# Supplementary material for: Neuromotor Noise Is Malleable by Amplifying Perceived Errors
Source: PLoS Comput Biol. 2016 Aug 4;12(8):e1005044. doi: 10.1371/journal.pcbi.1005044 (PMC4973920; doi:10.1371/journal.pcbi.1005044)
Supplement: S1 Dataset — (ZIP) [file pcbi.1005044.s003.zip]

Archive with 1,108 entries (1,059 files):
- Control/
- Control/S1/
- Control/S1/S1_D1_B1.txt
- Control/S1/S1_D1_B2.txt
- Control/S1/S1_D1_B3.txt
- Control/S1/S1_D1_B4.txt
- Control/S1/S1_D2_B1.txt
- Control/S1/S1_D2_B2.txt
- Control/S1/S1_D2_B3.txt
- Control/S1/S1_D2_B4.txt
- Control/S1/S1_D3_B1.txt
- Control/S1/S1_D3_B2.txt
- Control/S1/S1_D3_B3.txt
- Control/S1/S1_D3_B4.txt
- Control/S1/S1_D4_B1.txt
- Control/S1/S1_D4_B2.txt
- Control/S1/S1_D4_B3.txt
- Control/S1/S1_D4_B4.txt
- Control/S1/S1_D5_B1.txt
- Control/S1/S1_D5_B2.txt
- Control/S1/S1_D5_B3.txt
- Control/S1/S1_D5_B4.txt
- Control/S1/S1_D6_B1.txt
- Control/S1/S1_D6_B2.txt
- Control/S1/S1_D6_B3.txt
- Control/S1/S1_D6_B4.txt
- Control/S2/
- Control/S2/S2_D1_B1.txt
- Control/S2/S2_D1_B2.txt
- Control/S2/S2_D1_B3.txt
- Control/S2/S2_D1_B4.txt
- Control/S2/S2_D2_B1.txt
- Control/S2/S2_D2_B2.txt
- Control/S2/S2_D2_B3.txt
- Control/S2/S2_D2_B4.txt
- Control/S2/S2_D3_B1.txt
- Control/S2/S2_D3_B2.txt
- Control/S2/S2_D3_B3.txt
- Control/S2/S2_D3_B4.txt
- Control/S2/S2_D4_B1.txt
- Control/S2/S2_D4_B2.txt
- Control/S2/S2_D4_B3.txt
- Control/S2/S2_D4_B4.txt
- Control/S2/S2_D5_B1.txt
- Control/S2/S2_D5_B2.txt
- Control/S2/S2_D5_B3.txt
- Control/S2/S2_D5_B4.txt
- Control/S2/S2_D6_B1.txt
- Control/S2/S2_D6_B2.txt
- Control/S2/S2_D6_B3.txt
- Control/S2/S2_D6_B4.txt
- Control/S3/
- Control/S3/S3_D1_B1.txt
- Control/S3/S3_D1_B2.txt
- Control/S3/S3_D1_B3.txt
- Control/S3/S3_D1_B4.txt
- Control/S3/S3_D2_B1.txt
- Control/S3/S3_D2_B2.txt
- Control/S3/S3_D2_B3.txt
- Control/S3/S3_D2_B4.txt
- Control/S3/S3_D3_B1.txt
- Control/S3/S3_D3_B2.txt
- Control/S3/S3_D3_B3.txt
- Control/S3/S3_D3_B4.txt
- Control/S3/S3_D4_B1.txt
- Control/S3/S3_D4_B2.txt
- Control/S3/S3_D4_B3.txt
- Control/S3/S3_D4_B4.txt
- Control/S3/S3_D5_B1.txt
- Control/S3/S3_D5_B2.txt
- Control/S3/S3_D5_B3.txt
- Control/S3/S3_D5_B4.txt
- Control/S3/S3_D6_B1.txt
- Control/S3/S3_D6_B2.txt
- Control/S3/S3_D6_B3.txt
- Control/S3/S3_D6_B4.txt
- Control/S4/
- Control/S4/S4_D1_B1.txt
- Control/S4/S4_D1_B2.txt
- Control/S4/S4_D1_B3.txt
- Control/S4/S4_D1_B4.txt
- Control/S4/S4_D2_B1.txt
- Control/S4/S4_D2_B2.txt
- Control/S4/S4_D2_B3.txt
- Control/S4/S4_D2_B4.txt
- Control/S4/S4_D3_B1.txt
- Control/S4/S4_D3_B2.txt
- Control/S4/S4_D3_B3.txt
- Control/S4/S4_D3_B4.txt
- Control/S4/S4_D4_B1.txt
- Control/S4/S4_D4_B2.txt
- Control/S4/S4_D4_B3.txt
- Control/S4/S4_D4_B4.txt
- Control/S4/S4_D5_B1.txt
- Control/S4/S4_D5_B2.txt
- Control/S4/S4_D5_B3.txt
- Control/S4/S4_D5_B4.txt
- Control/S4/S4_D6_B1.txt
- Control/S4/S4_D6_B2.txt
- Control/S4/S4_D6_B3.txt
- Control/S4/S4_D6_B4.txt
- Control/S5/
- Control/S5/S5_D1_B1.txt
- Control/S5/S5_D1_B2.txt
- Control/S5/S5_D1_B3.txt
- Control/S5/S5_D1_B4.txt
- Control/S5/S5_D2_B1.txt
- Control/S5/S5_D2_B2.txt
- Control/S5/S5_D2_B3.txt
- Control/S5/S5_D2_B4.txt
- Control/S5/S5_D3_B1.txt
- Control/S5/S5_D3_B2.txt
- Control/S5/S5_D3_B3.txt
- Control/S5/S5_D3_B4.txt
- Control/S5/S5_D4_B1.txt
- Control/S5/S5_D4_B2.txt
- Control/S5/S5_D4_B3.txt
- Control/S5/S5_D4_B4.txt
- Control/S5/S5_D5_B1.txt
- Control/S5/S5_D5_B2.txt
- Control/S5/S5_D5_B3.txt
- Control/S5/S5_D5_B4.txt
- Control/S5/S5_D6_B1.txt
- Control/S5/S5_D6_B2.txt
- Control/S5/S5_D6_B3.txt
- Control/S5/S5_D6_B4.txt
- Control/S6/
- Control/S6/S6_D1_B1.txt
- Control/S6/S6_D1_B2.txt
- Control/S6/S6_D1_B3.txt
- Control/S6/S6_D1_B4.txt
- Control/S6/S6_D2_B1.txt
- Control/S6/S6_D2_B2.txt
- Control/S6/S6_D2_B3.txt
- Control/S6/S6_D2_B4.txt
- Control/S6/S6_D3_B1.txt
- Control/S6/S6_D3_B2.txt
- Control/S6/S6_D3_B3.txt
- Control/S6/S6_D3_B4.txt
- Control/S6/S6_D4_B1.txt
- Control/S6/S6_D4_B2.txt
- Control/S6/S6_D4_B3.txt
- Control/S6/S6_D4_B4.txt
- Control/S6/S6_D5_B1.txt
- Control/S6/S6_D5_B2.txt
- Control/S6/S6_D5_B3.txt
- Control/S6/S6_D5_B4.txt
- Control/S6/S6_D6_B1.txt
- Control/S6/S6_D6_B2.txt
- Control/S6/S6_D6_B3.txt
- Control/S6/S6_D6_B4.txt
- Control/S6/XX7_4.txt
- Control/S6/XX8_4.txt
- DEA 1.5/
- DEA 1.5/S1/
- DEA 1.5/S1/S1_D1_B1.txt
- DEA 1.5/S1/S1_D1_B2.txt
- DEA 1.5/S1/S1_D1_B3.txt
- DEA 1.5/S1/S1_D1_B4.txt
- DEA 1.5/S1/S1_D2_B1.txt
- DEA 1.5/S1/S1_D2_B2.txt
- DEA 1.5/S1/S1_D2_B3.txt
- DEA 1.5/S1/S1_D2_B4.txt
- DEA 1.5/S1/S1_D3_B1.txt
- DEA 1.5/S1/S1_D3_B2.txt
- DEA 1.5/S1/S1_D3_B3.txt
- DEA 1.5/S1/S1_D3_B4.txt
- DEA 1.5/S1/S1_D4_B1.txt
- DEA 1.5/S1/S1_D4_B2.txt
- DEA 1.5/S1/S1_D4_B3.txt
- DEA 1.5/S1/S1_D4_B4.txt
- DEA 1.5/S1/S1_D5_B1.txt
- DEA 1.5/S1/S1_D5_B2.txt
- DEA 1.5/S1/S1_D5_B3.txt
- DEA 1.5/S1/S1_D5_B4.txt
- DEA 1.5/S1/S1_D6_B1.txt
- DEA 1.5/S1/S1_D6_B2.txt
- DEA 1.5/S1/S1_D6_B3.txt
- DEA 1.5/S1/S1_D6_B4.txt
- DEA 1.5/S2/
- DEA 1.5/S2/S2_D1_B1.txt
- DEA 1.5/S2/S2_D1_B2.txt
- DEA 1.5/S2/S2_D1_B3.txt
- DEA 1.5/S2/S2_D1_B4.txt
- DEA 1.5/S2/S2_D2_B1.txt
- DEA 1.5/S2/S2_D2_B2.txt
- DEA 1.5/S2/S2_D2_B3.txt
- DEA 1.5/S2/S2_D2_B4.txt
- DEA 1.5/S2/S2_D3_B1.txt
- DEA 1.5/S2/S2_D3_B2.txt
- DEA 1.5/S2/S2_D3_B3.txt
- DEA 1.5/S2/S2_D3_B4.txt
- DEA 1.5/S2/S2_D4_B1.txt
- DEA 1.5/S2/S2_D4_B2.txt
- DEA 1.5/S2/S2_D4_B3.txt
- DEA 1.5/S2/S2_D4_B4.txt
- DEA 1.5/S2/S2_D5_B1.txt
- DEA 1.5/S2/S2_D5_B2.txt
- DEA 1.5/S2/S2_D5_B3.txt
- DEA 1.5/S2/S2_D5_B4.txt
- DEA 1.5/S2/S2_D6_B1.txt
- DEA 1.5/S2/S2_D6_B2.txt
- DEA 1.5/S2/S2_D6_B3.txt
- DEA 1.5/S2/S2_D6_B4.txt
- DEA 1.5/S3/
- DEA 1.5/S3/S3_D1_B1.txt
- DEA 1.5/S3/S3_D1_B2.txt
- DEA 1.5/S3/S3_D1_B3.txt
- DEA 1.5/S3/S3_D1_B4.txt
- DEA 1.5/S3/S3_D2_B1.txt
- DEA 1.5/S3/S3_D2_B2.txt
- DEA 1.5/S3/S3_D2_B3.txt
- DEA 1.5/S3/S3_D2_B4.txt
- DEA 1.5/S3/S3_D3_B1.txt
- DEA 1.5/S3/S3_D3_B2.txt
- DEA 1.5/S3/S3_D3_B3.txt
- DEA 1.5/S3/S3_D3_B4.txt
- DEA 1.5/S3/S3_D4_B1.txt
- DEA 1.5/S3/S3_D4_B2.txt
- DEA 1.5/S3/S3_D4_B3.txt
- DEA 1.5/S3/S3_D4_B4.txt
- DEA 1.5/S3/S3_D5_B1.txt
- DEA 1.5/S3/S3_D5_B2.txt
- DEA 1.5/S3/S3_D5_B3.txt
- DEA 1.5/S3/S3_D5_B4.txt
- DEA 1.5/S3/S3_D6_B1.txt
- DEA 1.5/S3/S3_D6_B2.txt
- DEA 1.5/S3/S3_D6_B3.txt
- DEA 1.5/S3/S3_D6_B4.txt
- DEA 1.5/S4/
- DEA 1.5/S4/S4_D1_B1.txt
- DEA 1.5/S4/S4_D1_B2.txt
- DEA 1.5/S4/S4_D1_B3.txt
- DEA 1.5/S4/S4_D1_B4.txt
- DEA 1.5/S4/S4_D2_B1.txt
- DEA 1.5/S4/S4_D2_B2.txt
- DEA 1.5/S4/S4_D2_B3.txt
- DEA 1.5/S4/S4_D2_B4.txt
- DEA 1.5/S4/S4_D3_B1.txt
- DEA 1.5/S4/S4_D3_B2.txt
- DEA 1.5/S4/S4_D3_B3.txt
- DEA 1.5/S4/S4_D3_B4.txt
- DEA 1.5/S4/S4_D4_B1.txt
- DEA 1.5/S4/S4_D4_B2.txt
- DEA 1.5/S4/S4_D4_B3.txt
- DEA 1.5/S4/S4_D4_B4.txt
- DEA 1.5/S4/S4_D5_B1.txt
- DEA 1.5/S4/S4_D5_B2.txt
- DEA 1.5/S4/S4_D5_B3.txt
- DEA 1.5/S4/S4_D5_B4.txt
- DEA 1.5/S4/S4_D6_B1.txt
- DEA 1.5/S4/S4_D6_B2.txt
- DEA 1.5/S4/S4_D6_B3.txt
- DEA 1.5/S4/S4_D6_B4.txt
- DEA 1.5/S5/
- DEA 1.5/S5/S5_D1_B1.txt
- DEA 1.5/S5/S5_D1_B2.txt
- DEA 1.5/S5/S5_D1_B3.txt
- DEA 1.5/S5/S5_D1_B4.txt
- DEA 1.5/S5/S5_D2_B1.txt
- DEA 1.5/S5/S5_D2_B2.txt
- DEA 1.5/S5/S5_D2_B3.txt
- DEA 1.5/S5/S5_D2_B4.txt
- DEA 1.5/S5/S5_D3_B1.txt
- DEA 1.5/S5/S5_D3_B2.txt
- DEA 1.5/S5/S5_D3_B3.txt
- DEA 1.5/S5/S5_D3_B4.txt
- DEA 1.5/S5/S5_D4_B1.txt
- DEA 1.5/S5/S5_D4_B2.txt
- DEA 1.5/S5/S5_D4_B3.txt
- DEA 1.5/S5/S5_D4_B4.txt
- DEA 1.5/S5/S5_D5_B1.txt
- DEA 1.5/S5/S5_D5_B2.txt
- DEA 1.5/S5/S5_D5_B3.txt
- DEA 1.5/S5/S5_D5_B4.txt
- DEA 1.5/S5/S5_D6_B1.txt
- DEA 1.5/S5/S5_D6_B2.txt
- DEA 1.5/S5/S5_D6_B3.txt
- DEA 1.5/S5/S5_D6_B4.txt
- DEA 1.5/S6/
- DEA 1.5/S6/S6_D1_B1.txt
- DEA 1.5/S6/S6_D1_B2.txt
- DEA 1.5/S6/S6_D1_B3.txt
- DEA 1.5/S6/S6_D1_B4.txt
- DEA 1.5/S6/S6_D2_B1.txt
- DEA 1.5/S6/S6_D2_B2.txt
- DEA 1.5/S6/S6_D2_B3.txt
- DEA 1.5/S6/S6_D2_B4.txt
- DEA 1.5/S6/S6_D3_B1.txt
- DEA 1.5/S6/S6_D3_B2.txt
- DEA 1.5/S6/S6_D3_B3.txt
- DEA 1.5/S6/S6_D3_B4.txt
- DEA 1.5/S6/S6_D4_B1.txt
- DEA 1.5/S6/S6_D4_B2.txt
- DEA 1.5/S6/S6_D4_B3.txt
- DEA 1.5/S6/S6_D4_B4.txt
- DEA 1.5/S6/S6_D5_B1.txt
- DEA 1.5/S6/S6_D5_B2.txt
- DEA 1.5/S6/S6_D5_B3.txt
- DEA 1.5/S6/S6_D5_B4.txt
[truncated: 808 more entries]
