# Supplementary material for: Neuromotor Noise Is Malleable by Amplifying Perceived Errors
Source: PLoS Comput Biol. 2016 Aug 4;12(8):e1005044. doi: 10.1371/journal.pcbi.1005044 (PMC4973920; doi:10.1371/journal.pcbi.1005044)
Supplement: S1 Dataset — (ZIP) [file pcbi.1005044.s003.zip › Control/S1/S1_D1_B1.txt]

+7.851840e+001	+6.74801e+000	+6.32e-003	+1.42882e+000
+9.035260e+001	+5.89129e+000	+1.141e-002	+3.72533e+000
+8.329000e+001	+7.83771e+000	+5.23e-003	+5.99352e+000
+7.684360e+001	+6.02293e+000	+7.91e-003	+8.38670e+000
+8.594440e+001	+7.18314e+000	+6.09e-003	+1.079193e+001
+8.984700e+001	+6.38276e+000	+1.028e-002	+1.317685e+001
+8.678180e+001	+7.67631e+000	+6.65e-003	+1.556281e+001
+9.232760e+001	+6.17791e+000	+1.453e-002	+1.806219e+001
+8.637100e+001	+8.34623e+000	+6.34e-003	+2.061356e+001
+8.575480e+001	+7.69864e+000	+5.93e-003	+2.311793e+001
+7.592720e+001	+6.56246e+000	+8.70e-003	+2.574302e+001
+8.490160e+001	+7.71390e+000	+5.51e-003	+2.816906e+001
+8.171000e+001	+7.23399e+000	+5.01e-003	+3.081467e+001
+7.867640e+001	+6.90241e+000	+6.24e-003	+3.335416e+001
+8.166260e+001	+6.17486e+000	+5.15e-003	+3.582705e+001
+8.246840e+001	+6.79657e+000	+5.03e-003	+3.813711e+001
+9.427100e+001	+8.02261e+000	+1.636e-002	+4.052156e+001
+8.128340e+001	+8.08838e+000	+5.08e-003	+4.283089e+001
+8.479100e+001	+7.86018e+000	+5.52e-003	+4.527399e+001
+8.545460e+001	+7.01330e+000	+5.82e-003	+4.774513e+001
+9.389180e+001	+7.65523e+000	+1.598e-002	+5.001411e+001
+8.872520e+001	+7.21255e+000	+8.57e-003	+5.233410e+001
+8.221560e+001	+7.12347e+000	+4.98e-003	+5.473706e+001
+6.891200e+001	+5.32673e+000	+2.294e-002	+5.707596e+001
+6.237080e+001	+4.20966e+000	+4.750e-002	+5.947854e+001
+6.221280e+001	+3.15651e+000	+5.691e-002	+6.167155e+001
+1.0139680e+002	+8.29068e+000	+3.277e-002	+6.414041e+001
+8.938880e+001	+7.06886e+000	+9.34e-003	+6.649947e+001
+8.681340e+001	+7.99368e+000	+6.59e-003	+6.905741e+001
+7.809180e+001	+6.45163e+000	+6.68e-003	+7.159673e+001
+8.444340e+001	+6.82400e+000	+5.44e-003	+7.425608e+001
+8.596020e+001	+7.62463e+000	+6.22e-003	+7.682334e+001
+8.063560e+001	+7.41419e+000	+5.38e-003	+7.940283e+001
+8.471200e+001	+8.29680e+000	+5.49e-003	+8.176085e+001
+8.883580e+001	+6.94347e+000	+8.73e-003	+8.425981e+001
+7.597460e+001	+6.18062e+000	+8.82e-003	+8.670902e+001
+8.543880e+001	+8.09649e+000	+5.74e-003	+8.908691e+001
+8.109380e+001	+6.63732e+000	+5.13e-003	+9.157799e+001
+9.106360e+001	+6.22360e+000	+1.225e-002	+9.388861e+001
+7.973500e+001	+6.07872e+000	+5.64e-003	+9.619759e+001
+7.926100e+001	+6.68913e+000	+5.94e-003	+9.852482e+001
+8.788780e+001	+7.32406e+000	+7.64e-003	+1.0104840e+002
+9.014720e+001	+5.98804e+000	+1.102e-002	+1.0347175e+002
+7.826560e+001	+5.83578e+000	+6.70e-003	+1.0578458e+002
+8.761920e+001	+7.45159e+000	+7.44e-003	+1.0813356e+002
+8.210500e+001	+6.62593e+000	+5.01e-003	+1.1047222e+002
+8.861460e+001	+6.86890e+000	+8.48e-003	+1.1291521e+002
+9.281740e+001	+6.91718e+000	+1.465e-002	+1.1543926e+002
+8.502800e+001	+7.67014e+000	+5.68e-003	+1.1784808e+002
+8.449080e+001	+7.01181e+000	+5.46e-003	+1.2029450e+002
+7.633800e+001	+5.18013e+000	+8.95e-003	+1.2259050e+002
+8.257900e+001	+6.56379e+000	+4.97e-003	+1.2490332e+002
+8.346380e+001	+6.75685e+000	+5.11e-003	+1.2714161e+002
+7.967180e+001	+6.69760e+000	+5.71e-003	+1.2933509e+002
+7.711220e+001	+5.44512e+000	+7.90e-003	+1.3153882e+002
+8.357440e+001	+7.23694e+000	+5.17e-003	+1.3389591e+002
+7.834460e+001	+6.19442e+000	+6.60e-003	+1.3817261e+002
+9.360740e+001	+7.03263e+000	+1.599e-002	+1.4049050e+002
+6.867500e+001	+4.41789e+000	+2.643e-002	+1.4272508e+002
+8.801420e+001	+7.86293e+000	+7.65e-003	+1.4504688e+002
