# Supplementary material for: Neuromotor Noise Is Malleable by Amplifying Perceived Errors
Source: PLoS Comput Biol. 2016 Aug 4;12(8):e1005044. doi: 10.1371/journal.pcbi.1005044 (PMC4973920; doi:10.1371/journal.pcbi.1005044)
Supplement: S1 Dataset — (ZIP) [file pcbi.1005044.s003.zip › Control/S1/S1_D1_B2.txt]

+7.723860e+001	+6.53543e+000	+7.38e-003	+1.36649e+000
+6.946500e+001	+5.02664e+000	+2.237e-002	+3.66422e+000
+8.291080e+001	+7.21047e+000	+5.05e-003	+5.99896e+000
+5.387040e+001	+3.64250e+000	-1.00000e+000	+8.24639e+000
+9.502940e+001	+7.46769e+000	+1.839e-002	+1.000121e+001
+8.270540e+001	+6.79916e+000	+5.04e-003	+1.238172e+001
+8.592860e+001	+7.61407e+000	+6.18e-003	+1.478566e+001
+8.396940e+001	+6.57990e+000	+5.30e-003	+1.781443e+001
+7.178760e+001	+5.28467e+000	+1.653e-002	+2.039687e+001
+8.839340e+001	+7.54395e+000	+8.04e-003	+2.276098e+001
+8.637100e+001	+7.88494e+000	+6.30e-003	+2.540338e+001
+9.769960e+001	+7.61337e+000	+2.418e-002	+2.800296e+001
+7.956120e+001	+6.68066e+000	+5.73e-003	+3.047530e+001
+8.894640e+001	+7.61776e+000	+8.61e-003	+3.287002e+001
+9.049480e+001	+6.04268e+000	+1.149e-002	+3.572686e+001
+7.041300e+001	+5.03715e+000	+2.005e-002	+4.016655e+001
+5.614560e+001	+3.71194e+000	+7.479e-002	+4.247896e+001
+8.725580e+001	+7.45150e+000	+7.08e-003	+4.486141e+001
+9.461860e+001	+8.25254e+000	+1.684e-002	+4.741820e+001
+8.885160e+001	+6.84693e+000	+8.85e-003	+5.004284e+001
+8.528080e+001	+7.59879e+000	+5.69e-003	+5.240692e+001
+8.714520e+001	+8.15739e+000	+6.96e-003	+5.487344e+001
+6.257620e+001	+5.13021e+000	+4.181e-002	+5.746955e+001
+9.149020e+001	+6.34478e+000	+1.290e-002	+5.988872e+001
+7.093440e+001	+5.31923e+000	+1.826e-002	+6.224820e+001
+8.777720e+001	+8.36209e+000	+7.47e-003	+6.467347e+001
+9.558240e+001	+7.87786e+000	+1.909e-002	+6.731771e+001
+8.964160e+001	+6.83870e+000	+9.81e-003	+6.986561e+001
+8.856720e+001	+6.49744e+000	+8.62e-003	+7.242067e+001
+8.027220e+001	+7.40341e+000	+5.45e-003	+7.492812e+001
+7.614840e+001	+5.99537e+000	+8.70e-003	+7.738888e+001
+8.466460e+001	+7.06700e+000	+5.44e-003	+7.989412e+001
+8.755600e+001	+8.08663e+000	+7.26e-003	+8.241513e+001
+8.235780e+001	+7.84971e+000	+5.13e-003	+8.498336e+001
+8.142560e+001	+7.93269e+000	+5.19e-003	+8.762123e+001
+6.423520e+001	+5.10346e+000	+3.669e-002	+9.016306e+001
+8.752440e+001	+8.52137e+000	+7.10e-003	+9.252074e+001
+8.445920e+001	+7.22660e+000	+5.47e-003	+9.500045e+001
+9.161660e+001	+5.64361e+000	+1.389e-002	+9.763106e+001
+8.592860e+001	+8.41885e+000	+6.06e-003	+1.0011997e+002
+7.753880e+001	+6.35918e+000	+7.19e-003	+1.0267346e+002
+7.374680e+001	+7.02609e+000	+1.129e-002	+1.0509936e+002
+9.060540e+001	+6.90308e+000	+1.108e-002	+1.0761135e+002
+7.869220e+001	+6.43913e+000	+6.24e-003	+1.1005667e+002
+7.684360e+001	+6.22163e+000	+7.92e-003	+1.1257280e+002
+9.280160e+001	+7.10358e+000	+1.443e-002	+1.1512928e+002
+8.686080e+001	+8.09898e+000	+6.61e-003	+1.1759427e+002
+8.599180e+001	+8.20478e+000	+6.03e-003	+1.2015374e+002
+7.763360e+001	+6.38387e+000	+7.04e-003	+1.2284944e+002
+8.447500e+001	+8.15160e+000	+5.34e-003	+1.2526655e+002
+9.566140e+001	+8.29240e+000	+1.884e-002	+1.2826079e+002
+7.693840e+001	+6.02511e+000	+7.85e-003	+1.3069844e+002
+7.714380e+001	+5.44893e+000	+7.89e-003	+1.3306536e+002
+7.662240e+001	+5.69500e+000	+8.34e-003	+1.3545550e+002
+8.261060e+001	+7.39355e+000	+4.98e-003	+1.3792337e+002
+9.038420e+001	+5.82086e+000	+1.157e-002	+1.4042060e+002
+7.986140e+001	+7.28471e+000	+5.62e-003	+1.4279886e+002
+8.441180e+001	+8.08219e+000	+5.35e-003	+1.4525740e+002
+8.215240e+001	+7.54032e+000	+4.97e-003	+1.4769780e+002
+8.599180e+001	+8.67720e+000	+6.14e-003	+1.5006748e+002
