# Supplementary material for: Neuromotor Noise Is Malleable by Amplifying Perceived Errors
Source: PLoS Comput Biol. 2016 Aug 4;12(8):e1005044. doi: 10.1371/journal.pcbi.1005044 (PMC4973920; doi:10.1371/journal.pcbi.1005044)
Supplement: S1 Dataset — (ZIP) [file pcbi.1005044.s003.zip › Control/S1/S1_D1_B3.txt]

+6.459860e+001	+1.034834e+001	+2.653e-002	+2.07731e+000
+1.2647140e+002	+1.067124e+001	+1.2445e-001	+5.07315e+000
+1.0526780e+002	+1.222950e+001	+3.933e-002	+7.59316e+000
+1.0699000e+002	+1.250132e+001	+4.428e-002	+1.045003e+001
+1.1185640e+002	+1.013346e+001	+6.356e-002	+1.309732e+001
+9.002080e+001	+1.003849e+001	+9.39e-003	+1.568823e+001
+7.760200e+001	+9.14001e+000	+6.84e-003	+1.839579e+001
+8.063560e+001	+1.004976e+001	+5.51e-003	+2.087647e+001
+7.368360e+001	+1.002453e+001	+1.037e-002	+2.413705e+001
+6.180200e+001	+8.31112e+000	+3.576e-002	+2.705844e+001
+9.717820e+001	+1.043282e+001	+2.045e-002	+3.003190e+001
+8.551780e+001	+1.028474e+001	+5.81e-003	+3.297024e+001
+7.578500e+001	+9.09810e+000	+8.21e-003	+3.562669e+001
+9.395500e+001	+1.020766e+001	+1.466e-002	+3.829175e+001
+7.281460e+001	+9.57510e+000	+1.165e-002	+4.075145e+001
+8.709780e+001	+1.168930e+001	+6.72e-003	+4.361750e+001
+6.649460e+001	+1.130922e+001	+2.181e-002	+4.945970e+001
+6.431420e+001	+1.058040e+001	+2.709e-002	+5.210845e+001
+8.681340e+001	+1.359078e+001	+6.28e-003	+5.439650e+001
+7.286200e+001	+1.192983e+001	+1.102e-002	+5.694562e+001
+7.121880e+001	+1.176037e+001	+1.343e-002	+5.951115e+001
+6.869080e+001	+1.253446e+001	+1.721e-002	+6.195586e+001
+9.449220e+001	+1.142099e+001	+1.516e-002	+6.435469e+001
+8.828280e+001	+1.181617e+001	+7.37e-003	+6.688441e+001
+1.1308880e+002	+1.151400e+001	+6.598e-002	+6.955580e+001
+8.426960e+001	+1.322297e+001	+5.23e-003	+7.196571e+001
+8.491740e+001	+1.296766e+001	+5.48e-003	+7.476673e+001
+8.224720e+001	+1.330939e+001	+5.17e-003	+7.724200e+001
+8.774560e+001	+1.356282e+001	+6.98e-003	+7.984510e+001
+9.163240e+001	+1.313626e+001	+1.090e-002	+8.255052e+001
+6.670000e+001	+1.161048e+001	+2.126e-002	+8.511190e+001
+7.954540e+001	+1.377838e+001	+5.50e-003	+8.775865e+001
+7.987720e+001	+1.271919e+001	+5.39e-003	+9.039745e+001
+9.833160e+001	+1.355245e+001	+2.155e-002	+9.306290e+001
+5.856300e+001	+1.361359e+001	+4.030e-002	+9.556773e+001
+5.616140e+001	+1.096525e+001	+4.939e-002	+9.795874e+001
+8.603920e+001	+1.137479e+001	+5.91e-003	+1.0033521e+002
+8.009840e+001	+1.332756e+001	+5.86e-003	+1.0285892e+002
+8.163100e+001	+1.101748e+001	+5.15e-003	+1.0527747e+002
+6.774280e+001	+1.090306e+001	+1.948e-002	+1.0756509e+002
+8.870940e+001	+1.343934e+001	+8.01e-003	+1.0984152e+002
+5.766240e+001	+1.260236e+001	+4.348e-002	+1.1212531e+002
+8.848820e+001	+1.153676e+001	+7.84e-003	+1.1435134e+002
+9.152180e+001	+9.89075e+000	+1.110e-002	+1.1650440e+002
+1.1598020e+002	+1.139470e+001	+7.728e-002	+1.1881901e+002
+6.755320e+001	+1.118401e+001	+1.980e-002	+1.2110898e+002
+9.185360e+001	+1.127783e+001	+1.125e-002	+1.2348020e+002
+6.823260e+001	+1.257973e+001	+1.812e-002	+1.2575825e+002
+7.733340e+001	+1.154773e+001	+6.69e-003	+1.2806760e+002
+7.725440e+001	+9.32451e+000	+6.91e-003	+1.3239329e+002
+8.784040e+001	+1.278404e+001	+7.06e-003	+1.3466040e+002
+7.804440e+001	+1.047735e+001	+6.47e-003	+1.3693084e+002
+1.0229740e+002	+1.148542e+001	+3.170e-002	+1.3928144e+002
+7.603780e+001	+1.218188e+001	+7.91e-003	+1.4151122e+002
+6.556240e+001	+1.138544e+001	+2.375e-002	+1.4389078e+002
+9.114260e+001	+1.095390e+001	+1.037e-002	+1.4641360e+002
+3.859180e+001	+1.082783e+001	+1.1787e-001	+1.4866645e+002
+6.846960e+001	+1.208922e+001	+1.773e-002	+1.5070842e+002
+6.755320e+001	+1.144875e+001	+1.964e-002	+1.5303501e+002
+7.298840e+001	+1.104567e+001	+1.100e-002	+1.5535142e+002
