# Supplementary material for: Neuromotor Noise Is Malleable by Amplifying Perceived Errors
Source: PLoS Comput Biol. 2016 Aug 4;12(8):e1005044. doi: 10.1371/journal.pcbi.1005044 (PMC4973920; doi:10.1371/journal.pcbi.1005044)
Supplement: S1 Dataset — (ZIP) [file pcbi.1005044.s003.zip › Control/S1/S1_D1_B4.txt]

+8.547040e+001	+8.28479e+000	+5.76e-003	+1.36888e+000
+9.273840e+001	+7.54492e+000	+1.403e-002	+4.51713e+000
+8.268960e+001	+6.73568e+000	+5.03e-003	+6.91482e+000
+8.011420e+001	+7.34628e+000	+5.43e-003	+9.14032e+000
+8.681340e+001	+7.54213e+000	+6.79e-003	+1.158982e+001
+6.576780e+001	+4.90641e+000	+3.286e-002	+1.374149e+001
+9.119000e+001	+6.36629e+000	+1.235e-002	+1.605215e+001
+8.098320e+001	+6.88903e+000	+5.14e-003	+1.873299e+001
+9.182200e+001	+6.79428e+000	+1.301e-002	+2.133452e+001
+8.450660e+001	+7.63753e+000	+5.40e-003	+2.383147e+001
+8.031960e+001	+7.09546e+000	+5.48e-003	+2.639853e+001
+7.376260e+001	+6.61859e+000	+1.153e-002	+2.890311e+001
+8.520180e+001	+7.22309e+000	+5.69e-003	+3.131002e+001
+8.760340e+001	+7.63106e+000	+7.29e-003	+3.384382e+001
+9.796820e+001	+7.14888e+000	+2.556e-002	+3.640344e+001
+8.455400e+001	+6.88682e+000	+5.41e-003	+3.885101e+001
+9.299120e+001	+7.08426e+000	+1.485e-002	+4.152142e+001
+8.308460e+001	+7.00805e+000	+5.05e-003	+4.395602e+001
+8.502800e+001	+7.86452e+000	+5.60e-003	+4.658546e+001
+8.183640e+001	+6.80040e+000	+5.00e-003	+4.899143e+001
+8.953100e+001	+5.75710e+000	+1.030e-002	+5.163415e+001
+8.134660e+001	+6.92853e+000	+5.06e-003	+5.409127e+001
+7.900820e+001	+6.55874e+000	+6.03e-003	+5.663728e+001
+7.717540e+001	+5.93941e+000	+7.62e-003	+5.912156e+001
+8.545460e+001	+8.35933e+000	+5.78e-003	+6.161683e+001
+8.016160e+001	+7.59903e+000	+5.56e-003	+6.412053e+001
+7.426820e+001	+6.43084e+000	+1.098e-002	+6.660732e+001
+7.959280e+001	+6.92807e+000	+5.73e-003	+6.922729e+001
+8.156780e+001	+6.99095e+000	+5.20e-003	+7.188936e+001
+7.761780e+001	+5.85183e+000	+7.22e-003	+7.429272e+001
+6.986000e+001	+3.85703e+000	+2.547e-002	+7.663276e+001
+9.066860e+001	+5.81361e+000	+1.201e-002	+7.935261e+001
+8.760340e+001	+8.58244e+000	+7.13e-003	+8.180012e+001
+7.128200e+001	+6.16141e+000	+1.621e-002	+8.430147e+001
+9.337040e+001	+7.16871e+000	+1.540e-002	+8.677405e+001
+8.752440e+001	+7.88461e+000	+7.25e-003	+8.920233e+001
+9.665680e+001	+7.77653e+000	+2.152e-002	+9.181452e+001
+8.926240e+001	+7.01111e+000	+9.18e-003	+9.436590e+001
+8.498060e+001	+8.05892e+000	+5.53e-003	+9.730753e+001
+8.055660e+001	+7.58898e+000	+5.35e-003	+9.972885e+001
+8.167840e+001	+6.99197e+000	+5.05e-003	+1.0230010e+002
+8.221560e+001	+6.90096e+000	+4.98e-003	+1.0482415e+002
+7.644860e+001	+6.41827e+000	+8.18e-003	+1.0728383e+002
+8.474360e+001	+6.93346e+000	+5.54e-003	+1.0979500e+002
+7.681200e+001	+5.79762e+000	+8.09e-003	+1.1234335e+002
+6.120160e+001	+4.05890e+000	+5.271e-002	+1.1475532e+002
+8.904120e+001	+6.67635e+000	+9.11e-003	+1.1718162e+002
+9.006820e+001	+6.25821e+000	+1.068e-002	+1.1968909e+002
+9.381280e+001	+7.54049e+000	+1.590e-002	+1.2226558e+002
+8.223140e+001	+6.69155e+000	+4.98e-003	+1.2469277e+002
+8.073040e+001	+6.82701e+000	+5.29e-003	+1.2714231e+002
+8.818800e+001	+7.04347e+000	+8.08e-003	+1.2968086e+002
+8.412740e+001	+6.88134e+000	+5.27e-003	+1.3210496e+002
+7.355720e+001	+7.05933e+000	+1.159e-002	+1.3452227e+002
+6.959140e+001	+5.22687e+000	+2.154e-002	+1.3699799e+002
+8.907280e+001	+6.72590e+000	+9.12e-003	+1.3935552e+002
+6.905420e+001	+4.97153e+000	+2.354e-002	+1.4178770e+002
+8.058820e+001	+6.83566e+000	+5.25e-003	+1.4426752e+002
+8.905700e+001	+5.90813e+000	+9.55e-003	+1.4679137e+002
+8.060400e+001	+7.56666e+000	+5.40e-003	+1.4926879e+002
