# Supplementary material for: Neuromotor Noise Is Malleable by Amplifying Perceived Errors
Source: PLoS Comput Biol. 2016 Aug 4;12(8):e1005044. doi: 10.1371/journal.pcbi.1005044 (PMC4973920; doi:10.1371/journal.pcbi.1005044)
Supplement: S1 Dataset — (ZIP) [file pcbi.1005044.s003.zip › Control/S1/S1_D2_B1.txt]

+7.687520e+001	+1.095725e+001	+7.07e-003	+2.03878e+000
+7.189820e+001	+1.004461e+001	+1.272e-002	+4.49402e+000
+7.139260e+001	+1.107486e+001	+1.324e-002	+7.27550e+000
+8.705040e+001	+1.187213e+001	+6.54e-003	+1.030532e+001
+7.921360e+001	+1.042273e+001	+5.76e-003	+1.339633e+001
+9.948500e+001	+1.256193e+001	+2.434e-002	+1.684497e+001
+9.133220e+001	+1.141996e+001	+1.055e-002	+1.996232e+001
+5.821540e+001	+1.079182e+001	+4.321e-002	+2.289550e+001
+9.139540e+001	+1.262511e+001	+1.057e-002	+2.614338e+001
+8.885160e+001	+1.350242e+001	+7.93e-003	+2.930763e+001
+1.0232900e+002	+1.326663e+001	+3.080e-002	+3.245279e+001
+9.483980e+001	+1.263084e+001	+1.534e-002	+3.534041e+001
+1.0267660e+002	+1.384005e+001	+3.141e-002	+3.845831e+001
+8.248420e+001	+1.473386e+001	+5.52e-003	+4.138161e+001
+7.441040e+001	+1.337258e+001	+9.20e-003	+4.435719e+001
+8.144140e+001	+1.393038e+001	+5.26e-003	+4.734351e+001
+8.722420e+001	+1.439421e+001	+6.62e-003	+5.051009e+001
+5.671440e+001	+1.206552e+001	+4.676e-002	+5.340643e+001
+9.820520e+001	+1.336180e+001	+2.139e-002	+5.624863e+001
+8.485420e+001	+1.327907e+001	+5.66e-003	+5.888862e+001
+8.640260e+001	+1.316576e+001	+6.24e-003	+6.179905e+001
+8.493320e+001	+1.292861e+001	+5.46e-003	+6.458786e+001
+8.066720e+001	+1.309170e+001	+5.26e-003	+6.732410e+001
+9.570880e+001	+1.231431e+001	+1.693e-002	+7.009942e+001
+7.764940e+001	+1.206670e+001	+6.57e-003	+7.268471e+001
+8.248420e+001	+1.351314e+001	+5.41e-003	+7.529869e+001
+7.229320e+001	+1.313196e+001	+1.176e-002	+7.782769e+001
+6.068020e+001	+1.209195e+001	+3.526e-002	+8.021807e+001
+9.815780e+001	+1.416482e+001	+2.102e-002	+8.273283e+001
+9.423940e+001	+1.255198e+001	+1.455e-002	+8.517114e+001
+7.561120e+001	+1.215571e+001	+8.02e-003	+8.744762e+001
+7.851840e+001	+1.298250e+001	+6.19e-003	+9.005638e+001
+8.608660e+001	+1.538100e+001	+6.34e-003	+9.244652e+001
+6.932280e+001	+1.154573e+001	+1.650e-002	+9.490761e+001
+6.970200e+001	+1.298288e+001	+1.539e-002	+9.725049e+001
+7.918200e+001	+1.274291e+001	+5.68e-003	+9.967305e+001
+5.892640e+001	+1.344519e+001	+3.935e-002	+1.0196966e+002
+8.204180e+001	+1.380098e+001	+4.98e-003	+1.0427365e+002
+9.556660e+001	+1.235855e+001	+1.678e-002	+1.0668270e+002
+6.632080e+001	+1.206501e+001	+2.191e-002	+1.0910159e+002
+6.287640e+001	+9.54611e+000	+3.143e-002	+1.1141964e+002
+9.420780e+001	+1.178661e+001	+1.465e-002	+1.1387272e+002
+7.613260e+001	+1.279615e+001	+7.55e-003	+1.1631739e+002
+9.171140e+001	+1.280731e+001	+1.080e-002	+1.1897482e+002
+5.646160e+001	+1.280594e+001	+4.698e-002	+1.2149556e+002
+1.0198140e+002	+1.322350e+001	+2.990e-002	+1.2391628e+002
+1.0586820e+002	+1.391577e+001	+4.000e-002	+1.2638728e+002
+7.870800e+001	+1.195639e+001	+5.93e-003	+1.2878177e+002
+8.703460e+001	+1.334525e+001	+6.79e-003	+1.3115948e+002
+7.606940e+001	+1.200838e+001	+7.94e-003	+1.3365664e+002
+5.208500e+001	+1.111418e+001	+6.293e-002	+1.3603686e+002
+6.941760e+001	+1.167053e+001	+1.620e-002	+1.3836971e+002
+8.984700e+001	+1.349566e+001	+8.66e-003	+1.4076372e+002
+1.1125600e+002	+1.153281e+001	+5.932e-002	+1.4334382e+002
+1.2211060e+002	+1.442954e+001	+9.914e-002	+1.4574575e+002
+8.226300e+001	+1.309184e+001	+5.19e-003	+1.4801505e+002
+9.131640e+001	+1.190022e+001	+1.049e-002	+1.5054858e+002
+1.0450940e+002	+1.227116e+001	+3.714e-002	+1.5311682e+002
+8.199440e+001	+1.398697e+001	+4.98e-003	+1.5554712e+002
+9.047900e+001	+1.363113e+001	+9.51e-003	+1.5794637e+002
