# Supplementary material for: Neuromotor Noise Is Malleable by Amplifying Perceived Errors
Source: PLoS Comput Biol. 2016 Aug 4;12(8):e1005044. doi: 10.1371/journal.pcbi.1005044 (PMC4973920; doi:10.1371/journal.pcbi.1005044)
Supplement: S1 Dataset — (ZIP) [file pcbi.1005044.s003.zip › Control/S1/S1_D2_B2.txt]

+6.297120e+001	+9.42188e+000	+3.126e-002	+1.42826e+000
+7.411020e+001	+1.096076e+001	+9.78e-003	+3.80568e+000
+6.872240e+001	+1.084854e+001	+1.775e-002	+6.20961e+000
+8.749280e+001	+1.251787e+001	+7.08e-003	+8.53172e+000
+7.663820e+001	+1.186179e+001	+7.23e-003	+1.084104e+001
+9.013140e+001	+1.222008e+001	+9.14e-003	+1.325755e+001
+9.204320e+001	+1.004257e+001	+1.177e-002	+1.562687e+001
+8.930980e+001	+1.267542e+001	+8.25e-003	+1.802400e+001
+7.466320e+001	+1.073701e+001	+9.14e-003	+2.029420e+001
+7.422080e+001	+1.152003e+001	+9.64e-003	+2.260652e+001
+8.935720e+001	+1.342051e+001	+8.39e-003	+2.498438e+001
+8.382720e+001	+1.232524e+001	+5.57e-003	+2.728985e+001
+7.998780e+001	+1.165695e+001	+5.36e-003	+2.952749e+001
+8.567580e+001	+1.408723e+001	+6.22e-003	+3.186642e+001
+8.033540e+001	+1.270860e+001	+5.45e-003	+3.417935e+001
+8.449080e+001	+1.400307e+001	+5.27e-003	+3.653242e+001
+7.956120e+001	+1.178295e+001	+5.72e-003	+3.888821e+001
+8.872520e+001	+1.360026e+001	+7.97e-003	+4.202165e+001
+7.911880e+001	+1.206854e+001	+5.74e-003	+4.441661e+001
+8.164680e+001	+1.282468e+001	+5.51e-003	+4.675661e+001
+8.069880e+001	+1.228962e+001	+5.18e-003	+4.906517e+001
+8.624460e+001	+1.431892e+001	+5.97e-003	+5.134192e+001
+7.215100e+001	+1.156964e+001	+1.220e-002	+5.365355e+001
+8.139400e+001	+1.328427e+001	+5.11e-003	+5.593346e+001
+7.096600e+001	+1.178537e+001	+1.367e-002	+5.843078e+001
+6.764800e+001	+1.173835e+001	+1.948e-002	+6.087401e+001
+8.104640e+001	+1.361751e+001	+5.22e-003	+6.319089e+001
+8.087260e+001	+1.289288e+001	+5.56e-003	+6.550481e+001
+9.272260e+001	+1.397861e+001	+1.195e-002	+6.777799e+001
+7.695420e+001	+1.194858e+001	+7.08e-003	+7.006173e+001
+8.741380e+001	+1.347451e+001	+6.69e-003	+7.233487e+001
+7.937160e+001	+1.216299e+001	+5.65e-003	+7.452760e+001
+6.989160e+001	+1.177498e+001	+1.546e-002	+7.683752e+001
+8.912020e+001	+1.299673e+001	+8.17e-003	+7.910386e+001
+8.047760e+001	+1.379902e+001	+5.22e-003	+8.147193e+001
+8.572320e+001	+1.443654e+001	+6.17e-003	+8.369391e+001
+8.219980e+001	+1.379508e+001	+5.11e-003	+8.668668e+001
+9.308600e+001	+1.277784e+001	+1.270e-002	+9.486801e+001
+8.182060e+001	+1.340433e+001	+5.17e-003	+1.0169167e+002
+8.363760e+001	+1.389217e+001	+5.08e-003	+1.0551759e+002
+9.717820e+001	+1.307874e+001	+1.954e-002	+1.0784641e+002
+8.976800e+001	+1.366761e+001	+8.71e-003	+1.1031875e+002
+7.031820e+001	+1.244130e+001	+1.452e-002	+1.1270215e+002
+8.821960e+001	+1.450046e+001	+7.45e-003	+1.1493459e+002
+8.126760e+001	+1.474000e+001	+5.12e-003	+1.1723441e+002
+8.679760e+001	+1.570575e+001	+6.44e-003	+1.1958000e+002
+7.360460e+001	+1.330162e+001	+1.002e-002	+1.2204823e+002
+7.153480e+001	+1.263554e+001	+1.268e-002	+1.2464276e+002
+9.986420e+001	+1.434341e+001	+2.455e-002	+1.2711110e+002
+8.096740e+001	+1.513788e+001	+5.17e-003	+1.2963508e+002
+6.617860e+001	+1.249740e+001	+2.202e-002	+1.3197505e+002
+9.145860e+001	+1.405748e+001	+1.066e-002	+1.3435329e+002
+7.569020e+001	+1.255205e+001	+8.10e-003	+1.3688216e+002
+8.720840e+001	+1.271427e+001	+6.54e-003	+1.3926242e+002
+9.444480e+001	+1.298951e+001	+1.464e-002	+1.4167319e+002
+8.882000e+001	+1.495779e+001	+7.71e-003	+1.4415300e+002
+8.878840e+001	+1.403786e+001	+7.80e-003	+1.4657379e+002
+8.744540e+001	+1.403688e+001	+6.92e-003	+1.4903661e+002
+8.575480e+001	+1.424790e+001	+6.29e-003	+1.5150237e+002
+8.603920e+001	+1.427327e+001	+5.90e-003	+1.5423976e+002
