# Supplementary material for: Neuromotor Noise Is Malleable by Amplifying Perceived Errors
Source: PLoS Comput Biol. 2016 Aug 4;12(8):e1005044. doi: 10.1371/journal.pcbi.1005044 (PMC4973920; doi:10.1371/journal.pcbi.1005044)
Supplement: S1 Dataset — (ZIP) [file pcbi.1005044.s003.zip › Control/S1/S1_D2_B3.txt]

+8.848820e+001	+1.466782e+001	+7.74e-003	+1.15739e+000
+7.058680e+001	+1.217239e+001	+1.416e-002	+3.42654e+000
+8.298980e+001	+1.213674e+001	+5.21e-003	+5.78943e+000
+7.042880e+001	+1.166761e+001	+1.454e-002	+8.16687e+000
+8.924660e+001	+1.431873e+001	+8.25e-003	+1.048542e+001
+8.640260e+001	+1.298403e+001	+6.16e-003	+1.464249e+001
+8.858300e+001	+1.165842e+001	+7.87e-003	+1.722799e+001
+8.093580e+001	+1.233082e+001	+5.51e-003	+1.957061e+001
+7.812340e+001	+1.069315e+001	+6.39e-003	+2.203514e+001
+8.499640e+001	+1.244407e+001	+5.45e-003	+2.446295e+001
+8.550200e+001	+1.262245e+001	+5.81e-003	+2.681203e+001
+9.079500e+001	+1.317562e+001	+9.84e-003	+2.919925e+001
+7.875540e+001	+1.019490e+001	+6.08e-003	+3.156713e+001
+7.640120e+001	+1.036644e+001	+7.63e-003	+3.398874e+001
+8.246840e+001	+1.161971e+001	+5.30e-003	+3.626647e+001
+9.482400e+001	+1.090986e+001	+1.584e-002	+3.859117e+001
+8.752440e+001	+1.206114e+001	+6.86e-003	+4.084501e+001
+8.065140e+001	+1.112850e+001	+5.25e-003	+4.309457e+001
+7.946640e+001	+1.141108e+001	+5.55e-003	+4.533790e+001
+6.698440e+001	+9.38795e+000	+2.190e-002	+4.756762e+001
+6.651040e+001	+1.093825e+001	+2.201e-002	+4.993643e+001
+7.564280e+001	+1.156545e+001	+8.31e-003	+5.221625e+001
+7.761780e+001	+1.173475e+001	+6.86e-003	+5.454043e+001
+9.365480e+001	+1.154330e+001	+1.370e-002	+5.681776e+001
+8.733480e+001	+1.304393e+001	+6.61e-003	+5.912288e+001
+8.109380e+001	+1.249353e+001	+5.29e-003	+6.149502e+001
+8.231040e+001	+1.278091e+001	+5.27e-003	+6.379477e+001
+8.344800e+001	+1.249406e+001	+5.06e-003	+6.613870e+001
+7.831300e+001	+1.204829e+001	+6.26e-003	+6.870209e+001
+7.633800e+001	+1.094853e+001	+7.48e-003	+7.117836e+001
+7.715960e+001	+1.146264e+001	+6.97e-003	+7.568302e+001
+7.093440e+001	+1.054850e+001	+1.405e-002	+7.809634e+001
+8.708200e+001	+1.228069e+001	+6.48e-003	+8.036593e+001
+7.777580e+001	+1.189446e+001	+6.44e-003	+8.271773e+001
+8.633940e+001	+1.432421e+001	+6.09e-003	+8.496951e+001
+7.387320e+001	+1.063964e+001	+1.000e-002	+8.747154e+001
+8.561260e+001	+1.222284e+001	+5.69e-003	+8.991478e+001
+8.215240e+001	+1.322131e+001	+5.03e-003	+9.218044e+001
+7.463160e+001	+1.078650e+001	+9.17e-003	+9.443134e+001
+9.060540e+001	+1.119771e+001	+9.69e-003	+9.682549e+001
+8.352700e+001	+1.220444e+001	+5.07e-003	+9.938035e+001
+8.583380e+001	+1.220107e+001	+5.97e-003	+1.0179150e+002
+8.406420e+001	+1.298869e+001	+5.40e-003	+1.0424720e+002
+8.665540e+001	+1.302512e+001	+6.21e-003	+1.0673007e+002
+7.799700e+001	+1.114039e+001	+6.39e-003	+1.0906795e+002
+7.636960e+001	+1.128716e+001	+7.60e-003	+1.1150220e+002
+6.519900e+001	+1.007518e+001	+2.537e-002	+1.1387273e+002
+8.900960e+001	+1.297341e+001	+7.97e-003	+1.1619137e+002
+7.510560e+001	+1.145526e+001	+8.70e-003	+1.1850369e+002
+8.286340e+001	+1.223255e+001	+5.03e-003	+1.2084155e+002
+8.570740e+001	+1.237492e+001	+5.74e-003	+1.2317752e+002
+8.226300e+001	+1.248991e+001	+5.16e-003	+1.2548414e+002
+6.957560e+001	+9.81421e+000	+1.659e-002	+1.2772391e+002
+7.834460e+001	+1.014350e+001	+6.26e-003	+1.3013804e+002
+8.859880e+001	+1.144624e+001	+7.73e-003	+1.3250998e+002
+8.376400e+001	+1.127861e+001	+5.44e-003	+1.3482557e+002
+7.660660e+001	+1.115994e+001	+7.43e-003	+1.3708899e+002
+8.592860e+001	+1.076795e+001	+5.89e-003	+1.3947563e+002
+7.276720e+001	+9.60398e+000	+1.172e-002	+1.4181798e+002
+8.456980e+001	+1.132864e+001	+5.40e-003	+1.4415018e+002
