# Supplementary material for: Neuromotor Noise Is Malleable by Amplifying Perceived Errors
Source: PLoS Comput Biol. 2016 Aug 4;12(8):e1005044. doi: 10.1371/journal.pcbi.1005044 (PMC4973920; doi:10.1371/journal.pcbi.1005044)
Supplement: S1 Dataset — (ZIP) [file pcbi.1005044.s003.zip › Control/S1/S1_D2_B4.txt]

+8.218400e+001	+1.282877e+001	+5.06e-003	+1.33953e+000
+8.888320e+001	+1.168843e+001	+7.89e-003	+3.65567e+000
+8.877260e+001	+1.209344e+001	+8.09e-003	+5.98600e+000
+8.123600e+001	+1.171816e+001	+5.15e-003	+8.31837e+000
+8.076200e+001	+1.045619e+001	+5.21e-003	+1.068457e+001
+8.611820e+001	+1.155476e+001	+5.94e-003	+1.305097e+001
+8.103060e+001	+1.104408e+001	+5.31e-003	+1.536925e+001
+8.180480e+001	+1.133422e+001	+5.30e-003	+1.762890e+001
+8.507540e+001	+1.129421e+001	+5.81e-003	+2.004189e+001
+8.742960e+001	+1.166822e+001	+6.76e-003	+2.243140e+001
+7.387320e+001	+1.104057e+001	+1.005e-002	+2.476911e+001
+8.469620e+001	+1.144290e+001	+5.36e-003	+2.711739e+001
+9.474500e+001	+1.135225e+001	+1.552e-002	+2.940750e+001
+7.376260e+001	+1.077008e+001	+1.011e-002	+3.168373e+001
+8.259480e+001	+1.227002e+001	+5.10e-003	+3.387655e+001
+7.750720e+001	+1.150685e+001	+6.64e-003	+3.615561e+001
+7.945060e+001	+1.003725e+001	+5.85e-003	+3.846666e+001
+9.009980e+001	+9.19252e+000	+9.52e-003	+4.081219e+001
+8.419060e+001	+1.052246e+001	+5.47e-003	+4.316546e+001
+8.657640e+001	+1.203274e+001	+6.50e-003	+4.539994e+001
+8.790360e+001	+1.271047e+001	+7.04e-003	+4.766456e+001
+9.798400e+001	+1.178792e+001	+2.150e-002	+5.004807e+001
+7.113980e+001	+9.20979e+000	+1.417e-002	+5.241055e+001
+7.870800e+001	+1.117263e+001	+5.94e-003	+5.470554e+001
+9.103200e+001	+9.69604e+000	+1.058e-002	+5.702157e+001
+8.074620e+001	+9.89366e+000	+5.34e-003	+5.933860e+001
+8.572320e+001	+1.123190e+001	+6.05e-003	+6.157710e+001
+8.229460e+001	+9.84640e+000	+5.11e-003	+6.378598e+001
+8.270540e+001	+1.126283e+001	+4.98e-003	+6.609928e+001
+9.172720e+001	+1.198795e+001	+1.098e-002	+6.842247e+001
+7.153480e+001	+1.019675e+001	+1.332e-002	+7.071289e+001
+8.368500e+001	+1.209310e+001	+5.29e-003	+7.300981e+001
+7.919780e+001	+1.123293e+001	+5.91e-003	+7.528238e+001
+7.648020e+001	+1.030193e+001	+7.52e-003	+7.756292e+001
+8.896220e+001	+1.041230e+001	+8.16e-003	+7.999754e+001
+7.798120e+001	+1.023983e+001	+6.35e-003	+8.234163e+001
+7.678040e+001	+1.001826e+001	+7.21e-003	+8.462305e+001
+8.671860e+001	+1.101263e+001	+6.37e-003	+8.692671e+001
+7.524780e+001	+1.103771e+001	+8.67e-003	+8.922308e+001
+7.899240e+001	+1.058427e+001	+5.77e-003	+9.151724e+001
+7.943480e+001	+1.065476e+001	+5.68e-003	+9.387166e+001
+7.469480e+001	+1.108022e+001	+9.13e-003	+9.627043e+001
+8.030380e+001	+1.032043e+001	+5.27e-003	+9.873690e+001
+7.605360e+001	+1.100503e+001	+7.86e-003	+1.0109047e+002
+8.809320e+001	+1.212642e+001	+7.52e-003	+1.0340700e+002
+7.466320e+001	+1.105978e+001	+9.22e-003	+1.0561961e+002
+8.703460e+001	+1.199899e+001	+6.48e-003	+1.0792820e+002
+7.779160e+001	+1.026146e+001	+6.49e-003	+1.1027787e+002
+8.298980e+001	+1.117874e+001	+5.27e-003	+1.1268135e+002
+7.749140e+001	+1.035112e+001	+6.83e-003	+1.1486714e+002
+8.175740e+001	+1.103421e+001	+5.40e-003	+1.1714887e+002
+7.597460e+001	+1.074474e+001	+7.91e-003	+1.1940260e+002
+9.743100e+001	+1.048273e+001	+2.101e-002	+1.2172542e+002
+7.289360e+001	+1.011901e+001	+1.141e-002	+1.2406939e+002
+6.872240e+001	+1.107838e+001	+1.759e-002	+1.2637455e+002
+7.344660e+001	+1.138688e+001	+1.039e-002	+1.2860911e+002
+7.975080e+001	+1.168535e+001	+5.72e-003	+1.3092310e+002
+7.992460e+001	+1.189714e+001	+5.38e-003	+1.3313337e+002
+7.605360e+001	+1.158548e+001	+7.70e-003	+1.3539431e+002
+7.551640e+001	+1.145300e+001	+8.23e-003	+1.3768689e+002
