# Supplementary material for: Neuromotor Noise Is Malleable by Amplifying Perceived Errors
Source: PLoS Comput Biol. 2016 Aug 4;12(8):e1005044. doi: 10.1371/journal.pcbi.1005044 (PMC4973920; doi:10.1371/journal.pcbi.1005044)
Supplement: S1 Dataset — (ZIP) [file pcbi.1005044.s003.zip › Control/S1/S1_D3_B1.txt]

+6.369800e+001	+9.46999e+000	+2.942e-002	+1.54042e+000
+8.145720e+001	+1.168905e+001	+5.04e-003	+5.60513e+000
+8.409580e+001	+1.095798e+001	+5.22e-003	+7.85088e+000
+6.625760e+001	+9.74930e+000	+2.317e-002	+1.003934e+001
+7.071320e+001	+9.87264e+000	+1.466e-002	+1.224931e+001
+8.025640e+001	+1.121780e+001	+5.35e-003	+1.450918e+001
+7.978240e+001	+1.095867e+001	+5.68e-003	+1.679372e+001
+7.551640e+001	+1.025855e+001	+8.29e-003	+1.903916e+001
+8.916760e+001	+1.108303e+001	+8.21e-003	+2.135547e+001
+8.147300e+001	+1.137111e+001	+5.04e-003	+2.366774e+001
+8.273700e+001	+1.142521e+001	+4.98e-003	+2.592012e+001
+8.562840e+001	+1.157616e+001	+5.83e-003	+2.819680e+001
+8.054080e+001	+1.147879e+001	+5.35e-003	+3.048484e+001
+8.046180e+001	+1.198949e+001	+5.38e-003	+3.273620e+001
+7.388900e+001	+1.078877e+001	+9.95e-003	+3.500880e+001
+8.408000e+001	+1.286852e+001	+5.34e-003	+3.733636e+001
+8.013000e+001	+1.155484e+001	+5.33e-003	+3.959001e+001
+9.534540e+001	+1.149462e+001	+1.663e-002	+4.187483e+001
+7.994040e+001	+1.074041e+001	+5.67e-003	+4.422956e+001
+7.962440e+001	+9.76238e+000	+5.68e-003	+4.657670e+001
+7.444200e+001	+1.101346e+001	+9.33e-003	+4.885924e+001
+7.036560e+001	+1.046095e+001	+1.498e-002	+5.124477e+001
+8.436440e+001	+1.274612e+001	+5.28e-003	+5.362375e+001
+7.260920e+001	+1.145619e+001	+1.141e-002	+5.585132e+001
+8.371660e+001	+1.279732e+001	+5.23e-003	+5.808827e+001
+8.703460e+001	+1.167022e+001	+6.60e-003	+6.032175e+001
+7.259340e+001	+1.064458e+001	+1.160e-002	+6.250885e+001
+7.704900e+001	+1.226702e+001	+6.86e-003	+6.476105e+001
+9.188520e+001	+1.019717e+001	+1.154e-002	+6.699402e+001
+8.095160e+001	+1.055500e+001	+5.14e-003	+6.936512e+001
+7.053940e+001	+9.17604e+000	+1.518e-002	+7.169373e+001
+8.404840e+001	+1.164571e+001	+5.18e-003	+7.402472e+001
+8.889900e+001	+1.141168e+001	+7.99e-003	+7.636516e+001
+7.690680e+001	+1.084250e+001	+7.07e-003	+7.866464e+001
+6.839060e+001	+1.063198e+001	+1.847e-002	+8.089818e+001
+8.943620e+001	+1.209857e+001	+8.60e-003	+8.319237e+001
+7.466320e+001	+1.114297e+001	+9.14e-003	+8.537431e+001
+7.215100e+001	+1.148405e+001	+1.214e-002	+8.765200e+001
+6.948080e+001	+1.117377e+001	+1.621e-002	+8.987287e+001
+7.275140e+001	+1.174875e+001	+1.136e-002	+9.235724e+001
+8.180480e+001	+1.387003e+001	+5.18e-003	+9.483199e+001
+8.979960e+001	+1.301619e+001	+8.70e-003	+9.735928e+001
+7.715960e+001	+1.146994e+001	+6.96e-003	+9.961336e+001
+7.676460e+001	+1.185668e+001	+7.27e-003	+1.0175816e+002
+8.038280e+001	+1.169108e+001	+5.65e-003	+1.0396976e+002
+9.329140e+001	+1.009342e+001	+1.360e-002	+1.0624537e+002
+7.605360e+001	+1.132715e+001	+7.70e-003	+1.0852778e+002
+8.057240e+001	+1.131573e+001	+5.33e-003	+1.1069109e+002
+8.490160e+001	+1.130845e+001	+5.56e-003	+1.1291179e+002
+8.924660e+001	+1.164739e+001	+8.48e-003	+1.1513582e+002
+8.092000e+001	+1.208628e+001	+5.40e-003	+1.1736801e+002
+7.567440e+001	+1.097714e+001	+8.06e-003	+1.1956086e+002
+7.123460e+001	+9.85179e+000	+1.389e-002	+1.2183101e+002
+8.224720e+001	+1.150318e+001	+5.10e-003	+1.2415692e+002
+8.594440e+001	+1.132470e+001	+5.89e-003	+1.2633088e+002
+9.356000e+001	+1.029511e+001	+1.393e-002	+1.2855629e+002
+8.834600e+001	+1.173654e+001	+7.46e-003	+1.3087368e+002
+8.314780e+001	+1.181476e+001	+5.37e-003	+1.3313081e+002
+9.329140e+001	+1.028606e+001	+1.360e-002	+1.3542113e+002
+8.891480e+001	+1.125015e+001	+8.13e-003	+1.3778218e+002
