# Supplementary material for: Neuromotor Noise Is Malleable by Amplifying Perceived Errors
Source: PLoS Comput Biol. 2016 Aug 4;12(8):e1005044. doi: 10.1371/journal.pcbi.1005044 (PMC4973920; doi:10.1371/journal.pcbi.1005044)
Supplement: S1 Dataset — (ZIP) [file pcbi.1005044.s003.zip › Control/S1/S1_D3_B2.txt]

+8.273700e+001	+1.164841e+001	+4.98e-003	+1.21999e+000
+7.417340e+001	+1.084044e+001	+9.75e-003	+3.70247e+000
+8.907280e+001	+1.089035e+001	+8.14e-003	+6.05022e+000
+7.997200e+001	+1.144251e+001	+5.40e-003	+8.31290e+000
+1.0115980e+002	+1.186664e+001	+2.863e-002	+1.059652e+001
+6.554660e+001	+9.24810e+000	+2.514e-002	+1.291251e+001
+8.483840e+001	+1.304450e+001	+5.59e-003	+1.529291e+001
+8.818800e+001	+1.185565e+001	+7.32e-003	+1.981768e+001
+8.806160e+001	+1.108767e+001	+7.31e-003	+2.216805e+001
+8.630780e+001	+1.147939e+001	+6.21e-003	+2.444836e+001
+8.084100e+001	+1.052177e+001	+5.14e-003	+2.665484e+001
+7.938740e+001	+1.052529e+001	+5.83e-003	+2.895633e+001
+8.889900e+001	+1.106834e+001	+8.19e-003	+3.124150e+001
+7.916620e+001	+1.109581e+001	+6.05e-003	+3.350448e+001
+8.253160e+001	+1.061811e+001	+5.11e-003	+3.585280e+001
+8.281600e+001	+1.061341e+001	+5.03e-003	+3.815542e+001
+8.001940e+001	+1.045399e+001	+5.60e-003	+4.045487e+001
+8.521760e+001	+1.186531e+001	+5.87e-003	+4.283398e+001
+8.152040e+001	+1.164043e+001	+5.09e-003	+4.519334e+001
+9.471340e+001	+1.050039e+001	+1.579e-002	+4.752946e+001
+8.218400e+001	+1.111922e+001	+5.01e-003	+4.983582e+001
+8.831440e+001	+1.112513e+001	+7.64e-003	+5.215426e+001
+9.194840e+001	+1.007925e+001	+1.171e-002	+5.446057e+001
+9.051060e+001	+9.95875e+000	+9.90e-003	+5.679009e+001
+9.329140e+001	+9.25898e+000	+1.395e-002	+5.921646e+001
+8.926240e+001	+1.134075e+001	+8.30e-003	+6.160838e+001
+8.861460e+001	+1.215939e+001	+7.70e-003	+6.395723e+001
+8.801420e+001	+1.254788e+001	+7.15e-003	+6.623007e+001
+8.156780e+001	+1.111364e+001	+5.09e-003	+6.855808e+001
+8.442760e+001	+1.154209e+001	+5.70e-003	+7.095233e+001
+9.281740e+001	+1.074728e+001	+1.266e-002	+7.331993e+001
+9.193260e+001	+1.057448e+001	+1.148e-002	+7.562459e+001
+7.886600e+001	+1.174298e+001	+5.98e-003	+7.796530e+001
+8.833020e+001	+1.249627e+001	+7.59e-003	+8.034032e+001
+8.052500e+001	+1.219452e+001	+5.25e-003	+8.272539e+001
+8.409580e+001	+1.256277e+001	+5.26e-003	+8.511384e+001
+7.145580e+001	+1.080824e+001	+1.327e-002	+8.744976e+001
+8.035120e+001	+1.264612e+001	+5.44e-003	+8.979265e+001
+7.831300e+001	+1.221484e+001	+6.18e-003	+9.215209e+001
+8.701880e+001	+1.281689e+001	+6.62e-003	+9.449228e+001
+8.441180e+001	+1.238355e+001	+5.41e-003	+9.688371e+001
+7.194560e+001	+1.134074e+001	+1.234e-002	+9.923663e+001
+7.192980e+001	+1.073182e+001	+1.249e-002	+1.0167097e+002
+9.284900e+001	+1.162763e+001	+1.254e-002	+1.0405802e+002
+8.716100e+001	+1.187607e+001	+6.74e-003	+1.0640134e+002
+7.518460e+001	+1.104004e+001	+8.65e-003	+1.0874012e+002
+9.047900e+001	+1.140367e+001	+9.69e-003	+1.1111382e+002
+8.199440e+001	+1.218850e+001	+5.00e-003	+1.1344244e+002
+9.128480e+001	+1.103749e+001	+1.056e-002	+1.1585665e+002
+8.580220e+001	+1.197137e+001	+6.01e-003	+1.1829103e+002
+9.013140e+001	+9.90435e+000	+9.40e-003	+1.2078540e+002
+9.261200e+001	+9.71290e+000	+1.271e-002	+1.2330512e+002
+7.640120e+001	+1.124402e+001	+7.58e-003	+1.2569982e+002
+7.616420e+001	+1.240279e+001	+7.54e-003	+1.2809655e+002
+7.951380e+001	+1.096557e+001	+5.53e-003	+1.3045958e+002
+9.953240e+001	+1.166376e+001	+2.485e-002	+1.3289569e+002
+8.520180e+001	+1.241780e+001	+5.77e-003	+1.3528700e+002
+9.025780e+001	+1.129162e+001	+9.42e-003	+1.3771607e+002
+9.123740e+001	+1.068250e+001	+1.067e-002	+1.4013119e+002
+8.953100e+001	+1.322435e+001	+8.50e-003	+1.4251027e+002
