# Supplementary material for: Neuromotor Noise Is Malleable by Amplifying Perceived Errors
Source: PLoS Comput Biol. 2016 Aug 4;12(8):e1005044. doi: 10.1371/journal.pcbi.1005044 (PMC4973920; doi:10.1371/journal.pcbi.1005044)
Supplement: S1 Dataset — (ZIP) [file pcbi.1005044.s003.zip › Control/S1/S1_D3_B3.txt]

+5.679340e+001	+8.34020e+000	+5.098e-002	+2.85082e+000
+8.558100e+001	+9.16295e+000	+5.97e-003	+7.44338e+000
+8.851980e+001	+6.78140e+000	+8.41e-003	+1.114973e+001
+1.0285040e+002	+7.57100e+000	+3.840e-002	+1.413073e+001
+1.1525340e+002	+8.48438e+000	+8.068e-002	+1.693616e+001
+7.417340e+001	+8.64910e+000	+1.018e-002	+1.962597e+001
+7.889760e+001	+8.94059e+000	+5.91e-003	+2.263150e+001
+1.0084380e+002	+8.41666e+000	+3.102e-002	+2.531613e+001
+8.575480e+001	+1.017927e+001	+5.83e-003	+2.804694e+001
+7.660660e+001	+7.63979e+000	+7.74e-003	+3.058961e+001
+8.818800e+001	+9.73214e+000	+7.57e-003	+3.313758e+001
+7.373100e+001	+7.48620e+000	+1.108e-002	+3.558788e+001
+8.096740e+001	+8.83529e+000	+5.20e-003	+3.804901e+001
+7.945060e+001	+7.65549e+000	+5.67e-003	+4.052650e+001
+9.028940e+001	+7.27579e+000	+1.038e-002	+4.304581e+001
+7.518460e+001	+8.23935e+000	+9.04e-003	+4.542957e+001
+8.520180e+001	+9.15539e+000	+5.65e-003	+4.794545e+001
+8.858300e+001	+9.94908e+000	+7.80e-003	+5.042897e+001
+8.785620e+001	+9.28094e+000	+7.41e-003	+5.293520e+001
+8.844080e+001	+9.41156e+000	+7.91e-003	+5.577472e+001
+1.0078060e+002	+8.35534e+000	+3.095e-002	+5.824901e+001
+6.240240e+001	+7.14189e+000	+3.611e-002	+6.063550e+001
+8.580220e+001	+9.05950e+000	+5.88e-003	+6.302351e+001
+6.652620e+001	+6.54816e+000	+2.621e-002	+6.534824e+001
+8.660800e+001	+8.80892e+000	+6.45e-003	+6.778533e+001
+8.929400e+001	+7.29765e+000	+9.19e-003	+7.020650e+001
+9.512420e+001	+7.95007e+000	+1.807e-002	+7.268052e+001
+8.182060e+001	+7.73061e+000	+5.04e-003	+7.493810e+001
+9.333880e+001	+6.72412e+000	+1.584e-002	+7.762455e+001
+8.463300e+001	+7.83763e+000	+5.53e-003	+8.002573e+001
+8.076200e+001	+7.70018e+000	+5.19e-003	+8.253348e+001
+8.690820e+001	+9.91643e+000	+6.57e-003	+8.517196e+001
+1.0264500e+002	+9.15859e+000	+3.495e-002	+8.757935e+001
+8.532820e+001	+7.99051e+000	+5.72e-003	+8.997359e+001
+6.929120e+001	+7.46377e+000	+1.869e-002	+9.237015e+001
+7.561120e+001	+7.51426e+000	+8.76e-003	+9.484436e+001
+9.021040e+001	+7.39725e+000	+1.027e-002	+9.732910e+001
+6.636820e+001	+6.63101e+000	+2.645e-002	+9.968034e+001
+7.379420e+001	+7.49812e+000	+1.102e-002	+1.0210854e+002
+6.812200e+001	+7.67091e+000	+2.090e-002	+1.0459142e+002
+8.599180e+001	+8.40658e+000	+6.04e-003	+1.0724801e+002
+1.0070160e+002	+7.44805e+000	+3.232e-002	+1.0980245e+002
+6.279740e+001	+6.67202e+000	+3.604e-002	+1.1213497e+002
+7.673300e+001	+7.84569e+000	+7.57e-003	+1.1447837e+002
+6.478820e+001	+7.32286e+000	+2.928e-002	+1.1690037e+002
+8.498060e+001	+9.52896e+000	+5.51e-003	+1.1941745e+002
+8.858300e+001	+8.98706e+000	+7.97e-003	+1.2195292e+002
+8.294240e+001	+8.30448e+000	+5.13e-003	+1.2450760e+002
+8.618140e+001	+9.08522e+000	+6.21e-003	+1.2700224e+002
+1.0201300e+002	+9.51271e+000	+3.274e-002	+1.2962783e+002
+8.237360e+001	+8.38212e+000	+5.18e-003	+1.3213665e+002
+9.084240e+001	+6.42826e+000	+1.175e-002	+1.3454764e+002
+8.147300e+001	+8.88817e+000	+5.12e-003	+1.3707586e+002
+6.297120e+001	+6.46055e+000	+3.607e-002	+1.3947376e+002
+8.705040e+001	+8.64530e+000	+6.75e-003	+1.4187535e+002
+9.163240e+001	+6.58210e+000	+1.287e-002	+1.4441844e+002
+9.002080e+001	+6.26896e+000	+1.059e-002	+1.4698369e+002
+1.1759180e+002	+8.05866e+000	+9.194e-002	+1.4971089e+002
+9.724140e+001	+1.058536e+001	+2.048e-002	+1.5233078e+002
+8.408000e+001	+8.04835e+000	+5.22e-003	+1.5495266e+002
