# Supplementary material for: Neuromotor Noise Is Malleable by Amplifying Perceived Errors
Source: PLoS Comput Biol. 2016 Aug 4;12(8):e1005044. doi: 10.1371/journal.pcbi.1005044 (PMC4973920; doi:10.1371/journal.pcbi.1005044)
Supplement: S1 Dataset — (ZIP) [file pcbi.1005044.s003.zip › Control/S1/S1_D3_B4.txt]

+6.726880e+001	+6.79738e+000	+2.396e-002	+2.03915e+000
+1.0032240e+002	+7.95786e+000	+3.033e-002	+4.58394e+000
+8.742960e+001	+9.26946e+000	+6.94e-003	+6.83096e+000
+7.387320e+001	+7.38264e+000	+1.094e-002	+9.14694e+000
+9.901100e+001	+8.59815e+000	+2.606e-002	+1.159547e+001
+9.708340e+001	+9.60250e+000	+2.075e-002	+1.397356e+001
+8.618140e+001	+8.77493e+000	+6.11e-003	+1.647298e+001
+8.921500e+001	+7.77291e+000	+8.94e-003	+1.897060e+001
+8.523340e+001	+8.14096e+000	+5.83e-003	+2.134255e+001
+8.910440e+001	+8.39298e+000	+8.57e-003	+2.383815e+001
+8.608660e+001	+8.12472e+000	+6.15e-003	+2.635010e+001
+9.087400e+001	+6.69509e+000	+1.157e-002	+2.881562e+001
+7.559540e+001	+6.61920e+000	+9.10e-003	+3.128015e+001
+7.271980e+001	+7.53862e+000	+1.253e-002	+3.378869e+001
+7.033400e+001	+7.65900e+000	+1.654e-002	+3.615863e+001
+8.036700e+001	+8.92758e+000	+5.44e-003	+3.861703e+001
+8.801420e+001	+8.44852e+000	+7.50e-003	+4.120404e+001
+8.171000e+001	+7.96622e+000	+5.00e-003	+4.382532e+001
+7.077640e+001	+5.96604e+000	+1.748e-002	+4.660501e+001
+9.580360e+001	+8.28049e+000	+1.919e-002	+4.920880e+001
+8.853560e+001	+8.94880e+000	+7.92e-003	+5.179806e+001
+6.723720e+001	+7.40156e+000	+2.320e-002	+5.440141e+001
+8.716100e+001	+9.63366e+000	+6.68e-003	+5.701095e+001
+7.614840e+001	+7.18861e+000	+8.26e-003	+5.953821e+001
+7.820240e+001	+7.36772e+000	+6.44e-003	+6.221110e+001
+9.272260e+001	+6.93807e+000	+1.448e-002	+6.473892e+001
+6.753740e+001	+6.74128e+000	+2.343e-002	+6.702997e+001
+8.979960e+001	+7.64015e+000	+9.59e-003	+6.951882e+001
+8.918340e+001	+8.43845e+000	+8.66e-003	+7.198107e+001
+8.910440e+001	+7.38471e+000	+8.85e-003	+7.445584e+001
+7.621160e+001	+5.77584e+000	+8.77e-003	+7.696303e+001
+9.147440e+001	+6.43773e+000	+1.274e-002	+7.946349e+001
+1.0081220e+002	+7.98747e+000	+3.164e-002	+8.208453e+001
+7.551640e+001	+7.35668e+000	+8.91e-003	+8.453043e+001
+7.943480e+001	+8.16865e+000	+5.73e-003	+8.696533e+001
+7.736500e+001	+8.10410e+000	+6.95e-003	+8.938675e+001
+7.491600e+001	+7.70773e+000	+9.47e-003	+9.182859e+001
+6.924380e+001	+7.79069e+000	+1.847e-002	+9.412592e+001
+7.730180e+001	+7.85109e+000	+7.19e-003	+9.648737e+001
+8.979960e+001	+7.05234e+000	+9.87e-003	+9.893067e+001
+7.594300e+001	+7.67383e+000	+8.37e-003	+1.0136437e+002
+6.797980e+001	+8.35157e+000	+2.055e-002	+1.0377808e+002
+8.238940e+001	+1.051048e+001	+5.32e-003	+1.0615482e+002
+8.736640e+001	+1.012689e+001	+6.80e-003	+1.0858398e+002
+8.848820e+001	+9.06122e+000	+7.83e-003	+1.1096454e+002
+9.112680e+001	+6.83977e+000	+1.185e-002	+1.1345649e+002
+8.044600e+001	+8.88187e+000	+5.32e-003	+1.1568873e+002
+8.202600e+001	+9.28428e+000	+5.02e-003	+1.1807577e+002
+8.204180e+001	+9.26397e+000	+5.01e-003	+1.2045793e+002
+8.253160e+001	+9.65808e+000	+5.07e-003	+1.2286866e+002
+8.799840e+001	+9.22777e+000	+7.38e-003	+1.2523348e+002
+8.216820e+001	+1.055091e+001	+4.99e-003	+1.2759739e+002
+7.570600e+001	+7.87562e+000	+8.54e-003	+1.3003597e+002
+6.532540e+001	+7.82455e+000	+2.720e-002	+1.3233788e+002
+6.739520e+001	+8.86244e+000	+2.138e-002	+1.3467167e+002
+9.324400e+001	+9.03698e+000	+1.395e-002	+1.3710743e+002
+6.685800e+001	+9.23201e+000	+2.223e-002	+1.3951726e+002
+8.766660e+001	+1.085205e+001	+7.00e-003	+1.4200036e+002
+8.401680e+001	+9.42947e+000	+5.42e-003	+1.4449918e+002
+9.994320e+001	+8.78196e+000	+2.817e-002	+1.4702362e+002
