# Supplementary material for: Neuromotor Noise Is Malleable by Amplifying Perceived Errors
Source: PLoS Comput Biol. 2016 Aug 4;12(8):e1005044. doi: 10.1371/journal.pcbi.1005044 (PMC4973920; doi:10.1371/journal.pcbi.1005044)
Supplement: S1 Dataset — (ZIP) [file pcbi.1005044.s003.zip › Control/S1/S1_D4_B1.txt]

+9.796820e+001	+9.24641e+000	+2.300e-002	+1.91761e+000
+7.690680e+001	+8.85663e+000	+7.22e-003	+4.38909e+000
+8.095160e+001	+8.13868e+000	+5.33e-003	+6.93141e+000
+7.779160e+001	+7.75218e+000	+6.78e-003	+9.42465e+000
+8.891480e+001	+8.75051e+000	+8.32e-003	+1.181556e+001
+8.785620e+001	+9.42195e+000	+7.37e-003	+1.428925e+001
+7.237220e+001	+7.61701e+000	+1.307e-002	+1.685915e+001
+7.510560e+001	+8.10115e+000	+9.17e-003	+1.943237e+001
+9.198000e+001	+8.38417e+000	+1.227e-002	+2.191653e+001
+8.066720e+001	+9.03775e+000	+5.24e-003	+2.448064e+001
+7.921360e+001	+8.27797e+000	+5.75e-003	+2.702510e+001
+8.031960e+001	+7.85342e+000	+5.31e-003	+2.947187e+001
+6.704760e+001	+7.56706e+000	+2.341e-002	+3.196816e+001
+7.313060e+001	+8.66092e+000	+1.154e-002	+3.442844e+001
+6.625760e+001	+8.00201e+000	+2.470e-002	+3.704312e+001
+9.566140e+001	+8.92389e+000	+1.837e-002	+3.958375e+001
+9.672000e+001	+8.12193e+000	+2.128e-002	+4.216122e+001
+7.998780e+001	+9.87992e+000	+5.51e-003	+4.479850e+001
+7.873960e+001	+9.12828e+000	+6.07e-003	+4.737092e+001
+8.513860e+001	+1.059359e+001	+5.53e-003	+4.994417e+001
+8.975220e+001	+1.034673e+001	+9.00e-003	+5.248198e+001
+8.058820e+001	+1.002089e+001	+5.41e-003	+5.493419e+001
+7.570600e+001	+9.01567e+000	+8.29e-003	+5.730701e+001
+7.652760e+001	+9.80186e+000	+7.51e-003	+5.987416e+001
+7.845520e+001	+9.29308e+000	+6.17e-003	+6.219514e+001
+6.903840e+001	+8.42990e+000	+1.839e-002	+6.444686e+001
+7.744400e+001	+7.98255e+000	+6.91e-003	+6.681196e+001
+8.545460e+001	+1.036275e+001	+5.93e-003	+6.919517e+001
+8.152040e+001	+9.85162e+000	+5.02e-003	+7.155532e+001
+7.185080e+001	+8.41944e+000	+1.348e-002	+7.388758e+001
+9.416040e+001	+9.29954e+000	+1.535e-002	+7.632699e+001
+6.998640e+001	+8.36197e+000	+1.661e-002	+7.871857e+001
+8.697140e+001	+1.072148e+001	+6.53e-003	+8.106434e+001
+7.777580e+001	+9.10151e+000	+6.57e-003	+8.345891e+001
+8.001940e+001	+9.20000e+000	+5.38e-003	+8.579556e+001
+7.434720e+001	+8.79541e+000	+9.82e-003	+8.812274e+001
+7.428400e+001	+8.98191e+000	+9.88e-003	+9.052344e+001
+7.358880e+001	+9.31399e+000	+1.075e-002	+9.301236e+001
+8.663960e+001	+1.128348e+001	+6.25e-003	+9.554360e+001
+6.636820e+001	+8.39426e+000	+2.407e-002	+9.809226e+001
+7.411020e+001	+9.26589e+000	+1.007e-002	+1.0052453e+002
+6.760060e+001	+9.05832e+000	+2.083e-002	+1.0295807e+002
+8.627620e+001	+1.069244e+001	+6.17e-003	+1.0533172e+002
+8.812480e+001	+1.070464e+001	+7.46e-003	+1.0786550e+002
+8.359020e+001	+1.029367e+001	+5.42e-003	+1.1033819e+002
+6.981260e+001	+8.96760e+000	+1.656e-002	+1.1274065e+002
+7.562700e+001	+8.60827e+000	+8.46e-003	+1.1516299e+002
+8.851980e+001	+1.033697e+001	+7.83e-003	+1.1759670e+002
+7.317800e+001	+7.40533e+000	+1.193e-002	+1.1998115e+002
+8.359020e+001	+8.75779e+000	+5.12e-003	+1.2228970e+002
+9.038420e+001	+9.48002e+000	+9.77e-003	+1.2470643e+002
+8.727160e+001	+1.029163e+001	+6.88e-003	+1.2710101e+002
+8.597600e+001	+1.030823e+001	+6.16e-003	+1.2954008e+002
+9.013140e+001	+7.25939e+000	+1.025e-002	+1.3190857e+002
+8.583380e+001	+1.062057e+001	+5.83e-003	+1.3452415e+002
+8.310040e+001	+9.80941e+000	+5.12e-003	+1.3701568e+002
+8.022480e+001	+9.48853e+000	+5.53e-003	+1.3936526e+002
+8.741380e+001	+1.032651e+001	+6.84e-003	+1.4184590e+002
+7.025500e+001	+9.28035e+000	+1.566e-002	+1.4421976e+002
+9.188520e+001	+9.21402e+000	+1.178e-002	+1.4673732e+002
