# Supplementary material for: Neuromotor Noise Is Malleable by Amplifying Perceived Errors
Source: PLoS Comput Biol. 2016 Aug 4;12(8):e1005044. doi: 10.1371/journal.pcbi.1005044 (PMC4973920; doi:10.1371/journal.pcbi.1005044)
Supplement: S1 Dataset — (ZIP) [file pcbi.1005044.s003.zip › Control/S1/S1_D4_B2.txt]

+7.485280e+001	+9.65586e+000	+9.10e-003	+1.94542e+000
+7.313060e+001	+8.35592e+000	+1.154e-002	+4.23527e+000
+7.708060e+001	+9.21345e+000	+7.14e-003	+6.55734e+000
+7.172440e+001	+7.46042e+000	+1.419e-002	+8.75367e+000
+7.499500e+001	+8.53518e+000	+9.15e-003	+1.108157e+001
+7.831300e+001	+8.45033e+000	+6.30e-003	+1.344150e+001
+7.877120e+001	+9.01632e+000	+6.08e-003	+1.582342e+001
+7.520040e+001	+8.96896e+000	+8.82e-003	+1.818410e+001
+7.113980e+001	+8.30053e+000	+1.462e-002	+2.049963e+001
+8.253160e+001	+9.64745e+000	+5.07e-003	+2.284180e+001
+7.896080e+001	+8.77255e+000	+5.89e-003	+2.516503e+001
+7.594300e+001	+8.46715e+000	+8.27e-003	+2.760457e+001
+8.965740e+001	+1.046946e+001	+8.87e-003	+2.998421e+001
+9.337040e+001	+8.34204e+000	+1.456e-002	+3.245141e+001
+7.559540e+001	+8.71338e+000	+8.50e-003	+3.477243e+001
+8.098320e+001	+1.020237e+001	+5.12e-003	+3.719762e+001
+8.305300e+001	+9.22793e+000	+5.10e-003	+3.958073e+001
+7.131360e+001	+7.82410e+000	+1.462e-002	+4.192623e+001
+8.240520e+001	+1.067768e+001	+5.37e-003	+4.430785e+001
+1.0533100e+002	+9.14594e+000	+4.299e-002	+4.686605e+001
+8.562840e+001	+9.81147e+000	+5.78e-003	+4.946041e+001
+8.178900e+001	+1.014692e+001	+5.30e-003	+5.184875e+001
+8.509120e+001	+9.85061e+000	+5.56e-003	+5.439573e+001
+7.300420e+001	+8.47360e+000	+1.167e-002	+5.689938e+001
+7.682780e+001	+9.33099e+000	+7.33e-003	+5.941517e+001
+9.090560e+001	+8.60004e+000	+1.070e-002	+6.176031e+001
+7.758620e+001	+8.66598e+000	+6.72e-003	+6.414574e+001
+7.801280e+001	+9.54843e+000	+6.48e-003	+6.654130e+001
+8.461720e+001	+9.16747e+000	+5.49e-003	+6.902058e+001
+8.938880e+001	+8.94351e+000	+8.77e-003	+7.140777e+001
+7.423660e+001	+9.36892e+000	+9.85e-003	+7.381846e+001
+8.136240e+001	+1.008795e+001	+5.14e-003	+7.619753e+001
+8.193120e+001	+9.28736e+000	+5.15e-003	+7.857829e+001
+8.581800e+001	+9.88570e+000	+6.06e-003	+8.092497e+001
+8.987860e+001	+9.07617e+000	+9.40e-003	+8.333291e+001
+6.933860e+001	+8.07230e+000	+1.804e-002	+8.566373e+001
+8.641840e+001	+9.80061e+000	+6.43e-003	+8.803427e+001
+8.246840e+001	+1.031083e+001	+5.20e-003	+9.037242e+001
+8.351120e+001	+1.090024e+001	+5.16e-003	+9.269473e+001
+8.908860e+001	+1.014943e+001	+8.29e-003	+9.507631e+001
+8.973640e+001	+9.83273e+000	+8.99e-003	+9.742739e+001
+8.507540e+001	+1.001884e+001	+5.52e-003	+9.985117e+001
+7.807600e+001	+8.36965e+000	+6.47e-003	+1.0229878e+002
+6.448800e+001	+9.12641e+000	+2.776e-002	+1.0469527e+002
+6.816940e+001	+8.83784e+000	+1.977e-002	+1.0722861e+002
+9.081080e+001	+9.04185e+000	+1.045e-002	+1.1001658e+002
+9.643560e+001	+9.41597e+000	+1.959e-002	+1.1249083e+002
+8.964160e+001	+8.82979e+000	+9.18e-003	+1.1494284e+002
+8.919920e+001	+1.055449e+001	+8.53e-003	+1.1750361e+002
+1.0082800e+002	+1.065667e+001	+2.857e-002	+1.2004263e+002
+8.049340e+001	+9.58196e+000	+5.23e-003	+1.2236702e+002
+7.587980e+001	+7.57413e+000	+8.42e-003	+1.2469160e+002
+7.553220e+001	+7.47404e+000	+8.83e-003	+1.2708366e+002
+8.133080e+001	+1.060227e+001	+5.13e-003	+1.2951399e+002
+8.834600e+001	+8.94645e+000	+7.73e-003	+1.3189726e+002
+8.167840e+001	+9.50434e+000	+5.05e-003	+1.3432979e+002
+9.651460e+001	+9.57380e+000	+1.960e-002	+1.3688984e+002
+9.149020e+001	+8.12897e+000	+1.173e-002	+1.3933066e+002
+9.199580e+001	+8.74901e+000	+1.212e-002	+1.4182340e+002
+8.847240e+001	+1.092939e+001	+7.59e-003	+1.4437113e+002
