# Supplementary material for: Neuromotor Noise Is Malleable by Amplifying Perceived Errors
Source: PLoS Comput Biol. 2016 Aug 4;12(8):e1005044. doi: 10.1371/journal.pcbi.1005044 (PMC4973920; doi:10.1371/journal.pcbi.1005044)
Supplement: S1 Dataset — (ZIP) [file pcbi.1005044.s003.zip › Control/S1/S1_D4_B3.txt]

+9.758900e+001	+9.35023e+000	+2.209e-002	+1.44222e+000
+9.014720e+001	+7.48157e+000	+1.009e-002	+3.93845e+000
+8.645000e+001	+9.86211e+000	+6.43e-003	+6.25488e+000
+8.207340e+001	+9.39665e+000	+4.99e-003	+8.54273e+000
+8.401680e+001	+9.03458e+000	+5.38e-003	+1.086171e+001
+8.207340e+001	+1.002078e+001	+4.98e-003	+1.325819e+001
+8.742960e+001	+1.024415e+001	+6.83e-003	+1.564095e+001
+8.305300e+001	+1.033729e+001	+5.27e-003	+1.795749e+001
+9.275420e+001	+8.28648e+000	+1.358e-002	+2.027822e+001
+7.962440e+001	+9.12907e+000	+5.63e-003	+2.252244e+001
+8.382720e+001	+9.25763e+000	+5.16e-003	+2.480834e+001
+8.668700e+001	+9.73596e+000	+6.35e-003	+2.722620e+001
+8.851980e+001	+1.016774e+001	+7.75e-003	+2.961730e+001
+8.052500e+001	+9.28475e+000	+5.22e-003	+3.187704e+001
+7.332020e+001	+8.11714e+000	+1.139e-002	+3.416770e+001
+8.765080e+001	+9.91851e+000	+7.21e-003	+3.652070e+001
+8.795100e+001	+9.38993e+000	+7.44e-003	+3.878772e+001
+8.167840e+001	+8.67452e+000	+5.01e-003	+4.101424e+001
+9.256460e+001	+7.52607e+000	+1.369e-002	+4.340103e+001
+9.188520e+001	+8.33914e+000	+1.216e-002	+4.578002e+001
+9.055800e+001	+9.51015e+000	+9.96e-003	+4.819869e+001
+9.352840e+001	+8.56604e+000	+1.469e-002	+5.060617e+001
+9.700440e+001	+9.81588e+000	+2.048e-002	+5.293983e+001
+9.651460e+001	+1.041927e+001	+1.913e-002	+5.533517e+001
+9.098460e+001	+8.74095e+000	+1.072e-002	+5.787702e+001
+8.129920e+001	+1.119509e+001	+5.12e-003	+6.041104e+001
+7.630640e+001	+1.062072e+001	+7.63e-003	+6.305413e+001
+6.461440e+001	+9.17721e+000	+2.738e-002	+6.545801e+001
+7.453680e+001	+9.27174e+000	+9.49e-003	+6.780393e+001
+8.185220e+001	+9.41531e+000	+5.30e-003	+7.033010e+001
+8.392200e+001	+8.01931e+000	+5.22e-003	+7.276187e+001
+7.584820e+001	+8.29675e+000	+8.29e-003	+7.516242e+001
+8.905700e+001	+7.95331e+000	+8.66e-003	+7.769188e+001
+8.521760e+001	+1.024631e+001	+5.62e-003	+8.015397e+001
+8.616560e+001	+7.90370e+000	+6.24e-003	+8.271393e+001
+8.449080e+001	+9.90123e+000	+5.32e-003	+8.540900e+001
+9.425520e+001	+8.55462e+000	+1.595e-002	+8.800122e+001
+9.777860e+001	+1.010713e+001	+2.190e-002	+9.060735e+001
+8.700300e+001	+8.95639e+000	+6.70e-003	+9.319783e+001
+7.979820e+001	+9.15111e+000	+5.61e-003	+9.578920e+001
+7.964020e+001	+7.99497e+000	+5.68e-003	+9.833782e+001
+8.270540e+001	+9.17182e+000	+4.99e-003	+1.0091703e+002
+8.613400e+001	+9.76930e+000	+6.02e-003	+1.0354066e+002
+7.962440e+001	+8.82647e+000	+5.56e-003	+1.0597575e+002
+8.261060e+001	+8.29031e+000	+4.98e-003	+1.0852684e+002
+8.144140e+001	+8.03696e+000	+5.24e-003	+1.1101541e+002
+9.327560e+001	+7.66087e+000	+1.484e-002	+1.1352100e+002
+8.303720e+001	+7.25871e+000	+5.01e-003	+1.1599776e+002
+8.716100e+001	+8.44779e+000	+6.81e-003	+1.1862727e+002
+7.757040e+001	+6.24686e+000	+7.23e-003	+1.2132942e+002
+1.0038560e+002	+8.32901e+000	+2.996e-002	+1.2402666e+002
+8.986280e+001	+7.67378e+000	+9.65e-003	+1.2657651e+002
+1.0168120e+002	+8.66188e+000	+3.300e-002	+1.2927727e+002
+7.796540e+001	+7.92712e+000	+6.52e-003	+1.3186439e+002
+7.831300e+001	+8.26094e+000	+6.26e-003	+1.3446156e+002
+6.952820e+001	+7.98329e+000	+1.774e-002	+1.3695166e+002
+9.589840e+001	+9.03324e+000	+1.880e-002	+1.3952384e+002
+8.663960e+001	+9.91463e+000	+6.34e-003	+1.4209203e+002
+7.875540e+001	+8.33026e+000	+5.99e-003	+1.4463777e+002
+8.780880e+001	+9.68551e+000	+7.16e-003	+1.4717366e+002
