# Supplementary material for: Neuromotor Noise Is Malleable by Amplifying Perceived Errors
Source: PLoS Comput Biol. 2016 Aug 4;12(8):e1005044. doi: 10.1371/journal.pcbi.1005044 (PMC4973920; doi:10.1371/journal.pcbi.1005044)
Supplement: S1 Dataset — (ZIP) [file pcbi.1005044.s003.zip › Control/S1/S1_D4_B4.txt]

+7.722280e+001	+7.11795e+000	+7.26e-003	+2.47462e+000
+9.479240e+001	+8.39762e+000	+1.705e-002	+4.84723e+000
+8.610240e+001	+8.73862e+000	+6.11e-003	+7.11484e+000
+9.081080e+001	+5.74956e+000	+1.229e-002	+9.53582e+000
+7.886600e+001	+7.52799e+000	+6.14e-003	+1.179879e+001
+8.627620e+001	+8.53253e+000	+6.25e-003	+1.415583e+001
+7.659080e+001	+6.46897e+000	+8.09e-003	+1.660083e+001
+9.013140e+001	+7.03477e+000	+1.028e-002	+1.896352e+001
+9.348100e+001	+8.21258e+000	+1.479e-002	+2.121525e+001
+8.313200e+001	+7.91021e+000	+5.03e-003	+2.347735e+001
+7.927680e+001	+7.59430e+000	+5.93e-003	+2.583284e+001
+8.027220e+001	+8.38757e+000	+5.34e-003	+2.827883e+001
+7.930840e+001	+8.17659e+000	+5.71e-003	+3.077414e+001
+7.178760e+001	+6.97170e+000	+1.448e-002	+3.328549e+001
+7.828140e+001	+7.81948e+000	+6.46e-003	+3.572011e+001
+7.550060e+001	+7.64820e+000	+8.85e-003	+3.839479e+001
+8.289500e+001	+7.38788e+000	+5.08e-003	+4.078890e+001
+1.0087540e+002	+8.26717e+000	+3.136e-002	+4.322399e+001
+8.449080e+001	+8.04736e+000	+5.34e-003	+4.551106e+001
+8.856720e+001	+7.32948e+000	+8.29e-003	+4.784740e+001
+1.0127040e+002	+8.54271e+000	+3.201e-002	+5.015838e+001
+8.215240e+001	+8.05812e+000	+4.97e-003	+5.243048e+001
+7.899240e+001	+6.91252e+000	+5.98e-003	+5.479109e+001
+7.949800e+001	+7.78136e+000	+5.66e-003	+5.717023e+001
+7.896080e+001	+7.88914e+000	+5.91e-003	+5.965991e+001
+8.213660e+001	+8.21657e+000	+4.97e-003	+6.217072e+001
+8.430120e+001	+8.68517e+000	+5.33e-003	+6.482005e+001
+8.238940e+001	+8.51615e+000	+5.22e-003	+6.743060e+001
+7.330440e+001	+9.06715e+000	+1.114e-002	+6.996544e+001
+8.039860e+001	+8.60390e+000	+5.49e-003	+7.255890e+001
+7.720700e+001	+7.69304e+000	+7.14e-003	+7.521573e+001
+7.951380e+001	+8.82380e+000	+5.59e-003	+7.776046e+001
+1.0760620e+002	-1.61909e+000	-1.00000e+000	+8.158142e+001
+7.583240e+001	+6.66634e+000	+8.77e-003	+8.346540e+001
+8.087260e+001	+8.95159e+000	+5.33e-003	+8.591624e+001
+8.611820e+001	+8.26732e+000	+6.14e-003	+8.837623e+001
+6.736360e+001	+7.76665e+000	+2.244e-002	+9.072723e+001
+8.246840e+001	+9.70488e+000	+5.17e-003	+9.307507e+001
+5.924240e+001	+6.86842e+000	+4.640e-002	+9.538099e+001
+7.589560e+001	+7.30309e+000	+8.60e-003	+9.778698e+001
+8.128340e+001	+8.74043e+000	+5.17e-003	+1.0020140e+002
+7.102920e+001	+7.16058e+000	+1.566e-002	+1.0262519e+002
+7.306740e+001	+8.25082e+000	+1.176e-002	+1.0512174e+002
+9.747840e+001	+9.22899e+000	+2.192e-002	+1.0770322e+002
+8.041440e+001	+8.17400e+000	+5.39e-003	+1.1028075e+002
+8.498060e+001	+7.27161e+000	+5.67e-003	+1.1273405e+002
+7.371520e+001	+7.92926e+000	+1.091e-002	+1.1515340e+002
+8.139400e+001	+8.61378e+000	+5.29e-003	+1.1762492e+002
+7.870800e+001	+7.55507e+000	+6.10e-003	+1.2006792e+002
+8.167840e+001	+8.79949e+000	+5.02e-003	+1.2255759e+002
+7.823400e+001	+7.50160e+000	+6.39e-003	+1.2504407e+002
+8.291080e+001	+1.021425e+001	+5.18e-003	+1.2754989e+002
+8.878840e+001	+9.09231e+000	+8.29e-003	+1.3000361e+002
+7.836040e+001	+7.24699e+000	+6.33e-003	+1.3238591e+002
+8.603920e+001	+9.01287e+000	+6.18e-003	+1.3476349e+002
+7.583240e+001	+7.79604e+000	+8.45e-003	+1.3719972e+002
+8.387460e+001	+8.00171e+000	+5.25e-003	+1.3972341e+002
+7.618000e+001	+8.32630e+000	+7.96e-003	+1.4237062e+002
+8.907280e+001	+7.43878e+000	+8.82e-003	+1.4490156e+002
+8.218400e+001	+8.01401e+000	+4.97e-003	+1.4740626e+002
