# Supplementary material for: Neuromotor Noise Is Malleable by Amplifying Perceived Errors
Source: PLoS Comput Biol. 2016 Aug 4;12(8):e1005044. doi: 10.1371/journal.pcbi.1005044 (PMC4973920; doi:10.1371/journal.pcbi.1005044)
Supplement: S1 Dataset — (ZIP) [file pcbi.1005044.s003.zip › Control/S1/S1_D5_B1.txt]

+9.540860e+001	+6.05633e+000	+2.135e-002	+3.60700e+000
+9.070020e+001	+5.82350e+000	+1.206e-002	+5.67889e+000
+9.638820e+001	+6.98524e+000	+2.200e-002	+8.10456e+000
+8.896220e+001	+7.60142e+000	+8.64e-003	+1.048590e+001
+8.742960e+001	+9.09311e+000	+6.92e-003	+1.285552e+001
+9.011560e+001	+6.88943e+000	+1.040e-002	+1.535887e+001
+8.404840e+001	+8.17208e+000	+5.20e-003	+1.761888e+001
+1.1160360e+002	+7.32907e+000	+7.005e-002	+1.998738e+001
+8.798260e+001	+9.03095e+000	+7.38e-003	+2.221572e+001
+9.259620e+001	+6.59098e+000	+1.458e-002	+2.454623e+001
+1.0131780e+002	+8.56301e+000	+3.211e-002	+2.698333e+001
+6.867500e+001	+7.28440e+000	+2.014e-002	+2.923220e+001
+8.373240e+001	+9.60148e+000	+5.13e-003	+3.168400e+001
+8.027220e+001	+8.62762e+000	+5.39e-003	+3.398038e+001
+7.881860e+001	+8.22264e+000	+5.97e-003	+3.635123e+001
+7.423660e+001	+8.09002e+000	+1.027e-002	+3.872820e+001
+8.482260e+001	+8.77387e+000	+5.50e-003	+4.107728e+001
+8.558100e+001	+9.33106e+000	+5.88e-003	+4.352964e+001
+7.139260e+001	+7.26470e+000	+1.496e-002	+4.595936e+001
+7.957700e+001	+8.70261e+000	+5.56e-003	+4.844609e+001
+8.238940e+001	+9.67533e+000	+5.28e-003	+5.093353e+001
+8.861460e+001	+8.06506e+000	+8.21e-003	+5.342462e+001
+9.433420e+001	+7.79015e+000	+1.666e-002	+5.577401e+001
+8.460140e+001	+9.81299e+000	+5.50e-003	+5.821170e+001
+8.945200e+001	+9.46762e+000	+8.74e-003	+6.058451e+001
+8.346380e+001	+9.15705e+000	+5.35e-003	+6.296243e+001
+7.249860e+001	+7.52722e+000	+1.292e-002	+6.524554e+001
+8.708200e+001	+9.52298e+000	+6.63e-003	+6.763931e+001
+8.765080e+001	+9.68256e+000	+7.08e-003	+6.996585e+001
+8.859880e+001	+8.66453e+000	+8.05e-003	+7.222225e+001
+9.352840e+001	+7.96437e+000	+1.503e-002	+7.465025e+001
+8.265800e+001	+8.75543e+000	+4.98e-003	+7.691867e+001
+7.415760e+001	+8.85447e+000	+1.005e-002	+7.927108e+001
+8.218400e+001	+9.30577e+000	+4.99e-003	+8.163908e+001
+6.963880e+001	+8.29047e+000	+1.730e-002	+8.403863e+001
+7.398380e+001	+8.98063e+000	+1.027e-002	+8.637810e+001
+7.110820e+001	+7.61802e+000	+1.512e-002	+8.864539e+001
+8.193120e+001	+1.106229e+001	+5.08e-003	+9.096513e+001
+8.357440e+001	+1.047596e+001	+5.34e-003	+9.337950e+001
+7.780740e+001	+7.99928e+000	+6.67e-003	+9.577085e+001
+8.831440e+001	+1.087921e+001	+7.51e-003	+9.808720e+001
+7.864480e+001	+9.09030e+000	+6.20e-003	+1.0033518e+002
+8.152040e+001	+1.068002e+001	+5.03e-003	+1.0265532e+002
+8.741380e+001	+1.022753e+001	+6.82e-003	+1.0493989e+002
+7.741240e+001	+1.034600e+001	+6.78e-003	+1.0723960e+002
+7.567440e+001	+9.64728e+000	+8.32e-003	+1.0958551e+002
+8.278440e+001	+1.077557e+001	+5.00e-003	+1.1196250e+002
+8.409580e+001	+1.021295e+001	+5.36e-003	+1.1438011e+002
+7.180340e+001	+9.31834e+000	+1.318e-002	+1.1669565e+002
+7.415760e+001	+9.98179e+000	+9.96e-003	+1.1891029e+002
+8.016160e+001	+1.026528e+001	+5.40e-003	+1.2116960e+002
+7.333600e+001	+9.31476e+000	+1.094e-002	+1.2344271e+002
+7.941900e+001	+8.71981e+000	+5.74e-003	+1.2621538e+002
+7.875540e+001	+8.25765e+000	+5.99e-003	+1.2854569e+002
+7.948220e+001	+8.82926e+000	+5.62e-003	+1.3082311e+002
+7.872380e+001	+8.61566e+000	+6.03e-003	+1.3312892e+002
+7.937160e+001	+8.32685e+000	+5.75e-003	+1.3543533e+002
+8.161520e+001	+9.44740e+000	+5.02e-003	+1.3784561e+002
+7.745980e+001	+8.83171e+000	+6.79e-003	+1.4016573e+002
+8.521760e+001	+8.95174e+000	+5.61e-003	+1.4247320e+002
