# Supplementary material for: Neuromotor Noise Is Malleable by Amplifying Perceived Errors
Source: PLoS Comput Biol. 2016 Aug 4;12(8):e1005044. doi: 10.1371/journal.pcbi.1005044 (PMC4973920; doi:10.1371/journal.pcbi.1005044)
Supplement: S1 Dataset — (ZIP) [file pcbi.1005044.s003.zip › Control/S1/S1_D5_B2.txt]

+8.199440e+001	+1.025169e+001	+5.03e-003	+1.52010e+000
+9.532960e+001	+9.26788e+000	+1.747e-002	+3.82682e+000
+7.260920e+001	+7.80095e+000	+1.262e-002	+6.18670e+000
+8.035120e+001	+9.63860e+000	+5.29e-003	+8.47481e+000
+8.093580e+001	+9.40731e+000	+5.15e-003	+1.076572e+001
+7.671720e+001	+7.96033e+000	+7.62e-003	+1.295277e+001
+7.444200e+001	+7.64614e+000	+1.006e-002	+1.535159e+001
+8.539140e+001	+8.55452e+000	+5.92e-003	+1.780920e+001
+8.915180e+001	+7.40040e+000	+8.90e-003	+2.028821e+001
+7.949800e+001	+8.08984e+000	+5.75e-003	+2.278264e+001
+9.081080e+001	+7.17402e+000	+1.119e-002	+2.538919e+001
+9.043160e+001	+7.54935e+000	+1.052e-002	+2.798921e+001
+7.839200e+001	+7.88426e+000	+6.26e-003	+3.047687e+001
+7.968760e+001	+8.99026e+000	+5.63e-003	+3.301988e+001
+8.226300e+001	+1.024599e+001	+5.08e-003	+3.545612e+001
+7.407860e+001	+8.40847e+000	+1.027e-002	+3.804518e+001
+6.493040e+001	+7.42081e+000	+2.873e-002	+4.066976e+001
+7.600620e+001	+8.48666e+000	+8.13e-003	+4.307094e+001
+8.777720e+001	+1.183721e+001	+7.08e-003	+4.557237e+001
+7.000220e+001	+7.21910e+000	+1.754e-002	+4.800381e+001
+7.842360e+001	+7.80291e+000	+6.25e-003	+5.027723e+001
+9.147440e+001	+7.38224e+000	+1.204e-002	+5.248414e+001
+9.667260e+001	+9.55871e+000	+1.999e-002	+5.474793e+001
+7.467900e+001	+9.00855e+000	+9.38e-003	+5.711320e+001
+6.771120e+001	+8.95488e+000	+2.070e-002	+5.941787e+001
+7.815500e+001	+8.69368e+000	+6.35e-003	+6.171144e+001
+8.499640e+001	+8.96591e+000	+5.73e-003	+6.392618e+001
+8.188380e+001	+1.019716e+001	+5.19e-003	+6.612348e+001
+7.112400e+001	+7.80347e+000	+1.502e-002	+6.841549e+001
+8.760340e+001	+1.072571e+001	+6.96e-003	+7.076148e+001
+8.692400e+001	+8.74029e+000	+6.70e-003	+7.314550e+001
+8.513860e+001	+8.91214e+000	+5.62e-003	+7.550519e+001
+8.790360e+001	+9.66195e+000	+7.29e-003	+7.782471e+001
+4.06880e+000	-1.47e-003	-1.00000e+000	+8.260656e+001
+6.843800e+001	+7.87686e+000	+2.008e-002	+8.483817e+001
+9.009980e+001	+7.68004e+000	+1.005e-002	+8.733417e+001
+9.243820e+001	+7.95412e+000	+1.321e-002	+8.978891e+001
+7.861320e+001	+9.21282e+000	+6.25e-003	+9.215868e+001
+6.744260e+001	+8.90080e+000	+2.123e-002	+9.464502e+001
+8.730320e+001	+9.42362e+000	+6.95e-003	+9.699520e+001
+9.972200e+001	+7.91622e+000	+2.880e-002	+9.924030e+001
+9.686220e+001	+9.01136e+000	+2.074e-002	+1.0157419e+002
+8.123600e+001	+9.12625e+000	+5.18e-003	+1.0417433e+002
+8.196280e+001	+9.03515e+000	+5.10e-003	+1.0661657e+002
+8.930980e+001	+7.48816e+000	+9.07e-003	+1.0905375e+002
+7.630640e+001	+6.59632e+000	+8.27e-003	+1.1141145e+002
+7.441040e+001	+7.71087e+000	+1.008e-002	+1.1390177e+002
+7.586400e+001	+7.63783e+000	+8.42e-003	+1.1632851e+002
+7.417340e+001	+7.24968e+000	+1.067e-002	+1.1867554e+002
+8.088840e+001	+7.93434e+000	+5.20e-003	+1.2107629e+002
+8.788780e+001	+9.60291e+000	+7.30e-003	+1.2351827e+002
+7.115560e+001	+6.56879e+000	+1.602e-002	+1.2584482e+002
+7.742820e+001	+7.15196e+000	+7.09e-003	+1.2813079e+002
+8.171000e+001	+8.10531e+000	+5.01e-003	+1.3053314e+002
+8.580220e+001	+9.07129e+000	+5.88e-003	+1.3297458e+002
+6.937020e+001	+7.79859e+000	+1.821e-002	+1.3537480e+002
+8.077780e+001	+8.63967e+000	+5.25e-003	+1.3789247e+002
+7.006540e+001	+7.56302e+000	+1.709e-002	+1.4017616e+002
+7.968760e+001	+9.44570e+000	+5.70e-003	+1.4258294e+002
+8.031960e+001	+8.60403e+000	+5.43e-003	+1.4500285e+002
