# Supplementary material for: Neuromotor Noise Is Malleable by Amplifying Perceived Errors
Source: PLoS Comput Biol. 2016 Aug 4;12(8):e1005044. doi: 10.1371/journal.pcbi.1005044 (PMC4973920; doi:10.1371/journal.pcbi.1005044)
Supplement: S1 Dataset — (ZIP) [file pcbi.1005044.s003.zip › Control/S1/S1_D5_B3.txt]

+8.501220e+001	+7.91661e+000	+5.57e-003	+1.72242e+000
+8.226300e+001	+7.26260e+000	+5.00e-003	+4.08930e+000
+7.600620e+001	+6.54670e+000	+8.63e-003	+6.52214e+000
+7.802860e+001	+6.48648e+000	+6.70e-003	+9.00166e+000
+7.314640e+001	+6.47817e+000	+1.258e-002	+1.149745e+001
+5.892640e+001	+6.10256e+000	+4.987e-002	+1.384027e+001
+6.529380e+001	+6.63968e+000	+2.919e-002	+1.624479e+001
+6.886460e+001	+6.70848e+000	+2.046e-002	+1.850678e+001
+9.408140e+001	+7.33795e+000	+1.659e-002	+2.089671e+001
+6.316080e+001	+7.69824e+000	+3.295e-002	+2.319767e+001
+9.035260e+001	+7.18992e+000	+1.052e-002	+2.637890e+001
+8.967320e+001	+7.42702e+000	+9.52e-003	+2.877757e+001
+8.851980e+001	+5.96725e+000	+8.77e-003	+3.103360e+001
+7.535840e+001	+7.59902e+000	+8.99e-003	+3.550866e+001
+8.772980e+001	+1.043853e+001	+7.09e-003	+3.984895e+001
+8.567580e+001	+6.99490e+000	+6.08e-003	+4.214857e+001
+8.621300e+001	+8.27740e+000	+6.28e-003	+4.444778e+001
+7.444200e+001	+7.20054e+000	+1.025e-002	+4.675868e+001
+6.905420e+001	+6.99699e+000	+1.972e-002	+4.910708e+001
+8.449080e+001	+8.27033e+000	+5.36e-003	+5.144733e+001
+8.684500e+001	+8.39795e+000	+6.71e-003	+5.370658e+001
+8.896220e+001	+5.67002e+000	+9.53e-003	+5.608664e+001
+6.742680e+001	+7.10815e+000	+2.315e-002	+5.842346e+001
+7.622740e+001	+8.56955e+000	+7.92e-003	+6.080311e+001
+7.313060e+001	+7.68838e+000	+1.188e-002	+6.306598e+001
+7.853420e+001	+8.28829e+000	+6.28e-003	+6.524870e+001
+9.923220e+001	+7.73898e+000	+2.781e-002	+6.761203e+001
+8.441180e+001	+8.47947e+000	+5.47e-003	+6.985728e+001
+6.639980e+001	+7.48127e+000	+2.502e-002	+7.200264e+001
+8.930980e+001	+7.82961e+000	+9.05e-003	+7.422192e+001
+8.959420e+001	+7.47966e+000	+9.41e-003	+7.649665e+001
+8.227880e+001	+9.32428e+000	+5.07e-003	+7.883859e+001
+6.907000e+001	+7.56831e+000	+1.904e-002	+8.107697e+001
+9.204320e+001	+7.17624e+000	+1.307e-002	+8.333190e+001
+7.750720e+001	+7.74267e+000	+6.92e-003	+8.554171e+001
+8.403260e+001	+8.15744e+000	+5.20e-003	+8.789231e+001
+6.260780e+001	+7.73207e+000	+3.442e-002	+9.025602e+001
+6.786920e+001	+8.68378e+000	+2.050e-002	+9.255759e+001
+7.409440e+001	+8.90239e+000	+1.013e-002	+9.482861e+001
+6.749000e+001	+8.39689e+000	+2.159e-002	+9.703461e+001
+8.009840e+001	+8.90594e+000	+5.36e-003	+9.947319e+001
+9.322820e+001	+7.72405e+000	+1.468e-002	+1.0191512e+002
+6.627340e+001	+8.06428e+000	+2.459e-002	+1.0416217e+002
+8.280020e+001	+8.91202e+000	+5.07e-003	+1.0744327e+002
+9.120580e+001	+8.96278e+000	+1.095e-002	+1.0990911e+002
+7.982980e+001	+8.82767e+000	+5.69e-003	+1.1221825e+002
+8.185220e+001	+8.97375e+000	+5.23e-003	+1.1464540e+002
+7.311480e+001	+7.58639e+000	+1.191e-002	+1.1701562e+002
+8.779300e+001	+9.14205e+000	+7.34e-003	+1.1944480e+002
+7.703320e+001	+8.65346e+000	+7.15e-003	+1.2183223e+002
+8.635520e+001	+1.004291e+001	+6.20e-003	+1.2417060e+002
+7.619580e+001	+8.95342e+000	+7.88e-003	+1.2652780e+002
+7.008120e+001	+8.73157e+000	+1.621e-002	+1.2879808e+002
+8.000360e+001	+9.53397e+000	+5.42e-003	+1.3110797e+002
+8.708200e+001	+9.48802e+000	+6.63e-003	+1.3339702e+002
+7.892920e+001	+8.10844e+000	+5.94e-003	+1.3575102e+002
+7.776000e+001	+7.41730e+000	+6.75e-003	+1.3801614e+002
+7.564280e+001	+7.51237e+000	+8.75e-003	+1.4025588e+002
+7.516880e+001	+8.24785e+000	+9.06e-003	+1.4262114e+002
+6.481980e+001	+8.03671e+000	+2.816e-002	+1.4502303e+002
