# Supplementary material for: Neuromotor Noise Is Malleable by Amplifying Perceived Errors
Source: PLoS Comput Biol. 2016 Aug 4;12(8):e1005044. doi: 10.1371/journal.pcbi.1005044 (PMC4973920; doi:10.1371/journal.pcbi.1005044)
Supplement: S1 Dataset — (ZIP) [file pcbi.1005044.s003.zip › Control/S1/S1_D5_B4.txt]

+7.350980e+001	+8.43940e+000	+1.101e-002	+1.50231e+000
+9.314920e+001	+7.72564e+000	+1.454e-002	+4.15935e+000
+7.207200e+001	+9.99342e+000	+1.248e-002	+6.69910e+000
+8.678180e+001	+9.75821e+000	+6.45e-003	+9.08385e+000
+9.082660e+001	+8.27997e+000	+1.069e-002	+1.144586e+001
+8.886740e+001	+9.77411e+000	+8.11e-003	+1.383961e+001
+8.809320e+001	+9.63160e+000	+7.54e-003	+1.629497e+001
+6.963880e+001	+7.72016e+000	+1.778e-002	+1.863536e+001
+9.297540e+001	+7.22519e+000	+1.463e-002	+2.103932e+001
+8.736640e+001	+1.007760e+001	+6.79e-003	+2.333082e+001
+7.107660e+001	+8.85373e+000	+1.445e-002	+2.567329e+001
+9.335460e+001	+7.72708e+000	+1.492e-002	+2.814559e+001
+5.442340e+001	+9.19724e+000	+5.736e-002	+3.063546e+001
+1.0130200e+002	+1.010615e+001	+3.024e-002	+3.299065e+001
+7.194560e+001	+8.60670e+000	+1.318e-002	+3.571111e+001
+8.559680e+001	+9.81783e+000	+5.75e-003	+3.811069e+001
+8.904120e+001	+9.15285e+000	+8.35e-003	+4.063119e+001
+8.193120e+001	+9.40156e+000	+5.14e-003	+4.295800e+001
+8.147300e+001	+8.96650e+000	+5.11e-003	+4.532723e+001
+7.758620e+001	+8.34207e+000	+6.82e-003	+4.767359e+001
+7.935580e+001	+8.02838e+000	+5.69e-003	+5.001715e+001
+8.306880e+001	+9.37901e+000	+5.10e-003	+5.244145e+001
+7.971920e+001	+8.57764e+000	+5.54e-003	+5.481989e+001
+6.752160e+001	+8.47996e+000	+2.141e-002	+5.714241e+001
+9.662520e+001	+1.053315e+001	+1.928e-002	+5.952137e+001
+7.597460e+001	+8.91220e+000	+8.09e-003	+6.185271e+001
+8.118860e+001	+8.32782e+000	+5.08e-003	+6.418448e+001
+6.058540e+001	+7.92086e+000	+3.991e-002	+6.651090e+001
+7.158220e+001	+7.64921e+000	+1.428e-002	+6.888350e+001
+8.518600e+001	+9.62252e+000	+5.82e-003	+7.124704e+001
+8.523340e+001	+8.42271e+000	+5.69e-003	+7.356412e+001
+8.766660e+001	+9.52334e+000	+7.06e-003	+7.592373e+001
+8.569160e+001	+7.83841e+000	+5.95e-003	+7.829152e+001
+7.170860e+001	+6.60282e+000	+1.492e-002	+8.077324e+001
+1.0030660e+002	+8.38270e+000	+2.965e-002	+8.328168e+001
+6.888040e+001	+7.32441e+000	+1.971e-002	+8.585272e+001
+7.226160e+001	+7.86430e+000	+1.305e-002	+8.814529e+001
+6.161240e+001	+7.78797e+000	+3.714e-002	+9.047278e+001
+9.341780e+001	+8.82243e+000	+1.440e-002	+9.328372e+001
+8.504380e+001	+9.89758e+000	+5.51e-003	+9.588145e+001
+8.692400e+001	+9.65669e+000	+6.74e-003	+9.834972e+001
+8.205760e+001	+8.67945e+000	+5.01e-003	+1.0076693e+002
+6.867500e+001	+7.99350e+000	+1.945e-002	+1.0311418e+002
+6.867500e+001	+7.94543e+000	+1.948e-002	+1.0559435e+002
+8.859880e+001	+9.95947e+000	+7.82e-003	+1.0795482e+002
+9.803140e+001	+8.86652e+000	+2.348e-002	+1.1032743e+002
+7.842360e+001	+7.48036e+000	+6.41e-003	+1.1264214e+002
+7.749140e+001	+6.84070e+000	+7.14e-003	+1.1494734e+002
+8.548620e+001	+8.73373e+000	+5.91e-003	+1.1725194e+002
+6.911740e+001	+7.33998e+000	+1.915e-002	+1.1948969e+002
+8.213660e+001	+8.85406e+000	+4.97e-003	+1.2169789e+002
+8.393780e+001	+8.74756e+000	+5.40e-003	+1.2394162e+002
+8.298980e+001	+8.45915e+000	+5.09e-003	+1.2618437e+002
+8.030380e+001	+8.39901e+000	+5.36e-003	+1.2838691e+002
+7.550060e+001	+8.29891e+000	+8.75e-003	+1.3058834e+002
+8.640260e+001	+8.76333e+000	+6.33e-003	+1.3284171e+002
+6.834320e+001	+8.28224e+000	+1.989e-002	+1.3501145e+002
+9.134800e+001	+6.91530e+000	+1.216e-002	+1.3727680e+002
+8.259480e+001	+8.97566e+000	+4.99e-003	+1.3964280e+002
+7.850260e+001	+7.46153e+000	+6.30e-003	+1.4198411e+002
