# Supplementary material for: Neuromotor Noise Is Malleable by Amplifying Perceived Errors
Source: PLoS Comput Biol. 2016 Aug 4;12(8):e1005044. doi: 10.1371/journal.pcbi.1005044 (PMC4973920; doi:10.1371/journal.pcbi.1005044)
Supplement: S1 Dataset — (ZIP) [file pcbi.1005044.s003.zip › Control/S1/S1_D6_B1.txt]

+8.316360e+001	+8.19582e+000	+5.03e-003	+1.84583e+000
+7.273560e+001	+6.62694e+000	+1.317e-002	+3.83511e+000
+8.998920e+001	+6.12938e+000	+1.#QNANe+000	+6.04975e+000
+7.695420e+001	+7.35982e+000	+7.42e-003	+8.83643e+000
+8.510700e+001	+8.91194e+000	+5.63e-003	+1.142382e+001
+8.221560e+001	+1.021914e+001	+5.02e-003	+1.379819e+001
+7.771260e+001	+7.70654e+000	+6.76e-003	+1.615936e+001
+7.265660e+001	+7.43248e+000	+1.272e-002	+1.864887e+001
+8.698720e+001	+8.39747e+000	+6.68e-003	+2.133531e+001
+8.992600e+001	+7.12918e+000	+1.002e-002	+2.393899e+001
+8.374820e+001	+9.41140e+000	+5.12e-003	+2.646996e+001
+8.597600e+001	+8.29817e+000	+6.02e-003	+2.908596e+001
+7.783900e+001	+7.15566e+000	+6.77e-003	+3.162152e+001
+7.668560e+001	+7.24651e+000	+7.71e-003	+3.418542e+001
+8.502800e+001	+9.09882e+000	+5.74e-003	+3.662208e+001
+7.997200e+001	+8.13484e+000	+5.57e-003	+3.921289e+001
+7.169280e+001	+7.52530e+000	+1.418e-002	+4.169427e+001
+8.951520e+001	+7.07595e+000	+9.53e-003	+4.425824e+001
+9.695700e+001	+7.17099e+000	+2.304e-002	+4.677478e+001
+8.638680e+001	+9.03115e+000	+6.21e-003	+4.920904e+001
+8.199440e+001	+1.012341e+001	+5.03e-003	+5.162288e+001
+8.194700e+001	+9.47471e+000	+5.11e-003	+5.404383e+001
+6.965460e+001	+8.62128e+000	+1.705e-002	+5.646043e+001
+8.882000e+001	+8.38110e+000	+8.39e-003	+5.897626e+001
+8.556520e+001	+9.18720e+000	+5.92e-003	+6.147611e+001
+8.904120e+001	+8.58708e+000	+8.52e-003	+6.405535e+001
+8.894640e+001	+8.47173e+000	+8.45e-003	+6.649119e+001
+9.376540e+001	+8.39856e+000	+1.517e-002	+6.895090e+001
+8.877260e+001	+8.38667e+000	+8.36e-003	+7.143698e+001
+8.039860e+001	+9.36632e+000	+5.28e-003	+7.402968e+001
+8.186800e+001	+9.54610e+000	+5.25e-003	+7.656156e+001
+9.136380e+001	+8.00579e+000	+1.161e-002	+7.917843e+001
+8.676600e+001	+9.07253e+000	+6.51e-003	+8.188354e+001
+8.633940e+001	+9.99920e+000	+6.20e-003	+8.440162e+001
+7.241960e+001	+8.68143e+000	+1.245e-002	+8.698100e+001
+7.703320e+001	+8.64064e+000	+7.15e-003	+8.948163e+001
+8.656060e+001	+9.36961e+000	+6.30e-003	+9.210850e+001
+8.572320e+001	+1.030459e+001	+5.78e-003	+9.468152e+001
+7.177180e+001	+7.29428e+000	+1.426e-002	+9.711248e+001
+8.727160e+001	+1.012349e+001	+6.79e-003	+9.972234e+001
+9.386020e+001	+8.01051e+000	+1.566e-002	+1.0227472e+002
+8.110960e+001	+9.11097e+000	+5.09e-003	+1.0472121e+002
+8.163100e+001	+9.92733e+000	+5.05e-003	+1.0706871e+002
+7.602200e+001	+8.24974e+000	+8.22e-003	+1.0945338e+002
+7.507400e+001	+8.13213e+000	+9.20e-003	+1.1182170e+002
+7.365200e+001	+8.87872e+000	+1.066e-002	+1.1419448e+002
+6.534120e+001	+8.84445e+000	+2.597e-002	+1.1665692e+002
+7.347820e+001	+9.30941e+000	+1.082e-002	+1.1912114e+002
+7.687520e+001	+8.54128e+000	+7.46e-003	+1.2153886e+002
+7.396800e+001	+8.44078e+000	+1.044e-002	+1.2384814e+002
+7.349400e+001	+8.49354e+000	+1.099e-002	+1.2623703e+002
+7.074480e+001	+8.45034e+000	+1.528e-002	+1.2856249e+002
+7.358880e+001	+8.65807e+000	+1.088e-002	+1.3121784e+002
+7.847100e+001	+8.32826e+000	+6.33e-003	+1.3383592e+002
+8.385880e+001	+1.014673e+001	+5.13e-003	+1.3663336e+002
+8.107800e+001	+1.058670e+001	+5.28e-003	+1.3918577e+002
+7.807600e+001	+1.056861e+001	+6.57e-003	+1.4175976e+002
+8.423800e+001	+9.59856e+000	+5.29e-003	+1.4432106e+002
+7.907140e+001	+9.43971e+000	+6.01e-003	+1.4682906e+002
+7.458420e+001	+9.63171e+000	+9.40e-003	+1.4927086e+002
