# Supplementary material for: Neuromotor Noise Is Malleable by Amplifying Perceived Errors
Source: PLoS Comput Biol. 2016 Aug 4;12(8):e1005044. doi: 10.1371/journal.pcbi.1005044 (PMC4973920; doi:10.1371/journal.pcbi.1005044)
Supplement: S1 Dataset — (ZIP) [file pcbi.1005044.s003.zip › Control/S1/S1_D6_B2.txt]

+6.066440e+001	+8.27303e+000	+3.907e-002	+1.93516e+000
+8.561260e+001	+9.97882e+000	+5.74e-003	+4.82537e+000
+8.433280e+001	+9.45822e+000	+5.26e-003	+7.26534e+000
+7.362040e+001	+8.03793e+000	+1.100e-002	+9.57186e+000
+8.335320e+001	+1.123468e+001	+5.04e-003	+1.184550e+001
+8.698720e+001	+1.050859e+001	+6.50e-003	+1.419957e+001
+8.869360e+001	+8.88876e+000	+8.17e-003	+1.661679e+001
+6.823260e+001	+8.80291e+000	+1.967e-002	+1.911892e+001
+6.963880e+001	+8.75906e+000	+1.703e-002	+2.149460e+001
+8.036700e+001	+1.041047e+001	+5.28e-003	+2.387324e+001
+7.821820e+001	+8.68477e+000	+6.36e-003	+2.634203e+001
+7.395220e+001	+8.98994e+000	+1.032e-002	+2.872587e+001
+7.401540e+001	+9.12112e+000	+1.013e-002	+3.113263e+001
+6.305020e+001	+8.38136e+000	+3.226e-002	+3.346229e+001
+6.878560e+001	+9.05921e+000	+1.846e-002	+3.579387e+001
+7.357300e+001	+9.52113e+000	+1.060e-002	+3.809880e+001
+8.226300e+001	+1.020744e+001	+5.08e-003	+4.069770e+001
+7.948220e+001	+1.042740e+001	+5.68e-003	+4.327443e+001
+8.524920e+001	+1.042707e+001	+5.62e-003	+4.595838e+001
+8.076200e+001	+1.068810e+001	+5.18e-003	+4.857089e+001
+7.600620e+001	+9.97359e+000	+8.03e-003	+5.106316e+001
+7.733340e+001	+9.70588e+000	+6.97e-003	+5.352547e+001
+8.943620e+001	+1.097390e+001	+8.68e-003	+5.605931e+001
+7.643280e+001	+1.017813e+001	+7.72e-003	+5.852682e+001
+8.257900e+001	+1.124534e+001	+5.08e-003	+6.106705e+001
+6.330300e+001	+9.58169e+000	+3.027e-002	+6.336297e+001
+8.844080e+001	+1.107121e+001	+7.59e-003	+6.584340e+001
+8.131500e+001	+1.120238e+001	+5.10e-003	+6.823796e+001
+8.515440e+001	+1.149468e+001	+5.78e-003	+7.064601e+001
+8.027220e+001	+1.101296e+001	+5.32e-003	+7.309474e+001
+6.546760e+001	+9.40003e+000	+2.518e-002	+7.561254e+001
+8.790360e+001	+1.175851e+001	+7.41e-003	+7.796580e+001
+8.724000e+001	+1.251532e+001	+6.59e-003	+8.029368e+001
+7.892920e+001	+1.076483e+001	+5.79e-003	+8.266366e+001
+7.531100e+001	+1.089215e+001	+8.58e-003	+8.501201e+001
+6.530960e+001	+9.65178e+000	+2.541e-002	+8.732669e+001
+1.0217100e+002	+1.075024e+001	+3.197e-002	+8.968982e+001
+8.588120e+001	+1.118419e+001	+5.88e-003	+9.202747e+001
+8.011420e+001	+1.086270e+001	+5.34e-003	+9.438017e+001
+8.354280e+001	+1.125300e+001	+5.16e-003	+9.661622e+001
+8.548620e+001	+1.273345e+001	+5.88e-003	+9.899546e+001
+7.396800e+001	+1.002395e+001	+1.003e-002	+1.0132122e+002
+6.451960e+001	+9.52374e+000	+2.731e-002	+1.0351579e+002
+8.853560e+001	+1.159597e+001	+7.85e-003	+1.0576353e+002
+8.450660e+001	+1.128370e+001	+5.45e-003	+1.0809424e+002
+8.218400e+001	+1.204324e+001	+5.04e-003	+1.1041896e+002
+7.915040e+001	+9.51278e+000	+5.86e-003	+1.1282202e+002
+8.588120e+001	+1.182277e+001	+6.18e-003	+1.1523483e+002
+7.083960e+001	+1.000090e+001	+1.435e-002	+1.1757515e+002
+8.219980e+001	+1.186638e+001	+5.05e-003	+1.1993814e+002
+9.134800e+001	+1.059619e+001	+1.070e-002	+1.2221232e+002
+8.624460e+001	+1.144310e+001	+6.11e-003	+1.2452399e+002
+7.900820e+001	+1.049923e+001	+5.76e-003	+1.2686374e+002
+9.493460e+001	+1.092806e+001	+1.599e-002	+1.2924264e+002
+8.022480e+001	+1.101402e+001	+5.30e-003	+1.3160086e+002
+7.166120e+001	+9.02675e+000	+1.351e-002	+1.3391479e+002
+8.581800e+001	+1.163406e+001	+6.16e-003	+1.3631905e+002
+8.330580e+001	+1.110517e+001	+5.05e-003	+1.3859060e+002
+8.060400e+001	+1.104046e+001	+5.34e-003	+1.4081521e+002
+7.450520e+001	+9.56001e+000	+9.63e-003	+1.4308239e+002
