# Supplementary material for: Neuromotor Noise Is Malleable by Amplifying Perceived Errors
Source: PLoS Comput Biol. 2016 Aug 4;12(8):e1005044. doi: 10.1371/journal.pcbi.1005044 (PMC4973920; doi:10.1371/journal.pcbi.1005044)
Supplement: S1 Dataset — (ZIP) [file pcbi.1005044.s003.zip › Control/S1/S1_D6_B3.txt]

+7.730180e+001	+1.156448e+001	+6.72e-003	+1.71083e+000
+8.845660e+001	+1.155495e+001	+7.80e-003	+4.09731e+000
+7.994040e+001	+1.072743e+001	+5.67e-003	+6.44253e+000
+8.426960e+001	+1.116162e+001	+5.45e-003	+8.73161e+000
+7.708060e+001	+1.048681e+001	+6.97e-003	+1.118847e+001
+7.910300e+001	+9.06243e+000	+5.85e-003	+1.360748e+001
+7.711220e+001	+9.89303e+000	+7.10e-003	+1.603751e+001
+8.188380e+001	+1.083547e+001	+5.16e-003	+1.843482e+001
+6.777440e+001	+9.96555e+000	+1.987e-002	+2.086007e+001
+8.302140e+001	+1.145459e+001	+5.32e-003	+2.339331e+001
+8.382720e+001	+1.189823e+001	+5.52e-003	+2.580030e+001
+8.322680e+001	+1.128508e+001	+5.14e-003	+2.813830e+001
+7.627480e+001	+1.009818e+001	+7.64e-003	+3.046907e+001
+8.417480e+001	+1.095599e+001	+5.32e-003	+3.283229e+001
+8.870940e+001	+1.121051e+001	+7.79e-003	+3.514951e+001
+8.483840e+001	+1.039011e+001	+5.73e-003	+3.745827e+001
+7.873960e+001	+1.025779e+001	+6.10e-003	+3.968732e+001
+7.633800e+001	+9.32016e+000	+7.81e-003	+4.191809e+001
+7.346240e+001	+9.94405e+000	+1.068e-002	+4.409998e+001
+8.479100e+001	+1.085268e+001	+5.50e-003	+4.639004e+001
+8.633940e+001	+1.094924e+001	+6.24e-003	+4.865688e+001
+9.656200e+001	+1.054166e+001	+1.914e-002	+5.096544e+001
+8.987860e+001	+8.50081e+000	+9.54e-003	+5.339195e+001
+9.360740e+001	+9.61067e+000	+1.427e-002	+5.575461e+001
+9.651460e+001	+1.218574e+001	+1.839e-002	+5.804008e+001
+9.142700e+001	+1.015751e+001	+1.099e-002	+6.062719e+001
+8.420640e+001	+1.141998e+001	+5.28e-003	+6.300508e+001
+8.283180e+001	+1.139517e+001	+5.02e-003	+6.533576e+001
+7.575340e+001	+1.137536e+001	+8.22e-003	+6.766348e+001
+7.984560e+001	+1.115252e+001	+5.72e-003	+6.990892e+001
+7.671720e+001	+1.144723e+001	+7.14e-003	+7.230145e+001
+8.742960e+001	+1.202016e+001	+6.90e-003	+7.466847e+001
+6.824840e+001	+1.067033e+001	+1.868e-002	+7.703914e+001
+8.703460e+001	+1.215843e+001	+6.45e-003	+7.940204e+001
+7.417340e+001	+1.046062e+001	+9.69e-003	+8.173405e+001
+6.688960e+001	+1.078111e+001	+2.130e-002	+8.397803e+001
+7.790220e+001	+1.033637e+001	+6.38e-003	+8.621339e+001
+7.374680e+001	+1.095330e+001	+1.009e-002	+8.857314e+001
+7.550060e+001	+1.115390e+001	+8.21e-003	+9.089091e+001
+7.502660e+001	+1.106181e+001	+8.69e-003	+9.318995e+001
+7.305160e+001	+1.140135e+001	+1.101e-002	+9.551685e+001
+6.434580e+001	+1.003864e+001	+2.732e-002	+9.780708e+001
+8.175740e+001	+1.214045e+001	+5.37e-003	+1.0008555e+002
+7.591140e+001	+1.056890e+001	+7.89e-003	+1.0224542e+002
+8.058820e+001	+1.103747e+001	+5.37e-003	+1.0462931e+002
+7.791800e+001	+1.010925e+001	+6.39e-003	+1.0695764e+002
+8.942040e+001	+1.053909e+001	+8.53e-003	+1.0933304e+002
+7.880280e+001	+1.208371e+001	+6.08e-003	+1.1165476e+002
+7.758620e+001	+1.112154e+001	+6.55e-003	+1.1389382e+002
+7.181920e+001	+1.080211e+001	+1.263e-002	+1.1617757e+002
+8.150460e+001	+1.165308e+001	+5.07e-003	+1.1859950e+002
+9.011560e+001	+1.115613e+001	+9.25e-003	+1.2091700e+002
+7.666980e+001	+1.074432e+001	+7.40e-003	+1.2317281e+002
+9.223280e+001	+1.034645e+001	+1.202e-002	+1.2550194e+002
+7.325700e+001	+9.84491e+000	+1.093e-002	+1.2784007e+002
+8.761920e+001	+1.293144e+001	+7.09e-003	+1.3020819e+002
+6.913320e+001	+1.087371e+001	+1.692e-002	+1.3280761e+002
+9.327560e+001	+1.089225e+001	+1.341e-002	+1.3531381e+002
+9.512420e+001	+1.201357e+001	+1.605e-002	+1.3783027e+002
+8.477520e+001	+1.285669e+001	+5.62e-003	+1.4059595e+002
