# Supplementary material for: Neuromotor Noise Is Malleable by Amplifying Perceived Errors
Source: PLoS Comput Biol. 2016 Aug 4;12(8):e1005044. doi: 10.1371/journal.pcbi.1005044 (PMC4973920; doi:10.1371/journal.pcbi.1005044)
Supplement: S1 Dataset — (ZIP) [file pcbi.1005044.s003.zip › Control/S1/S1_D6_B4.txt]

+7.289360e+001	+1.021235e+001	+1.133e-002	+1.58948e+000
+8.896220e+001	+1.065099e+001	+8.06e-003	+4.24304e+000
+7.783900e+001	+9.74273e+000	+6.72e-003	+6.65672e+000
+7.172440e+001	+1.100932e+001	+1.273e-002	+8.93613e+000
+9.991160e+001	+1.259507e+001	+2.533e-002	+1.124903e+001
+8.194700e+001	+1.151287e+001	+5.05e-003	+1.370744e+001
+7.630640e+001	+8.90874e+000	+7.74e-003	+1.605456e+001
+7.842360e+001	+1.028888e+001	+6.09e-003	+1.846676e+001
+8.662380e+001	+1.013078e+001	+6.43e-003	+2.077192e+001
+8.088840e+001	+1.055044e+001	+5.12e-003	+2.307492e+001
+8.153620e+001	+8.59391e+000	+5.07e-003	+2.538356e+001
+9.177460e+001	+8.25317e+000	+1.204e-002	+2.779322e+001
+9.602480e+001	+1.117496e+001	+1.784e-002	+3.020671e+001
+9.103200e+001	+9.24963e+000	+1.069e-002	+3.261805e+001
+8.676600e+001	+1.160547e+001	+6.31e-003	+3.488314e+001
+8.589700e+001	+1.160060e+001	+6.02e-003	+3.722080e+001
+9.580360e+001	+1.107619e+001	+1.748e-002	+3.948512e+001
+8.926240e+001	+1.217435e+001	+8.21e-003	+4.172854e+001
+7.602200e+001	+9.79869e+000	+8.03e-003	+4.412153e+001
+7.437880e+001	+9.39045e+000	+9.64e-003	+4.644155e+001
+9.360740e+001	+9.98936e+000	+1.421e-002	+4.883906e+001
+8.934140e+001	+9.49701e+000	+8.59e-003	+5.120907e+001
+7.249860e+001	+9.03923e+000	+1.218e-002	+5.346618e+001
+6.767960e+001	+1.058565e+001	+1.980e-002	+5.574881e+001
+7.180340e+001	+1.043426e+001	+1.283e-002	+5.806391e+001
+7.038140e+001	+1.070128e+001	+1.494e-002	+6.035558e+001
+1.0782740e+002	+1.138553e+001	+4.791e-002	+6.310615e+001
+8.156780e+001	+1.118526e+001	+5.09e-003	+6.572481e+001
+8.861460e+001	+1.067630e+001	+7.95e-003	+6.813600e+001
+7.640120e+001	+1.045179e+001	+7.56e-003	+7.037271e+001
+7.965600e+001	+1.146187e+001	+5.72e-003	+7.266596e+001
+6.774280e+001	+1.020198e+001	+1.985e-002	+7.489504e+001
+8.949940e+001	+9.87898e+000	+8.74e-003	+7.723339e+001
+7.711220e+001	+1.149859e+001	+7.05e-003	+7.954577e+001
+9.340200e+001	+1.040213e+001	+1.373e-002	+8.179474e+001
+8.041440e+001	+1.104354e+001	+5.50e-003	+8.412366e+001
+8.126760e+001	+1.164459e+001	+5.12e-003	+8.637518e+001
+6.829580e+001	+9.49872e+000	+1.910e-002	+8.849151e+001
+7.804440e+001	+1.127648e+001	+6.27e-003	+9.069047e+001
+7.576920e+001	+1.035911e+001	+8.20e-003	+9.281240e+001
+8.341640e+001	+1.187082e+001	+5.05e-003	+9.507214e+001
+7.715960e+001	+1.061620e+001	+6.87e-003	+9.724228e+001
+8.831440e+001	+1.076367e+001	+7.48e-003	+9.943307e+001
+7.576920e+001	+8.68215e+000	+8.42e-003	+1.0172603e+002
+7.730180e+001	+9.26338e+000	+6.88e-003	+1.0397691e+002
+8.112540e+001	+1.096243e+001	+5.48e-003	+1.0622633e+002
+8.791940e+001	+1.247514e+001	+7.05e-003	+1.0854796e+002
+7.403120e+001	+1.103088e+001	+9.89e-003	+1.1080938e+002
+8.428540e+001	+1.144505e+001	+5.41e-003	+1.1302600e+002
+8.602340e+001	+1.157194e+001	+5.93e-003	+1.1519325e+002
+8.733480e+001	+1.057561e+001	+7.01e-003	+1.1740218e+002
+9.081080e+001	+9.67714e+000	+1.028e-002	+1.1957212e+002
+9.667260e+001	+1.137829e+001	+1.908e-002	+1.2184560e+002
+8.027220e+001	+1.166193e+001	+5.50e-003	+1.2404924e+002
+7.952960e+001	+1.152923e+001	+5.60e-003	+1.2645395e+002
+8.717680e+001	+1.126596e+001	+6.66e-003	+1.2872103e+002
+7.987720e+001	+1.050645e+001	+5.61e-003	+1.3103415e+002
+8.177320e+001	+1.113997e+001	+5.39e-003	+1.3331382e+002
+9.207480e+001	+1.023158e+001	+1.187e-002	+1.3563023e+002
+7.121880e+001	+9.41829e+000	+1.404e-002	+1.3793260e+002
