# Supplementary material for: Neuromotor Noise Is Malleable by Amplifying Perceived Errors
Source: PLoS Comput Biol. 2016 Aug 4;12(8):e1005044. doi: 10.1371/journal.pcbi.1005044 (PMC4973920; doi:10.1371/journal.pcbi.1005044)
Supplement: S1 Dataset — (ZIP) [file pcbi.1005044.s003.zip › Control/S2/S2_D1_B1.txt]

+4.794540e+001	+9.93386e+000	+7.991e-002	+2.00678e+000
+7.464740e+001	+1.104811e+001	+9.26e-003	+1.894904e+001
+8.660800e+001	+1.206835e+001	+6.56e-003	+2.265382e+001
+7.935580e+001	+1.059546e+001	+5.87e-003	+2.650515e+001
+9.719400e+001	+1.223013e+001	+1.969e-002	+2.995997e+001
+1.0128620e+002	+1.040308e+001	+2.996e-002	+3.340702e+001
+7.587980e+001	+1.142795e+001	+7.91e-003	+3.678836e+001
+9.657780e+001	+1.147144e+001	+1.880e-002	+4.014366e+001
+8.234200e+001	+1.102529e+001	+5.25e-003	+4.353050e+001
+8.614980e+001	+9.96551e+000	+6.02e-003	+4.745402e+001
+7.965600e+001	+9.40765e+000	+5.79e-003	+5.088247e+001
+1.0191820e+002	+8.87991e+000	+3.330e-002	+5.428839e+001
+8.561260e+001	+1.103769e+001	+6.07e-003	+5.780655e+001
+9.874240e+001	+1.038323e+001	+2.387e-002	+6.135105e+001
+8.118860e+001	+9.62388e+000	+5.22e-003	+6.489253e+001
+8.987860e+001	+1.034886e+001	+9.04e-003	+6.837185e+001
+1.0299260e+002	+1.029019e+001	+3.458e-002	+7.204464e+001
+8.774560e+001	+1.191609e+001	+6.99e-003	+7.552307e+001
+8.943620e+001	+1.045646e+001	+8.54e-003	+7.900594e+001
+9.040000e+001	+1.051042e+001	+9.75e-003	+8.258552e+001
+8.618140e+001	+1.019444e+001	+6.05e-003	+8.618965e+001
+1.0239220e+002	+1.010500e+001	+3.314e-002	+8.969946e+001
+7.439460e+001	+9.62947e+000	+9.69e-003	+9.295896e+001
+9.619860e+001	+9.49160e+000	+1.903e-002	+9.618826e+001
+1.0093860e+002	+9.28124e+000	+3.015e-002	+9.970735e+001
+9.431840e+001	+1.035558e+001	+1.514e-002	+1.0314791e+002
+7.404700e+001	+1.233277e+001	+9.57e-003	+1.0710770e+002
+8.033540e+001	+1.137481e+001	+5.49e-003	+1.1050243e+002
+8.779300e+001	+1.237564e+001	+6.96e-003	+1.1380073e+002
+9.188520e+001	+9.70081e+000	+1.163e-002	+1.1715748e+002
+1.0571020e+002	+1.173914e+001	+4.105e-002	+1.2048890e+002
+8.488580e+001	+1.301122e+001	+5.52e-003	+1.2429763e+002
+9.428680e+001	+1.160024e+001	+1.470e-002	+1.2824879e+002
+1.1247260e+002	+1.151558e+001	+6.372e-002	+1.3213595e+002
+7.900820e+001	+1.206156e+001	+5.93e-003	+1.3630265e+002
+7.864480e+001	+1.196183e+001	+5.92e-003	+1.4011785e+002
+7.512140e+001	+1.300254e+001	+8.42e-003	+1.4348512e+002
+7.339920e+001	+1.237943e+001	+1.031e-002	+1.4694707e+002
+6.654200e+001	+1.216012e+001	+2.141e-002	+1.5008273e+002
+8.137820e+001	+1.262403e+001	+5.05e-003	+1.5308989e+002
+4.985720e+001	+1.148799e+001	+7.059e-002	+1.5619359e+002
+8.561260e+001	+1.264606e+001	+5.73e-003	+1.5943693e+002
+8.390620e+001	+1.168312e+001	+5.30e-003	+1.6279955e+002
+9.820520e+001	+1.149020e+001	+2.213e-002	+1.6624379e+002
+9.330720e+001	+1.148276e+001	+1.331e-002	+1.6973219e+002
+9.735200e+001	+1.335584e+001	+1.970e-002	+1.7320676e+002
+7.749140e+001	+1.123160e+001	+6.60e-003	+1.7673831e+002
+9.349680e+001	+1.195659e+001	+1.341e-002	+1.8005962e+002
+7.741240e+001	+1.201748e+001	+6.84e-003	+1.8327277e+002
+8.322680e+001	+1.205347e+001	+5.26e-003	+1.8665678e+002
+8.725580e+001	+1.364209e+001	+6.89e-003	+1.8982216e+002
+9.068440e+001	+1.122856e+001	+9.78e-003	+1.9298111e+002
+8.142560e+001	+1.279201e+001	+5.10e-003	+1.9645524e+002
+8.043020e+001	+1.159982e+001	+5.56e-003	+1.9968829e+002
+8.774560e+001	+1.253125e+001	+6.99e-003	+2.0323510e+002
+7.404700e+001	+1.253693e+001	+9.57e-003	+2.0654468e+002
+8.316360e+001	+1.299643e+001	+5.57e-003	+2.1016312e+002
+8.973640e+001	+1.390916e+001	+8.92e-003	+2.1347988e+002
+8.946780e+001	+1.223514e+001	+8.56e-003	+2.1681880e+002
+9.425520e+001	+9.75691e+000	+1.527e-002	+2.2028120e+002
