# Supplementary material for: Neuromotor Noise Is Malleable by Amplifying Perceived Errors
Source: PLoS Comput Biol. 2016 Aug 4;12(8):e1005044. doi: 10.1371/journal.pcbi.1005044 (PMC4973920; doi:10.1371/journal.pcbi.1005044)
Supplement: S1 Dataset — (ZIP) [file pcbi.1005044.s003.zip › Control/S2/S2_D1_B2.txt]

+9.013140e+001	+1.058404e+001	+9.25e-003	+3.48100e+000
+8.738220e+001	+1.158982e+001	+6.74e-003	+6.55575e+000
+9.379700e+001	+1.010335e+001	+1.447e-002	+9.85243e+000
+1.0457260e+002	+1.242780e+001	+3.725e-002	+1.276489e+001
+8.959420e+001	+1.310016e+001	+8.46e-003	+1.589385e+001
+7.429980e+001	+1.088249e+001	+9.49e-003	+1.937621e+001
+8.373240e+001	+1.270276e+001	+5.28e-003	+2.278145e+001
+7.057100e+001	+1.011606e+001	+1.475e-002	+2.605233e+001
+8.483840e+001	+1.267841e+001	+5.48e-003	+2.996399e+001
+9.534540e+001	+1.167193e+001	+1.646e-002	+3.384373e+001
+9.198000e+001	+1.013311e+001	+1.176e-002	+3.842959e+001
+9.719400e+001	+1.239337e+001	+1.974e-002	+4.219549e+001
+8.129920e+001	+1.210940e+001	+5.06e-003	+4.564131e+001
+8.839340e+001	+1.178333e+001	+7.51e-003	+4.920430e+001
+8.291080e+001	+1.198772e+001	+5.09e-003	+5.239106e+001
+7.194560e+001	+1.114060e+001	+1.248e-002	+5.550983e+001
+8.772980e+001	+1.197183e+001	+6.95e-003	+5.865847e+001
+1.0191820e+002	+1.070251e+001	+3.136e-002	+6.218173e+001
+9.430260e+001	+1.211672e+001	+1.459e-002	+6.500700e+001
+9.885300e+001	+1.359044e+001	+2.262e-002	+6.803154e+001
+7.561120e+001	+1.212973e+001	+8.03e-003	+7.148875e+001
+8.300560e+001	+1.215825e+001	+5.24e-003	+7.469051e+001
+9.134800e+001	+9.72424e+000	+1.090e-002	+7.774376e+001
+8.825120e+001	+1.270372e+001	+7.51e-003	+8.075083e+001
+9.025780e+001	+1.336100e+001	+9.39e-003	+8.376936e+001
+8.210500e+001	+1.188989e+001	+4.98e-003	+8.683637e+001
+9.709920e+001	+1.259537e+001	+1.938e-002	+8.961170e+001
+7.638540e+001	+1.156108e+001	+7.61e-003	+9.263679e+001
+8.174160e+001	+1.136439e+001	+5.43e-003	+9.546427e+001
+8.488580e+001	+1.218071e+001	+5.40e-003	+9.846068e+001
+7.313060e+001	+1.164992e+001	+1.072e-002	+1.0154037e+002
+7.965600e+001	+1.042663e+001	+5.49e-003	+1.0505307e+002
+9.051060e+001	+1.072848e+001	+9.79e-003	+1.0841667e+002
+7.602200e+001	+1.141768e+001	+7.71e-003	+1.1259965e+002
+8.144140e+001	+1.153225e+001	+5.03e-003	+1.1616004e+002
+8.580220e+001	+1.236416e+001	+5.85e-003	+1.1957465e+002
+7.576920e+001	+1.126177e+001	+8.18e-003	+1.2293987e+002
+9.250140e+001	+1.030439e+001	+1.233e-002	+1.2600672e+002
+1.0141260e+002	+1.151162e+001	+2.944e-002	+1.2889702e+002
+9.081080e+001	+1.278478e+001	+9.82e-003	+1.3195884e+002
+9.313340e+001	+1.164968e+001	+1.291e-002	+1.3448122e+002
+9.066860e+001	+9.40492e+000	+1.025e-002	+1.3745383e+002
+8.905700e+001	+1.093338e+001	+8.13e-003	+1.4006498e+002
+8.234200e+001	+1.126199e+001	+5.26e-003	+1.4315221e+002
+8.534400e+001	+1.249987e+001	+6.01e-003	+1.4623596e+002
+8.877260e+001	+1.304141e+001	+7.73e-003	+1.4975117e+002
+8.744540e+001	+1.155177e+001	+6.75e-003	+1.5284443e+002
+8.547040e+001	+1.235626e+001	+5.74e-003	+1.5597750e+002
+9.425520e+001	+1.046776e+001	+1.506e-002	+1.5903505e+002
+8.210500e+001	+1.286875e+001	+4.99e-003	+1.6182459e+002
+9.458700e+001	+1.150294e+001	+1.530e-002	+1.6508321e+002
+8.695560e+001	+1.323991e+001	+6.65e-003	+1.6815036e+002
+9.855280e+001	+1.384416e+001	+2.189e-002	+1.7148692e+002
+7.505820e+001	+1.191600e+001	+8.56e-003	+1.7471087e+002
+8.724000e+001	+1.303656e+001	+6.59e-003	+1.7812478e+002
+9.198000e+001	+1.155331e+001	+1.146e-002	+1.8182096e+002
+8.093580e+001	+1.252632e+001	+5.58e-003	+1.8529787e+002
+7.003380e+001	+1.120626e+001	+1.527e-002	+1.8870638e+002
+9.131640e+001	+1.200956e+001	+1.043e-002	+1.9214290e+002
+9.768380e+001	+1.238022e+001	+2.061e-002	+1.9555324e+002
