# Supplementary material for: Neuromotor Noise Is Malleable by Amplifying Perceived Errors
Source: PLoS Comput Biol. 2016 Aug 4;12(8):e1005044. doi: 10.1371/journal.pcbi.1005044 (PMC4973920; doi:10.1371/journal.pcbi.1005044)
Supplement: S1 Dataset — (ZIP) [file pcbi.1005044.s003.zip › Control/S2/S2_D1_B3.txt]

+6.737940e+001	+1.101394e+001	+2.016e-002	+3.33203e+000
+8.079360e+001	+1.186719e+001	+5.19e-003	+6.65137e+000
+9.863180e+001	+1.333789e+001	+2.221e-002	+9.74104e+000
+8.645000e+001	+1.295432e+001	+6.13e-003	+1.285025e+001
+9.330720e+001	+1.086879e+001	+1.351e-002	+1.575369e+001
+8.668700e+001	+1.446422e+001	+6.63e-003	+1.895375e+001
+8.333740e+001	+1.417540e+001	+5.45e-003	+2.202992e+001
+9.912160e+001	+1.335509e+001	+2.335e-002	+2.493809e+001
+8.547040e+001	+1.270484e+001	+5.89e-003	+2.812042e+001
+1.0275560e+002	+1.325831e+001	+3.185e-002	+3.121524e+001
+8.024060e+001	+1.186053e+001	+5.52e-003	+3.451227e+001
+7.625900e+001	+1.066050e+001	+7.69e-003	+3.754523e+001
+7.968760e+001	+1.127591e+001	+5.68e-003	+4.060351e+001
+8.365340e+001	+1.237105e+001	+5.19e-003	+4.385493e+001
+8.155200e+001	+1.248303e+001	+5.23e-003	+4.677113e+001
+8.640260e+001	+1.124001e+001	+6.34e-003	+4.981022e+001
+9.096880e+001	+1.027914e+001	+1.035e-002	+5.281241e+001
+7.896080e+001	+1.094936e+001	+5.79e-003	+5.595442e+001
+8.291080e+001	+1.203550e+001	+5.09e-003	+5.892973e+001
+8.126760e+001	+1.182631e+001	+5.10e-003	+6.180947e+001
+7.038140e+001	+1.012554e+001	+1.513e-002	+6.474992e+001
+8.863040e+001	+1.232944e+001	+7.65e-003	+6.769740e+001
+7.196140e+001	+1.050619e+001	+1.255e-002	+7.020899e+001
+8.703460e+001	+1.245472e+001	+6.47e-003	+7.298695e+001
+8.930980e+001	+1.172845e+001	+8.50e-003	+7.577303e+001
+8.821960e+001	+1.165371e+001	+7.33e-003	+7.872923e+001
+7.614840e+001	+1.130171e+001	+7.62e-003	+8.156572e+001
+9.477660e+001	+1.121133e+001	+1.562e-002	+8.437169e+001
+9.894780e+001	+1.359307e+001	+2.280e-002	+8.733171e+001
+8.716100e+001	+1.144438e+001	+6.77e-003	+9.100240e+001
+8.577060e+001	+1.276714e+001	+5.75e-003	+9.475987e+001
+7.829720e+001	+1.151674e+001	+6.33e-003	+9.803694e+001
+8.449080e+001	+1.277968e+001	+5.46e-003	+1.0131986e+002
+7.350980e+001	+1.089616e+001	+1.048e-002	+1.0462522e+002
+9.420780e+001	+1.173775e+001	+1.468e-002	+1.0841379e+002
+8.490160e+001	+1.298964e+001	+5.50e-003	+1.1255610e+002
+9.788920e+001	+1.246950e+001	+2.103e-002	+1.1559010e+002
+8.087260e+001	+1.281665e+001	+5.53e-003	+1.1899432e+002
+8.013000e+001	+1.139355e+001	+5.32e-003	+1.2206747e+002
+8.885160e+001	+1.385641e+001	+8.09e-003	+1.2513071e+002
+9.776280e+001	+1.240061e+001	+2.078e-002	+1.2817693e+002
+7.738080e+001	+1.174449e+001	+6.69e-003	+1.3071441e+002
+7.354140e+001	+1.153110e+001	+1.042e-002	+1.3342590e+002
+9.098460e+001	+1.186290e+001	+1.006e-002	+1.3620823e+002
+9.316500e+001	+1.081408e+001	+1.324e-002	+1.3914735e+002
+8.003520e+001	+1.261518e+001	+5.48e-003	+1.4208065e+002
+8.223140e+001	+1.284486e+001	+5.12e-003	+1.4497380e+002
+7.584820e+001	+1.214123e+001	+7.91e-003	+1.4784997e+002
+9.062120e+001	+1.131609e+001	+9.70e-003	+1.5069077e+002
+8.863040e+001	+1.291827e+001	+7.69e-003	+1.5345148e+002
+9.973780e+001	+1.296868e+001	+2.474e-002	+1.5648077e+002
+8.961000e+001	+1.287053e+001	+8.47e-003	+1.5946201e+002
+9.270680e+001	+1.243653e+001	+1.230e-002	+1.6255447e+002
+8.605500e+001	+1.412251e+001	+5.88e-003	+1.6580832e+002
+7.866060e+001	+1.243577e+001	+6.08e-003	+1.6888013e+002
+7.235640e+001	+1.207157e+001	+1.177e-002	+1.7177212e+002
+7.975080e+001	+1.230459e+001	+5.52e-003	+1.7508288e+002
+6.763220e+001	+1.141159e+001	+1.950e-002	+1.7801052e+002
+8.548620e+001	+1.430866e+001	+5.69e-003	+1.8158585e+002
+8.082520e+001	+1.190210e+001	+5.22e-003	+1.8496477e+002
