# Supplementary material for: Neuromotor Noise Is Malleable by Amplifying Perceived Errors
Source: PLoS Comput Biol. 2016 Aug 4;12(8):e1005044. doi: 10.1371/journal.pcbi.1005044 (PMC4973920; doi:10.1371/journal.pcbi.1005044)
Supplement: S1 Dataset — (ZIP) [file pcbi.1005044.s003.zip › Control/S2/S2_D1_B4.txt]

+8.987860e+001	+1.131021e+001	+8.93e-003	+1.84969e+000
+7.915040e+001	+9.36487e+000	+5.94e-003	+4.88367e+000
+8.183640e+001	+1.021630e+001	+5.29e-003	+8.08442e+000
+8.967320e+001	+9.29233e+000	+9.00e-003	+1.118554e+001
+8.992600e+001	+9.81291e+000	+9.29e-003	+1.418240e+001
+9.532960e+001	+1.069388e+001	+1.677e-002	+1.718947e+001
+8.333740e+001	+1.214153e+001	+5.11e-003	+2.055143e+001
+8.027220e+001	+1.169184e+001	+5.51e-003	+2.369286e+001
+9.171140e+001	+1.020485e+001	+1.125e-002	+2.662655e+001
+8.635520e+001	+1.207139e+001	+6.08e-003	+2.958708e+001
+7.485280e+001	+1.122184e+001	+8.83e-003	+3.261710e+001
+8.204180e+001	+1.120367e+001	+4.98e-003	+3.569681e+001
+8.180480e+001	+1.151565e+001	+5.29e-003	+3.877600e+001
+7.979820e+001	+1.078042e+001	+5.62e-003	+4.188753e+001
+6.925960e+001	+1.016833e+001	+1.696e-002	+4.498741e+001
+7.959280e+001	+1.137534e+001	+5.60e-003	+4.798613e+001
+8.913600e+001	+1.112514e+001	+8.20e-003	+5.101534e+001
+7.982980e+001	+1.011022e+001	+5.45e-003	+5.413089e+001
+8.219980e+001	+1.117685e+001	+5.03e-003	+5.720478e+001
+8.047760e+001	+1.112874e+001	+5.59e-003	+6.018316e+001
+7.935580e+001	+1.083396e+001	+5.76e-003	+6.349027e+001
+8.967320e+001	+1.109704e+001	+8.80e-003	+6.672390e+001
+7.747560e+001	+1.119028e+001	+6.61e-003	+6.989902e+001
+8.998920e+001	+1.140711e+001	+9.02e-003	+7.302261e+001
+9.107940e+001	+9.87448e+000	+1.064e-002	+7.599766e+001
+8.188380e+001	+1.295995e+001	+5.09e-003	+7.886379e+001
+8.735060e+001	+1.191217e+001	+6.90e-003	+8.177507e+001
+7.583240e+001	+1.160487e+001	+7.90e-003	+8.470080e+001
+7.998780e+001	+1.130908e+001	+5.41e-003	+8.755643e+001
+7.368360e+001	+1.068448e+001	+1.030e-002	+9.057517e+001
+8.085680e+001	+1.212332e+001	+5.30e-003	+9.370477e+001
+8.919920e+001	+1.328146e+001	+8.15e-003	+9.676819e+001
+8.891480e+001	+1.406227e+001	+8.07e-003	+9.969885e+001
+6.575200e+001	+9.58045e+000	+2.439e-002	+1.0274234e+002
+8.755600e+001	+1.261990e+001	+7.17e-003	+1.0605476e+002
+8.861460e+001	+1.230596e+001	+7.63e-003	+1.0917868e+002
+8.444340e+001	+1.292184e+001	+5.35e-003	+1.1218631e+002
+8.870940e+001	+1.300756e+001	+7.72e-003	+1.1553421e+002
+7.723860e+001	+1.222648e+001	+6.83e-003	+1.1869465e+002
+8.068300e+001	+1.285637e+001	+5.23e-003	+1.2177962e+002
+8.919920e+001	+1.320579e+001	+8.20e-003	+1.2517115e+002
+7.460000e+001	+1.254640e+001	+8.98e-003	+1.2847491e+002
+8.984700e+001	+1.287551e+001	+8.87e-003	+1.3177587e+002
+7.199300e+001	+1.308828e+001	+1.198e-002	+1.3517560e+002
+9.106360e+001	+1.254789e+001	+1.012e-002	+1.3842236e+002
+8.807740e+001	+1.267234e+001	+7.20e-003	+1.4186038e+002
+9.232760e+001	+1.180738e+001	+1.177e-002	+1.4517691e+002
+8.894640e+001	+1.351095e+001	+7.90e-003	+1.4849590e+002
+8.908860e+001	+1.261793e+001	+8.28e-003	+1.5184562e+002
+9.444480e+001	+1.193676e+001	+1.498e-002	+1.5510887e+002
+1.0247120e+002	+1.333514e+001	+3.114e-002	+1.5861499e+002
+8.289500e+001	+1.327464e+001	+5.02e-003	+1.6217645e+002
+8.739800e+001	+1.277086e+001	+6.73e-003	+1.6543397e+002
+8.526500e+001	+1.324908e+001	+5.61e-003	+1.6901175e+002
+8.812480e+001	+1.349877e+001	+7.27e-003	+1.7261232e+002
+8.035120e+001	+1.254054e+001	+5.46e-003	+1.7573068e+002
+8.415900e+001	+1.473478e+001	+5.83e-003	+1.7882530e+002
+8.870940e+001	+1.663214e+001	+7.51e-003	+1.8180428e+002
+8.823540e+001	+1.539286e+001	+7.17e-003	+1.8494883e+002
+7.949800e+001	+1.387906e+001	+5.53e-003	+1.8795129e+002
