# Supplementary material for: Neuromotor Noise Is Malleable by Amplifying Perceived Errors
Source: PLoS Comput Biol. 2016 Aug 4;12(8):e1005044. doi: 10.1371/journal.pcbi.1005044 (PMC4973920; doi:10.1371/journal.pcbi.1005044)
Supplement: S1 Dataset — (ZIP) [file pcbi.1005044.s003.zip › Control/S2/S2_D2_B1.txt]

+8.874100e+001	+1.280585e+001	+7.69e-003	+2.76120e+000
+7.888180e+001	+9.84495e+000	+6.02e-003	+6.09150e+000
+7.565860e+001	+1.113113e+001	+8.09e-003	+9.21636e+000
+7.238800e+001	+1.081832e+001	+1.185e-002	+1.251058e+001
+9.014720e+001	+1.113283e+001	+9.31e-003	+1.576645e+001
+8.833020e+001	+1.251049e+001	+7.60e-003	+1.903121e+001
+8.488580e+001	+1.397978e+001	+5.94e-003	+2.206193e+001
+8.469620e+001	+1.285186e+001	+5.77e-003	+2.509782e+001
+1.0450940e+002	+1.286863e+001	+3.680e-002	+2.829133e+001
+9.419200e+001	+1.198852e+001	+1.445e-002	+3.138085e+001
+8.913600e+001	+1.390482e+001	+8.05e-003	+3.441053e+001
+1.0199720e+002	+1.457435e+001	+2.942e-002	+3.752964e+001
+7.978240e+001	+1.354312e+001	+5.46e-003	+4.052695e+001
+8.212080e+001	+1.244773e+001	+4.99e-003	+4.371761e+001
+8.807740e+001	+1.261213e+001	+7.22e-003	+4.659919e+001
+8.370080e+001	+1.362238e+001	+5.12e-003	+4.964349e+001
+8.423800e+001	+1.412531e+001	+5.43e-003	+5.258501e+001
+8.055660e+001	+1.447494e+001	+5.41e-003	+5.559142e+001
+6.715820e+001	+1.196572e+001	+2.024e-002	+5.857213e+001
+7.395220e+001	+1.312073e+001	+9.91e-003	+6.168680e+001
+7.840780e+001	+1.298525e+001	+6.08e-003	+6.482764e+001
+8.882000e+001	+1.356016e+001	+8.00e-003	+6.809429e+001
+8.967320e+001	+1.323287e+001	+8.52e-003	+7.113450e+001
+9.245400e+001	+1.167891e+001	+1.194e-002	+7.446669e+001
+8.611820e+001	+1.373460e+001	+5.93e-003	+7.755295e+001
+9.468180e+001	+1.210033e+001	+1.527e-002	+8.051595e+001
+7.776000e+001	+1.166219e+001	+6.57e-003	+8.335615e+001
+8.784040e+001	+1.439159e+001	+6.92e-003	+8.615501e+001
+8.013000e+001	+1.422318e+001	+5.49e-003	+8.917063e+001
+7.575340e+001	+1.305159e+001	+7.91e-003	+9.210332e+001
+8.251580e+001	+1.333690e+001	+5.32e-003	+9.524516e+001
+9.077920e+001	+1.348488e+001	+9.64e-003	+9.838777e+001
+9.035260e+001	+1.217688e+001	+9.44e-003	+1.0167389e+002
+8.365340e+001	+1.332794e+001	+5.10e-003	+1.0489426e+002
+7.090280e+001	+1.259501e+001	+1.360e-002	+1.0800536e+002
+8.441180e+001	+1.343934e+001	+5.25e-003	+1.1119443e+002
+9.690960e+001	+1.351348e+001	+1.888e-002	+1.1446687e+002
+8.321100e+001	+1.296512e+001	+5.48e-003	+1.1778136e+002
+9.016300e+001	+1.303311e+001	+9.17e-003	+1.2094879e+002
+9.090560e+001	+1.365720e+001	+9.77e-003	+1.2421131e+002
+7.843940e+001	+1.226532e+001	+6.00e-003	+1.2750974e+002
+7.843940e+001	+1.324871e+001	+6.23e-003	+1.3118479e+002
+7.398380e+001	+1.346836e+001	+9.57e-003	+1.3461111e+002
+7.657500e+001	+1.283303e+001	+7.31e-003	+1.3782585e+002
+7.276720e+001	+1.242594e+001	+1.117e-002	+1.4081900e+002
+8.294240e+001	+1.357483e+001	+5.06e-003	+1.4400180e+002
+7.632220e+001	+1.228867e+001	+7.40e-003	+1.4736428e+002
+8.330580e+001	+1.309250e+001	+5.30e-003	+1.5176283e+002
+8.551780e+001	+1.350303e+001	+6.07e-003	+1.5510795e+002
+7.741240e+001	+1.313568e+001	+6.58e-003	+1.5844799e+002
+8.237360e+001	+1.232423e+001	+5.39e-003	+1.6146175e+002
+7.889760e+001	+1.299119e+001	+5.80e-003	+1.6441202e+002
+9.727300e+001	+1.428070e+001	+1.925e-002	+1.6760819e+002
+7.649600e+001	+1.267270e+001	+7.62e-003	+1.7095587e+002
+8.842500e+001	+1.378861e+001	+7.38e-003	+1.7429150e+002
+7.755460e+001	+1.277593e+001	+6.50e-003	+1.7742420e+002
+7.467900e+001	+1.299539e+001	+9.00e-003	+1.8077694e+002
+9.514000e+001	+1.363507e+001	+1.569e-002	+1.8419843e+002
+7.840780e+001	+1.295157e+001	+6.07e-003	+1.8760766e+002
+8.983120e+001	+1.326971e+001	+8.65e-003	+1.9093410e+002
