# Supplementary material for: Neuromotor Noise Is Malleable by Amplifying Perceived Errors
Source: PLoS Comput Biol. 2016 Aug 4;12(8):e1005044. doi: 10.1371/journal.pcbi.1005044 (PMC4973920; doi:10.1371/journal.pcbi.1005044)
Supplement: S1 Dataset — (ZIP) [file pcbi.1005044.s003.zip › Control/S2/S2_D2_B2.txt]

+8.847240e+001	+1.128884e+001	+7.67e-003	+3.89463e+000
+8.098320e+001	+9.91693e+000	+5.11e-003	+7.34204e+000
+8.264220e+001	+1.163998e+001	+5.02e-003	+1.041261e+001
+6.968620e+001	+9.59888e+000	+1.653e-002	+1.330481e+001
+9.032100e+001	+9.94154e+000	+9.58e-003	+1.653577e+001
+9.528220e+001	+1.010793e+001	+1.693e-002	+1.956516e+001
+8.368500e+001	+1.151134e+001	+5.39e-003	+2.276714e+001
+8.839340e+001	+1.204063e+001	+7.44e-003	+2.588573e+001
+8.693980e+001	+1.133637e+001	+6.61e-003	+2.894155e+001
+8.227880e+001	+1.049401e+001	+5.11e-003	+3.206296e+001
+7.660660e+001	+1.025386e+001	+7.34e-003	+3.510578e+001
+7.600620e+001	+1.112412e+001	+7.87e-003	+3.811112e+001
+8.381140e+001	+1.171808e+001	+5.49e-003	+4.112437e+001
+8.754020e+001	+1.172191e+001	+6.81e-003	+4.407626e+001
+8.515440e+001	+1.235207e+001	+5.69e-003	+4.707528e+001
+8.665540e+001	+1.276722e+001	+6.28e-003	+5.002976e+001
+8.145720e+001	+1.152841e+001	+5.04e-003	+5.315448e+001
+7.562700e+001	+1.108247e+001	+8.10e-003	+5.630673e+001
+8.346380e+001	+1.158472e+001	+5.06e-003	+5.924539e+001
+8.613400e+001	+1.206586e+001	+6.01e-003	+6.209764e+001
+8.406420e+001	+1.066681e+001	+5.22e-003	+6.522689e+001
+7.605360e+001	+1.080025e+001	+7.98e-003	+6.830568e+001
+7.088700e+001	+9.92544e+000	+1.430e-002	+7.136873e+001
+8.189960e+001	+1.183637e+001	+5.10e-003	+7.461633e+001
+8.894640e+001	+1.090897e+001	+8.08e-003	+7.762381e+001
+8.161520e+001	+1.010672e+001	+5.05e-003	+8.057531e+001
+8.329000e+001	+1.113361e+001	+5.06e-003	+8.336162e+001
+9.141120e+001	+9.79121e+000	+1.097e-002	+8.603769e+001
+8.133080e+001	+1.096708e+001	+5.10e-003	+8.878808e+001
+8.592860e+001	+1.169180e+001	+6.03e-003	+9.160641e+001
+7.567440e+001	+1.054418e+001	+8.24e-003	+9.426988e+001
+7.452100e+001	+1.101657e+001	+9.31e-003	+9.718519e+001
+8.085680e+001	+1.198302e+001	+5.27e-003	+1.0034845e+002
+7.967180e+001	+1.079033e+001	+5.51e-003	+1.0329125e+002
+7.183500e+001	+1.041318e+001	+1.280e-002	+1.0624093e+002
+7.358880e+001	+1.087377e+001	+1.034e-002	+1.0956165e+002
+8.673440e+001	+1.205935e+001	+6.47e-003	+1.1285838e+002
+7.583240e+001	+1.097800e+001	+8.01e-003	+1.1582311e+002
+8.927820e+001	+1.161017e+001	+8.43e-003	+1.1876349e+002
+8.930980e+001	+1.187862e+001	+8.49e-003	+1.2165511e+002
+8.472780e+001	+1.294248e+001	+5.75e-003	+1.2477170e+002
+7.941900e+001	+1.124060e+001	+5.57e-003	+1.2780672e+002
+9.000500e+001	+1.013264e+001	+9.31e-003	+1.3110638e+002
+8.591280e+001	+1.199865e+001	+6.24e-003	+1.3439431e+002
+8.709780e+001	+1.302135e+001	+6.67e-003	+1.3812470e+002
+7.319380e+001	+1.107723e+001	+1.087e-002	+1.4193240e+002
+8.757180e+001	+1.309402e+001	+6.89e-003	+1.4546435e+002
+8.439600e+001	+1.308907e+001	+5.27e-003	+1.4869307e+002
+8.182060e+001	+1.280448e+001	+5.20e-003	+1.5185681e+002
+8.594440e+001	+1.230129e+001	+6.18e-003	+1.5504676e+002
+8.030380e+001	+1.191833e+001	+5.66e-003	+1.5826890e+002
+7.564280e+001	+1.274225e+001	+8.21e-003	+1.6153972e+002
+7.630640e+001	+1.174701e+001	+7.64e-003	+1.6481145e+002
+7.001800e+001	+1.171595e+001	+1.522e-002	+1.6820840e+002
+8.096740e+001	+1.191094e+001	+5.44e-003	+1.7170978e+002
+8.682920e+001	+1.294232e+001	+6.54e-003	+1.7499049e+002
+8.281600e+001	+1.294122e+001	+4.99e-003	+1.7836960e+002
+9.062120e+001	+1.108737e+001	+9.74e-003	+1.8168398e+002
+8.817220e+001	+1.178093e+001	+7.30e-003	+1.8469353e+002
+8.074620e+001	+1.158759e+001	+5.15e-003	+1.8768878e+002
