# Supplementary material for: Neuromotor Noise Is Malleable by Amplifying Perceived Errors
Source: PLoS Comput Biol. 2016 Aug 4;12(8):e1005044. doi: 10.1371/journal.pcbi.1005044 (PMC4973920; doi:10.1371/journal.pcbi.1005044)
Supplement: S1 Dataset — (ZIP) [file pcbi.1005044.s003.zip › Control/S2/S2_D2_B3.txt]

+7.840780e+001	+1.008320e+001	+6.18e-003	+4.71849e+000
+7.327280e+001	+1.078667e+001	+1.070e-002	+7.78701e+000
+6.366640e+001	+9.73488e+000	+2.922e-002	+1.092111e+001
+7.900820e+001	+1.170207e+001	+6.13e-003	+1.393709e+001
+8.044600e+001	+1.168633e+001	+5.49e-003	+1.706193e+001
+8.044600e+001	+1.203151e+001	+5.40e-003	+2.037208e+001
+8.556520e+001	+1.219917e+001	+5.67e-003	+2.346035e+001
+8.583380e+001	+1.221221e+001	+5.97e-003	+2.693460e+001
+7.508980e+001	+1.153656e+001	+8.67e-003	+3.057647e+001
+9.502940e+001	+1.170042e+001	+1.593e-002	+3.402242e+001
+7.867640e+001	+1.241326e+001	+6.09e-003	+3.740889e+001
+7.970340e+001	+1.249667e+001	+5.54e-003	+4.062989e+001
+8.411160e+001	+1.285791e+001	+5.30e-003	+4.367841e+001
+6.622600e+001	+1.127381e+001	+2.242e-002	+4.726459e+001
+8.398520e+001	+1.366574e+001	+5.70e-003	+5.091045e+001
+9.847380e+001	+1.296548e+001	+2.204e-002	+5.425645e+001
+8.123600e+001	+1.282359e+001	+5.07e-003	+5.786824e+001
+7.806020e+001	+1.193387e+001	+6.32e-003	+6.143022e+001
+7.483700e+001	+1.195785e+001	+8.88e-003	+6.504418e+001
+8.000360e+001	+1.190271e+001	+5.35e-003	+6.808746e+001
+8.693980e+001	+1.331697e+001	+6.57e-003	+7.117767e+001
+7.948220e+001	+1.173721e+001	+5.62e-003	+7.434500e+001
+8.727160e+001	+1.310366e+001	+6.61e-003	+7.747546e+001
+8.578640e+001	+1.435048e+001	+6.28e-003	+8.065624e+001
+9.033680e+001	+1.182105e+001	+9.31e-003	+8.338670e+001
+8.166260e+001	+1.202328e+001	+5.38e-003	+8.648382e+001
+7.956120e+001	+1.184745e+001	+5.75e-003	+8.991563e+001
+8.572320e+001	+1.354649e+001	+5.93e-003	+9.321731e+001
+8.796680e+001	+1.364593e+001	+7.45e-003	+9.621908e+001
+7.352560e+001	+1.220842e+001	+1.019e-002	+9.917007e+001
+8.316360e+001	+1.333051e+001	+5.53e-003	+1.0272580e+002
+7.815500e+001	+1.312376e+001	+6.14e-003	+1.0556884e+002
+7.570600e+001	+1.363051e+001	+7.85e-003	+1.0856209e+002
+7.346240e+001	+1.294561e+001	+1.025e-002	+1.1175755e+002
+8.041440e+001	+1.326322e+001	+5.24e-003	+1.1465241e+002
+8.305300e+001	+1.383985e+001	+5.22e-003	+1.1756773e+002
+8.475940e+001	+1.339723e+001	+5.92e-003	+1.2020158e+002
+9.299120e+001	+1.194328e+001	+1.280e-002	+1.2289574e+002
+6.954400e+001	+1.237666e+001	+1.578e-002	+1.2561631e+002
+8.223140e+001	+1.398425e+001	+5.17e-003	+1.2936353e+002
+9.277000e+001	+1.437421e+001	+1.203e-002	+1.3240823e+002
+8.951520e+001	+1.363887e+001	+8.59e-003	+1.3601522e+002
+7.812340e+001	+1.152964e+001	+6.22e-003	+1.3989558e+002
+7.303580e+001	+1.060365e+001	+1.118e-002	+1.4303934e+002
+8.834600e+001	+1.444250e+001	+7.73e-003	+1.4612533e+002
+8.562840e+001	+1.441958e+001	+5.93e-003	+1.4955208e+002
+8.660800e+001	+1.504912e+001	+6.32e-003	+1.5318464e+002
+8.535980e+001	+1.589506e+001	+5.89e-003	+1.5678066e+002
+7.387320e+001	+1.356973e+001	+9.72e-003	+1.6015934e+002
+8.772980e+001	+1.435469e+001	+6.89e-003	+1.6350999e+002
+8.596020e+001	+1.575791e+001	+6.16e-003	+1.6663158e+002
+8.123600e+001	+1.426764e+001	+5.06e-003	+1.6996044e+002
+8.253160e+001	+1.391459e+001	+5.33e-003	+1.7318469e+002
+8.472780e+001	+1.377788e+001	+5.70e-003	+1.7660365e+002
+8.068300e+001	+1.373744e+001	+5.43e-003	+1.8017194e+002
+9.411300e+001	+1.283738e+001	+1.412e-002	+1.8406541e+002
+9.081080e+001	+1.340954e+001	+9.71e-003	+1.8789323e+002
+8.152040e+001	+1.342976e+001	+5.33e-003	+1.9134094e+002
+8.125180e+001	+1.315579e+001	+5.05e-003	+1.9468922e+002
+8.580220e+001	+1.381042e+001	+5.95e-003	+1.9845106e+002
