# Supplementary material for: Neuromotor Noise Is Malleable by Amplifying Perceived Errors
Source: PLoS Comput Biol. 2016 Aug 4;12(8):e1005044. doi: 10.1371/journal.pcbi.1005044 (PMC4973920; doi:10.1371/journal.pcbi.1005044)
Supplement: S1 Dataset — (ZIP) [file pcbi.1005044.s003.zip › Control/S2/S2_D2_B4.txt]

+9.022620e+001	+1.271379e+001	+9.10e-003	+3.90040e+000
+8.090420e+001	+1.186837e+001	+5.31e-003	+7.15632e+000
+8.472780e+001	+1.325479e+001	+5.90e-003	+1.020183e+001
+8.201020e+001	+1.295089e+001	+4.98e-003	+1.327586e+001
+8.395360e+001	+1.337257e+001	+5.68e-003	+1.623804e+001
+6.709500e+001	+1.229700e+001	+2.029e-002	+1.928022e+001
+8.148880e+001	+1.307214e+001	+5.21e-003	+2.250478e+001
+9.243820e+001	+1.271518e+001	+1.174e-002	+2.565737e+001
+8.983120e+001	+1.286169e+001	+8.86e-003	+2.904959e+001
+8.863040e+001	+1.301840e+001	+7.75e-003	+3.244948e+001
+9.581940e+001	+1.281191e+001	+1.697e-002	+3.583796e+001
+9.621440e+001	+1.392676e+001	+1.743e-002	+3.942134e+001
+8.333740e+001	+1.414016e+001	+5.45e-003	+4.310483e+001
+8.016160e+001	+1.188199e+001	+5.42e-003	+4.639806e+001
+8.456980e+001	+1.324604e+001	+5.50e-003	+4.934433e+001
+7.350980e+001	+1.141941e+001	+1.036e-002	+5.193795e+001
+7.336760e+001	+1.216522e+001	+1.038e-002	+5.465881e+001
+7.572180e+001	+1.100294e+001	+8.04e-003	+5.742029e+001
+6.929120e+001	+1.242723e+001	+1.624e-002	+6.025872e+001
+7.474220e+001	+1.209748e+001	+8.97e-003	+6.311993e+001
+8.956260e+001	+1.388657e+001	+8.51e-003	+6.611829e+001
+7.744400e+001	+1.426715e+001	+7.03e-003	+6.898568e+001
+7.652760e+001	+1.340218e+001	+7.19e-003	+7.201197e+001
+7.202460e+001	+1.285084e+001	+1.202e-002	+7.503950e+001
+7.695420e+001	+1.361401e+001	+7.14e-003	+7.806813e+001
+7.730180e+001	+1.388694e+001	+6.70e-003	+8.101028e+001
+8.395360e+001	+1.508221e+001	+5.32e-003	+8.409624e+001
+6.905420e+001	+1.270734e+001	+1.656e-002	+8.708007e+001
+8.640260e+001	+1.531417e+001	+6.02e-003	+9.036407e+001
+7.766520e+001	+1.309831e+001	+6.57e-003	+9.372439e+001
+6.993900e+001	+1.347158e+001	+1.494e-002	+9.710485e+001
+9.068440e+001	+1.530502e+001	+9.52e-003	+1.0049042e+002
+8.526500e+001	+1.465075e+001	+5.59e-003	+1.0338806e+002
+8.698720e+001	+1.530933e+001	+6.72e-003	+1.0631414e+002
+8.237360e+001	+1.388777e+001	+5.49e-003	+1.0909937e+002
+8.588120e+001	+1.405759e+001	+5.96e-003	+1.1183532e+002
+7.741240e+001	+1.278438e+001	+6.66e-003	+1.1463444e+002
+7.074480e+001	+1.286305e+001	+1.381e-002	+1.1762488e+002
+9.302280e+001	+1.273992e+001	+1.264e-002	+1.2090468e+002
+9.668840e+001	+1.473972e+001	+1.809e-002	+1.2392140e+002
+8.208920e+001	+1.424447e+001	+5.00e-003	+1.2708986e+002
+7.289360e+001	+1.313086e+001	+1.085e-002	+1.3008736e+002
+8.169420e+001	+1.409048e+001	+5.41e-003	+1.3348978e+002
+8.687660e+001	+1.508576e+001	+6.75e-003	+1.3651092e+002
+8.300560e+001	+1.502539e+001	+5.08e-003	+1.3937716e+002
+7.042880e+001	+1.300435e+001	+1.424e-002	+1.4232110e+002
+8.607080e+001	+1.587171e+001	+6.43e-003	+1.4568885e+002
+7.264080e+001	+1.318838e+001	+1.114e-002	+1.4872941e+002
+7.889760e+001	+1.357956e+001	+5.76e-003	+1.5220992e+002
+7.527940e+001	+1.411641e+001	+8.24e-003	+1.5521818e+002
+8.286340e+001	+1.565605e+001	+4.99e-003	+1.5840614e+002
+7.957700e+001	+1.389714e+001	+5.47e-003	+1.6153155e+002
+8.204180e+001	+1.437841e+001	+4.98e-003	+1.6472521e+002
+9.112680e+001	+1.523640e+001	+9.99e-003	+1.6804899e+002
+7.629060e+001	+1.358417e+001	+7.45e-003	+1.7116205e+002
+8.845660e+001	+1.545781e+001	+7.42e-003	+1.7410007e+002
+7.885020e+001	+1.425840e+001	+5.86e-003	+1.7746107e+002
+7.381000e+001	+1.355038e+001	+9.86e-003	+1.8035750e+002
+7.521620e+001	+1.400635e+001	+8.41e-003	+1.8324705e+002
+7.589560e+001	+1.376241e+001	+7.95e-003	+1.8631601e+002
