# Supplementary material for: Neuromotor Noise Is Malleable by Amplifying Perceived Errors
Source: PLoS Comput Biol. 2016 Aug 4;12(8):e1005044. doi: 10.1371/journal.pcbi.1005044 (PMC4973920; doi:10.1371/journal.pcbi.1005044)
Supplement: S1 Dataset — (ZIP) [file pcbi.1005044.s003.zip › Control/S2/S2_D3_B1.txt]

+7.095020e+001	+1.159478e+001	+1.375e-002	+1.85986e+000
+8.461720e+001	+1.381339e+001	+5.45e-003	+5.72312e+000
+8.851980e+001	+1.356096e+001	+7.54e-003	+8.79381e+000
+8.445920e+001	+1.271472e+001	+5.42e-003	+1.163735e+001
+9.147440e+001	+1.099834e+001	+1.094e-002	+1.464666e+001
+8.297400e+001	+1.252133e+001	+5.16e-003	+1.753445e+001
+9.384440e+001	+1.087394e+001	+1.424e-002	+2.039629e+001
+9.812620e+001	+1.323479e+001	+2.131e-002	+2.328840e+001
+9.727300e+001	+1.352003e+001	+1.943e-002	+2.636914e+001
+8.603920e+001	+1.504260e+001	+6.22e-003	+3.035740e+001
+9.145860e+001	+1.328161e+001	+1.044e-002	+3.348054e+001
+9.408140e+001	+1.396652e+001	+1.398e-002	+3.698779e+001
+7.937160e+001	+1.411431e+001	+5.66e-003	+4.049468e+001
+9.501360e+001	+1.426095e+001	+1.550e-002	+4.358015e+001
+6.867500e+001	+1.379899e+001	+1.702e-002	+4.702267e+001
+6.987580e+001	+1.020498e+001	+1.587e-002	+5.074941e+001
+8.140980e+001	+1.409569e+001	+5.23e-003	+5.432453e+001
+8.028800e+001	+1.426565e+001	+5.26e-003	+5.739602e+001
+8.584960e+001	+1.562406e+001	+5.95e-003	+6.036393e+001
+8.131500e+001	+1.342908e+001	+5.06e-003	+6.315104e+001
+8.110960e+001	+1.385306e+001	+5.11e-003	+6.604692e+001
+8.011420e+001	+1.407208e+001	+5.56e-003	+6.877044e+001
+8.061980e+001	+1.396310e+001	+5.38e-003	+7.156367e+001
+8.208920e+001	+1.412848e+001	+5.00e-003	+7.431423e+001
+7.336760e+001	+1.301768e+001	+1.039e-002	+7.699424e+001
+6.679480e+001	+1.291785e+001	+2.068e-002	+7.969570e+001
+7.316220e+001	+1.229932e+001	+1.067e-002	+8.250969e+001
+7.891340e+001	+1.328771e+001	+5.75e-003	+8.529387e+001
+9.005240e+001	+1.556580e+001	-1.#IND0e+000	+8.792481e+001
+8.073040e+001	+1.274357e+001	+5.26e-003	+9.134008e+001
+9.567720e+001	+1.367729e+001	+1.651e-002	+9.802050e+001
+9.131640e+001	+1.391821e+001	+1.043e-002	+1.0124815e+002
+8.223140e+001	+1.446020e+001	+5.19e-003	+1.0420296e+002
+8.746120e+001	+1.615428e+001	+6.68e-003	+1.0734646e+002
+7.207200e+001	+1.279343e+001	+1.196e-002	+1.1140083e+002
+8.845660e+001	+1.507263e+001	+7.64e-003	+1.1432666e+002
+8.374820e+001	+1.491204e+001	+5.10e-003	+1.1713431e+002
+8.325840e+001	+1.348118e+001	+5.48e-003	+1.2003465e+002
+8.610240e+001	+1.486377e+001	+6.04e-003	+1.2301127e+002
+7.204040e+001	+1.097202e+001	+1.244e-002	+1.2571764e+002
+8.425380e+001	+1.417997e+001	+5.42e-003	+1.2873876e+002
+8.570740e+001	+1.476359e+001	+5.97e-003	+1.3209698e+002
+8.140980e+001	+1.397352e+001	+5.21e-003	+1.3502107e+002
+7.355720e+001	+1.359057e+001	+1.020e-002	+1.3782868e+002
+8.417480e+001	+1.397240e+001	+5.49e-003	+1.4093014e+002
+8.821960e+001	+1.526673e+001	+7.16e-003	+1.4382063e+002
+8.961000e+001	+1.593644e+001	+8.41e-003	+1.4704923e+002
+8.389040e+001	+1.544363e+001	+5.18e-003	+1.5024727e+002
+7.911880e+001	+1.434722e+001	+6.17e-003	+1.5328531e+002
+8.158360e+001	+1.521587e+001	+5.65e-003	+1.5647726e+002
+7.096600e+001	+1.366460e+001	+1.343e-002	+1.5960881e+002
+8.744540e+001	+1.454103e+001	+7.05e-003	+1.6301656e+002
+8.575480e+001	+1.471525e+001	+6.12e-003	+1.6632149e+002
+8.935720e+001	+1.484284e+001	+8.59e-003	+1.6950185e+002
+9.123740e+001	+1.585314e+001	+9.96e-003	+1.7284683e+002
+7.399960e+001	+1.493467e+001	+9.44e-003	+1.7610356e+002
+7.613260e+001	+1.403833e+001	+7.52e-003	+1.7924973e+002
+7.381000e+001	+1.429463e+001	+9.73e-003	+1.8241793e+002
+7.494760e+001	+1.337331e+001	+8.55e-003	+1.8546082e+002
+6.690540e+001	+1.311041e+001	+2.042e-002	+1.8855314e+002
