# Supplementary material for: Neuromotor Noise Is Malleable by Amplifying Perceived Errors
Source: PLoS Comput Biol. 2016 Aug 4;12(8):e1005044. doi: 10.1371/journal.pcbi.1005044 (PMC4973920; doi:10.1371/journal.pcbi.1005044)
Supplement: S1 Dataset — (ZIP) [file pcbi.1005044.s003.zip › Control/S2/S2_D3_B2.txt]

+8.728740e+001	+1.487689e+001	+6.56e-003	+2.65676e+000
+8.390620e+001	+1.209359e+001	+5.42e-003	+5.67932e+000
+7.636960e+001	+1.192875e+001	+7.42e-003	+8.48600e+000
+7.496340e+001	+1.062245e+001	+8.95e-003	+1.135102e+001
+8.874100e+001	+1.345422e+001	+7.98e-003	+1.425331e+001
+8.248420e+001	+1.298324e+001	+5.37e-003	+1.739158e+001
+7.761780e+001	+1.227162e+001	+6.53e-003	+2.042509e+001
+8.005100e+001	+1.239145e+001	+5.43e-003	+2.334263e+001
+7.592720e+001	+1.078612e+001	+7.92e-003	+2.636621e+001
+1.0119140e+002	+1.424978e+001	+2.769e-002	+2.956825e+001
+8.763500e+001	+1.436664e+001	+6.94e-003	+3.278968e+001
+9.356000e+001	+1.269240e+001	+1.346e-002	+3.595554e+001
+8.654480e+001	+1.138745e+001	+6.29e-003	+3.917288e+001
+8.605500e+001	+1.116673e+001	+5.94e-003	+4.207268e+001
+8.752440e+001	+1.321677e+001	+6.77e-003	+4.495029e+001
+7.720700e+001	+1.043493e+001	+6.84e-003	+4.777479e+001
+8.025640e+001	+1.257779e+001	+5.68e-003	+5.063818e+001
+7.818660e+001	+1.171360e+001	+6.32e-003	+5.338100e+001
+7.564280e+001	+1.262147e+001	+8.12e-003	+5.623988e+001
+7.960860e+001	+1.162100e+001	+5.72e-003	+5.917820e+001
+8.412740e+001	+1.314548e+001	+5.34e-003	+6.197074e+001
+8.264220e+001	+1.273070e+001	+5.06e-003	+6.472969e+001
+7.592720e+001	+1.195494e+001	+7.83e-003	+6.750146e+001
+7.556380e+001	+1.264053e+001	+8.11e-003	+7.036403e+001
+7.787060e+001	+1.152054e+001	+6.43e-003	+7.314385e+001
+6.816940e+001	+1.232923e+001	+1.820e-002	+7.594530e+001
+8.948360e+001	+1.458846e+001	+8.32e-003	+7.917738e+001
+8.905700e+001	+1.467091e+001	+7.98e-003	+8.240666e+001
+8.498060e+001	+1.403443e+001	+5.76e-003	+8.540294e+001
+8.602340e+001	+1.429691e+001	+5.92e-003	+8.867807e+001
+8.406420e+001	+1.376702e+001	+5.67e-003	+9.188762e+001
+8.464880e+001	+1.397989e+001	+5.46e-003	+9.534692e+001
+9.638820e+001	+1.389347e+001	+1.789e-002	+9.895233e+001
+8.818800e+001	+1.497874e+001	+7.17e-003	+1.0276988e+002
+8.600760e+001	+1.521445e+001	+6.39e-003	+1.0600514e+002
+9.845800e+001	+1.522191e+001	+2.140e-002	+1.0887612e+002
+7.004960e+001	+1.083836e+001	+1.543e-002	+1.1194032e+002
+8.163100e+001	+1.407244e+001	+5.59e-003	+1.1530875e+002
+7.652760e+001	+1.187512e+001	+7.27e-003	+1.1790181e+002
+8.101480e+001	+1.266158e+001	+5.44e-003	+1.2058710e+002
+8.006680e+001	+1.284177e+001	+5.60e-003	+1.2334680e+002
+6.979680e+001	+1.250909e+001	+1.552e-002	+1.2614439e+002
+7.625900e+001	+1.134133e+001	+7.59e-003	+1.2887513e+002
+8.098320e+001	+1.307496e+001	+5.44e-003	+1.3136555e+002
+7.017600e+001	+1.250675e+001	+1.473e-002	+1.3434963e+002
+7.682780e+001	+1.219134e+001	+7.19e-003	+1.3747694e+002
+6.638400e+001	+1.207888e+001	+2.181e-002	+1.4051627e+002
+7.964020e+001	+1.310334e+001	+5.50e-003	+1.4394100e+002
+7.968760e+001	+1.210583e+001	+5.70e-003	+1.4717826e+002
+7.586400e+001	+1.235515e+001	+8.06e-003	+1.5024238e+002
+8.613400e+001	+1.410906e+001	+5.90e-003	+1.5342535e+002
+6.788500e+001	+1.084412e+001	+1.925e-002	+1.5685662e+002
+9.630920e+001	+1.362069e+001	+1.768e-002	+1.6027156e+002
+8.054080e+001	+1.382081e+001	+5.25e-003	+1.6396380e+002
+7.393640e+001	+1.286745e+001	+9.73e-003	+1.6700713e+002
+8.204180e+001	+1.338473e+001	+4.98e-003	+1.7004519e+002
+8.057240e+001	+1.305825e+001	+5.19e-003	+1.7329391e+002
+7.998780e+001	+1.256996e+001	+5.42e-003	+1.7651148e+002
+7.668560e+001	+1.240044e+001	+7.36e-003	+1.7983577e+002
+7.662240e+001	+1.337320e+001	+7.13e-003	+1.8302779e+002
