# Supplementary material for: Neuromotor Noise Is Malleable by Amplifying Perceived Errors
Source: PLoS Comput Biol. 2016 Aug 4;12(8):e1005044. doi: 10.1371/journal.pcbi.1005044 (PMC4973920; doi:10.1371/journal.pcbi.1005044)
Supplement: S1 Dataset — (ZIP) [file pcbi.1005044.s003.zip › Control/S2/S2_D3_B3.txt]

+8.716100e+001	+1.301889e+001	+6.61e-003	+3.77765e+000
+7.516880e+001	+1.161771e+001	+8.49e-003	+6.77056e+000
+7.395220e+001	+1.187850e+001	+9.88e-003	+9.59710e+000
+7.861320e+001	+1.201100e+001	+5.93e-003	+1.255714e+001
+8.069880e+001	+1.170091e+001	+5.16e-003	+1.551480e+001
+8.101480e+001	+1.283179e+001	+5.41e-003	+1.877878e+001
+8.030380e+001	+1.292234e+001	+5.46e-003	+2.215819e+001
+7.346240e+001	+1.229217e+001	+1.025e-002	+2.547373e+001
+7.539000e+001	+1.272452e+001	+8.19e-003	+2.863602e+001
+7.537420e+001	+1.221566e+001	+8.38e-003	+3.173508e+001
+8.738220e+001	+1.379165e+001	+6.84e-003	+3.495183e+001
+8.419060e+001	+1.312364e+001	+5.27e-003	+3.820995e+001
+7.815500e+001	+1.214690e+001	+6.57e-003	+4.203686e+001
+7.271980e+001	+1.218160e+001	+1.116e-002	+4.533763e+001
+8.921500e+001	+1.312412e+001	+8.29e-003	+4.859954e+001
+8.464880e+001	+1.346629e+001	+5.60e-003	+5.178617e+001
+8.126760e+001	+1.339628e+001	+5.05e-003	+5.512556e+001
+8.174160e+001	+1.477457e+001	+5.26e-003	+5.848579e+001
+7.144000e+001	+1.297115e+001	+1.278e-002	+6.161213e+001
+7.847100e+001	+1.379296e+001	+6.33e-003	+6.487247e+001
+7.600620e+001	+1.330339e+001	+7.72e-003	+6.802078e+001
+8.880420e+001	+1.402172e+001	+7.84e-003	+7.118510e+001
+7.761780e+001	+1.271744e+001	+6.46e-003	+7.449518e+001
+8.630780e+001	+1.376804e+001	+6.27e-003	+7.770880e+001
+8.588120e+001	+1.448460e+001	+6.18e-003	+8.108280e+001
+6.783760e+001	+1.214698e+001	+1.896e-002	+8.474692e+001
+7.614840e+001	+1.368192e+001	+7.69e-003	+8.831267e+001
+8.741380e+001	+1.392736e+001	+6.89e-003	+9.170237e+001
+7.681200e+001	+1.344450e+001	+7.22e-003	+9.504902e+001
+7.630640e+001	+1.317709e+001	+7.69e-003	+9.855881e+001
+8.891480e+001	+1.394032e+001	+8.18e-003	+1.0172136e+002
+8.739800e+001	+1.411742e+001	+7.05e-003	+1.0488134e+002
+7.676460e+001	+1.310410e+001	+7.05e-003	+1.0879653e+002
+7.550060e+001	+1.301532e+001	+8.33e-003	+1.1195129e+002
+8.760340e+001	+1.334519e+001	+6.84e-003	+1.1526460e+002
+7.911880e+001	+1.141092e+001	+6.01e-003	+1.1974987e+002
+9.457120e+001	+1.292642e+001	+1.498e-002	+1.2319576e+002
+8.821960e+001	+1.475113e+001	+7.31e-003	+1.2650279e+002
+9.005240e+001	+1.388230e+001	+8.84e-003	+1.2971681e+002
+8.183640e+001	+1.268902e+001	+5.17e-003	+1.3272904e+002
+8.148880e+001	+1.285029e+001	+5.18e-003	+1.3558321e+002
+6.861180e+001	+1.106442e+001	+1.785e-002	+1.3855492e+002
+8.055660e+001	+1.240487e+001	+5.20e-003	+1.4173056e+002
+7.788640e+001	+1.305947e+001	+6.67e-003	+1.4468937e+002
+8.133080e+001	+1.319018e+001	+5.06e-003	+1.4764641e+002
+8.257900e+001	+1.265475e+001	+5.15e-003	+1.5069022e+002
+8.889900e+001	+1.309639e+001	+7.80e-003	+1.5339532e+002
+6.870660e+001	+1.195204e+001	+1.737e-002	+1.5626716e+002
+7.235640e+001	+1.154296e+001	+1.178e-002	+1.5908242e+002
+8.695560e+001	+1.466821e+001	+6.43e-003	+1.6227861e+002
+7.979820e+001	+1.435264e+001	+5.74e-003	+1.6534765e+002
+8.088840e+001	+1.372167e+001	+5.56e-003	+1.6838847e+002
+8.912020e+001	+1.498253e+001	+7.95e-003	+1.7178060e+002
+9.807880e+001	+1.477278e+001	+2.079e-002	+1.7529879e+002
+7.583240e+001	+1.274169e+001	+7.95e-003	+1.7861240e+002
+8.973640e+001	+1.487978e+001	+8.48e-003	+1.8159353e+002
+8.035120e+001	+1.323172e+001	+5.31e-003	+1.8484058e+002
+8.177320e+001	+1.371117e+001	+5.25e-003	+1.8778246e+002
+7.896080e+001	+1.385804e+001	+5.83e-003	+1.9066381e+002
+7.935580e+001	+1.378391e+001	+5.80e-003	+1.9415883e+002
