# Supplementary material for: Neuromotor Noise Is Malleable by Amplifying Perceived Errors
Source: PLoS Comput Biol. 2016 Aug 4;12(8):e1005044. doi: 10.1371/journal.pcbi.1005044 (PMC4973920; doi:10.1371/journal.pcbi.1005044)
Supplement: S1 Dataset — (ZIP) [file pcbi.1005044.s003.zip › Control/S2/S2_D3_B4.txt]

+7.567440e+001	+1.335523e+001	+7.91e-003	+3.91234e+000
+7.847100e+001	+1.303949e+001	+6.16e-003	+6.98281e+000
+8.316360e+001	+1.331814e+001	+5.54e-003	+1.033079e+001
+7.855000e+001	+1.187393e+001	+5.96e-003	+1.366439e+001
+8.169420e+001	+1.262290e+001	+5.51e-003	+1.681706e+001
+8.047760e+001	+1.260770e+001	+5.25e-003	+2.025804e+001
+8.449080e+001	+1.365226e+001	+5.30e-003	+2.395870e+001
+8.912020e+001	+1.318153e+001	+8.06e-003	+2.756924e+001
+8.294240e+001	+1.340329e+001	+5.07e-003	+3.140366e+001
+8.433280e+001	+1.333296e+001	+5.23e-003	+3.528779e+001
+8.144140e+001	+1.274264e+001	+5.11e-003	+3.922254e+001
+7.855000e+001	+1.301505e+001	+6.26e-003	+4.305853e+001
+8.828280e+001	+1.443782e+001	+7.67e-003	+4.696882e+001
+8.967320e+001	+1.425412e+001	+8.52e-003	+5.053321e+001
+8.177320e+001	+1.431118e+001	+5.22e-003	+5.412000e+001
+7.873960e+001	+1.325524e+001	+5.98e-003	+5.734449e+001
+7.657500e+001	+1.230869e+001	+7.43e-003	+6.028510e+001
+7.221420e+001	+1.279457e+001	+1.172e-002	+6.326532e+001
+8.412740e+001	+1.423361e+001	+5.70e-003	+6.639252e+001
+9.641980e+001	+1.378024e+001	+1.788e-002	+6.956475e+001
+7.265660e+001	+1.259011e+001	+1.130e-002	+7.275151e+001
+7.989300e+001	+1.431506e+001	+5.93e-003	+7.634575e+001
+7.023920e+001	+1.180260e+001	+1.479e-002	+7.969854e+001
+8.795100e+001	+1.541839e+001	+7.27e-003	+8.289240e+001
+8.662380e+001	+1.497319e+001	+6.40e-003	+8.586596e+001
+7.905560e+001	+1.374509e+001	+5.89e-003	+8.893945e+001
+8.088840e+001	+1.364707e+001	+5.57e-003	+9.196537e+001
+8.524920e+001	+1.596639e+001	+6.18e-003	+9.484144e+001
+7.458420e+001	+1.264965e+001	+8.97e-003	+9.776710e+001
+7.493180e+001	+1.319331e+001	+8.63e-003	+1.0084632e+002
+7.429980e+001	+1.383684e+001	+9.52e-003	+1.0388501e+002
+7.866060e+001	+1.367086e+001	+5.97e-003	+1.0685053e+002
+8.543880e+001	+1.447193e+001	+5.60e-003	+1.1015845e+002
+8.588120e+001	+1.497453e+001	+6.35e-003	+1.1355965e+002
+7.608520e+001	+1.371231e+001	+7.81e-003	+1.1691614e+002
+7.780740e+001	+1.282978e+001	+6.56e-003	+1.2023501e+002
+8.286340e+001	+1.364043e+001	+5.00e-003	+1.2360741e+002
+8.981540e+001	+1.430596e+001	+8.76e-003	+1.2667872e+002
+8.953100e+001	+1.435425e+001	+8.30e-003	+1.2971811e+002
+9.384440e+001	+1.277903e+001	+1.381e-002	+1.3276124e+002
+7.877120e+001	+1.305456e+001	+5.99e-003	+1.3578794e+002
+8.031960e+001	+1.343213e+001	+5.32e-003	+1.3881580e+002
+8.177320e+001	+1.340950e+001	+5.26e-003	+1.4176921e+002
+7.897660e+001	+1.332423e+001	+5.73e-003	+1.4464094e+002
+8.809320e+001	+1.335814e+001	+7.22e-003	+1.4776269e+002
+8.219980e+001	+1.287228e+001	+5.08e-003	+1.5087445e+002
+9.060540e+001	+1.402916e+001	+9.73e-003	+1.5446064e+002
+8.194700e+001	+1.403664e+001	+5.00e-003	+1.5769989e+002
+8.826700e+001	+1.475333e+001	+7.40e-003	+1.6090622e+002
+8.785620e+001	+1.601910e+001	+7.14e-003	+1.6395819e+002
+8.227880e+001	+1.501531e+001	+5.32e-003	+1.6712407e+002
+8.859880e+001	+1.577881e+001	+7.54e-003	+1.6986284e+002
+8.859880e+001	+1.717036e+001	+7.73e-003	+1.7279621e+002
+7.121880e+001	+1.429614e+001	+1.294e-002	+1.7580852e+002
+9.096880e+001	+1.562031e+001	+9.72e-003	+1.7919420e+002
+8.359020e+001	+1.515046e+001	+5.17e-003	+1.8211251e+002
+8.970480e+001	+1.479975e+001	+8.45e-003	+1.8502587e+002
+7.633800e+001	+1.404810e+001	+7.32e-003	+1.8798361e+002
+9.008400e+001	+1.538047e+001	+8.78e-003	+1.9088261e+002
+7.666980e+001	+1.403376e+001	+7.52e-003	+1.9406702e+002
