# Supplementary material for: Neuromotor Noise Is Malleable by Amplifying Perceived Errors
Source: PLoS Comput Biol. 2016 Aug 4;12(8):e1005044. doi: 10.1371/journal.pcbi.1005044 (PMC4973920; doi:10.1371/journal.pcbi.1005044)
Supplement: S1 Dataset — (ZIP) [file pcbi.1005044.s003.zip › Control/S2/S2_D4_B1.txt]

+7.859740e+001	+1.086638e+001	+6.31e-003	+1.54393e+000
+8.626040e+001	+1.151280e+001	+6.11e-003	+4.73537e+000
+7.660660e+001	+1.069736e+001	+7.35e-003	+7.65050e+000
+7.820240e+001	+9.51445e+000	+6.24e-003	+1.043993e+001
+9.057380e+001	+8.18166e+000	+1.047e-002	+1.316250e+001
+8.061980e+001	+1.029685e+001	+5.50e-003	+1.613585e+001
+8.698720e+001	+1.131718e+001	+6.73e-003	+1.916545e+001
+7.572180e+001	+9.44405e+000	+8.39e-003	+2.218280e+001
+8.599180e+001	+1.063560e+001	+6.02e-003	+2.518292e+001
+8.703460e+001	+1.111934e+001	+6.68e-003	+2.818003e+001
+7.636960e+001	+1.001337e+001	+7.59e-003	+3.114116e+001
+8.131500e+001	+1.066261e+001	+5.15e-003	+3.440877e+001
+8.061980e+001	+1.061003e+001	+5.41e-003	+3.739826e+001
+8.392200e+001	+9.91404e+000	+5.17e-003	+4.027343e+001
+9.463440e+001	+1.009144e+001	+1.578e-002	+4.327403e+001
+8.801420e+001	+1.159347e+001	+7.23e-003	+4.613868e+001
+7.537420e+001	+1.097133e+001	+8.53e-003	+4.887283e+001
+8.174160e+001	+1.137695e+001	+5.43e-003	+5.161478e+001
+8.403260e+001	+8.66699e+000	+5.26e-003	+5.412211e+001
+8.940460e+001	+8.83441e+000	+8.79e-003	+5.669535e+001
+8.724000e+001	+1.214440e+001	+6.75e-003	+5.941597e+001
+8.368500e+001	+1.125047e+001	+5.45e-003	+6.221627e+001
+7.935580e+001	+1.002995e+001	+5.73e-003	+6.495782e+001
+7.848680e+001	+9.79691e+000	+6.18e-003	+6.761521e+001
+7.211940e+001	+9.40397e+000	+1.260e-002	+7.042543e+001
+8.818800e+001	+1.225626e+001	+7.53e-003	+7.334460e+001
+9.305440e+001	+1.035976e+001	+1.312e-002	+7.646445e+001
+8.095160e+001	+1.171324e+001	+5.35e-003	+7.977142e+001
+8.360600e+001	+1.249178e+001	+5.12e-003	+8.262197e+001
+8.411160e+001	+1.167654e+001	+5.18e-003	+8.543191e+001
+8.140980e+001	+1.178957e+001	+5.03e-003	+8.806852e+001
+8.172580e+001	+1.150872e+001	+5.42e-003	+9.068041e+001
+8.300560e+001	+1.115709e+001	+5.31e-003	+9.357905e+001
+9.474500e+001	+1.171499e+001	+1.546e-002	+9.647178e+001
+6.948080e+001	+1.053156e+001	+1.643e-002	+9.968568e+001
+9.362320e+001	+1.169406e+001	+1.366e-002	+1.0289544e+002
+7.581660e+001	+1.222563e+001	+7.94e-003	+1.0600429e+002
+8.371660e+001	+1.200385e+001	+5.37e-003	+1.0867298e+002
+7.420500e+001	+1.138516e+001	+9.56e-003	+1.1138591e+002
+7.652760e+001	+1.018149e+001	+7.51e-003	+1.1406286e+002
+7.319380e+001	+1.172728e+001	+1.065e-002	+1.1689491e+002
+8.107800e+001	+1.250510e+001	+5.32e-003	+1.1967385e+002
+7.004960e+001	+1.070442e+001	+1.541e-002	+1.2228273e+002
+8.885160e+001	+1.348180e+001	+7.92e-003	+1.2537713e+002
+7.829720e+001	+1.161525e+001	+6.39e-003	+1.2880593e+002
+7.851840e+001	+1.213976e+001	+5.96e-003	+1.3190941e+002
+7.954540e+001	+1.018770e+001	+5.66e-003	+1.3501452e+002
+7.425240e+001	+9.73512e+000	+9.78e-003	+1.3778222e+002
+7.456840e+001	+9.81160e+000	+9.34e-003	+1.4079685e+002
+7.603780e+001	+8.88476e+000	+8.07e-003	+1.4384735e+002
+7.712800e+001	+9.15150e+000	+7.10e-003	+1.4685070e+002
+8.216820e+001	+1.079603e+001	+5.00e-003	+1.4980745e+002
+7.385740e+001	+9.88157e+000	+1.016e-002	+1.5272707e+002
+7.763360e+001	+1.100545e+001	+6.53e-003	+1.5570737e+002
+7.174020e+001	+9.05666e+000	+1.332e-002	+1.5866125e+002
+7.188240e+001	+9.86123e+000	+1.291e-002	+1.6167748e+002
+7.648020e+001	+1.160634e+001	+7.39e-003	+1.6475030e+002
+7.437880e+001	+9.83398e+000	+9.63e-003	+1.6772383e+002
+7.226160e+001	+9.58699e+000	+1.238e-002	+1.7079174e+002
+6.605220e+001	+9.50705e+000	+2.380e-002	+1.7385210e+002
