# Supplementary material for: Neuromotor Noise Is Malleable by Amplifying Perceived Errors
Source: PLoS Comput Biol. 2016 Aug 4;12(8):e1005044. doi: 10.1371/journal.pcbi.1005044 (PMC4973920; doi:10.1371/journal.pcbi.1005044)
Supplement: S1 Dataset — (ZIP) [file pcbi.1005044.s003.zip › Control/S2/S2_D4_B2.txt]

+7.429980e+001	+8.82271e+000	+9.86e-003	+1.74242e+000
+8.385880e+001	+9.03652e+000	+5.23e-003	+4.51129e+000
+9.160080e+001	+6.47970e+000	+1.293e-002	+7.13445e+000
+8.853560e+001	+9.85058e+000	+7.78e-003	+9.84270e+000
+9.765220e+001	+9.16923e+000	+2.232e-002	+1.238150e+001
+8.578640e+001	+1.053205e+001	+5.81e-003	+1.518607e+001
+8.600760e+001	+9.79621e+000	+5.99e-003	+1.788046e+001
+8.902540e+001	+1.039966e+001	+8.29e-003	+2.045658e+001
+8.934140e+001	+8.62607e+000	+8.79e-003	+2.303725e+001
+9.867920e+001	+1.078531e+001	+2.349e-002	+2.554561e+001
+7.828140e+001	+9.29492e+000	+6.21e-003	+2.836324e+001
+8.412740e+001	+1.063282e+001	+5.32e-003	+3.089677e+001
+8.528080e+001	+1.025562e+001	+5.72e-003	+3.355883e+001
+8.679760e+001	+1.058511e+001	+6.56e-003	+3.650813e+001
+8.566000e+001	+1.089205e+001	+5.94e-003	+3.920982e+001
+6.951240e+001	+1.052443e+001	+1.637e-002	+4.198585e+001
+7.344660e+001	+9.79141e+000	+1.068e-002	+4.471659e+001
+7.881860e+001	+1.070766e+001	+5.93e-003	+4.757332e+001
+6.907000e+001	+1.106787e+001	+1.701e-002	+5.037641e+001
+7.379420e+001	+8.73795e+000	+1.052e-002	+5.306883e+001
+8.099900e+001	+1.012011e+001	+5.12e-003	+5.566390e+001
+7.278300e+001	+9.58970e+000	+1.170e-002	+5.828737e+001
+6.344520e+001	+8.03916e+000	+3.166e-002	+6.109161e+001
+7.305160e+001	+9.58507e+000	+1.124e-002	+6.388402e+001
+7.033400e+001	+9.32133e+000	+1.546e-002	+6.734298e+001
+8.298980e+001	+1.157475e+001	+5.25e-003	+7.043300e+001
+8.169420e+001	+1.046498e+001	+5.18e-003	+7.319707e+001
+9.024200e+001	+9.35824e+000	+9.65e-003	+7.577452e+001
+8.366920e+001	+1.112718e+001	+5.43e-003	+7.822699e+001
+8.401680e+001	+1.078380e+001	+5.17e-003	+8.081645e+001
+8.292660e+001	+1.144137e+001	+5.14e-003	+8.339437e+001
+7.690680e+001	+9.50469e+000	+7.26e-003	+8.588585e+001
+8.189960e+001	+9.95529e+000	+5.17e-003	+8.836713e+001
+7.431560e+001	+9.37296e+000	+9.72e-003	+9.080574e+001
+7.616420e+001	+1.026783e+001	+7.71e-003	+9.337238e+001
+8.918340e+001	+9.48324e+000	+8.50e-003	+9.603855e+001
+8.265800e+001	+1.057646e+001	+4.99e-003	+9.857001e+001
+8.562840e+001	+1.142335e+001	+5.90e-003	+1.0134728e+002
+8.602340e+001	+1.070415e+001	+6.05e-003	+1.0425120e+002
+8.754020e+001	+1.096818e+001	+7.14e-003	+1.0724393e+002
+8.219980e+001	+9.93660e+000	+5.00e-003	+1.1027063e+002
+8.803000e+001	+1.144775e+001	+7.20e-003	+1.1322670e+002
+7.494760e+001	+9.20090e+000	+9.07e-003	+1.1619001e+002
+8.927820e+001	+1.047851e+001	+8.46e-003	+1.1923385e+002
+8.896220e+001	+1.000867e+001	+8.22e-003	+1.2188247e+002
+8.705040e+001	+1.056208e+001	+6.54e-003	+1.2462980e+002
+7.989300e+001	+9.12094e+000	+5.47e-003	+1.2709975e+002
+8.851980e+001	+1.023687e+001	+7.78e-003	+1.2973953e+002
+8.763500e+001	+1.134004e+001	+7.11e-003	+1.3256788e+002
+8.722420e+001	+1.133074e+001	+6.67e-003	+1.3534431e+002
+7.636960e+001	+1.000560e+001	+7.59e-003	+1.3799607e+002
+7.733340e+001	+8.94951e+000	+6.89e-003	+1.4075792e+002
+8.809320e+001	+1.078571e+001	+7.54e-003	+1.4356768e+002
+8.073040e+001	+1.057904e+001	+5.23e-003	+1.4637647e+002
+8.147300e+001	+1.033945e+001	+5.03e-003	+1.4940639e+002
+7.892920e+001	+9.32300e+000	+5.86e-003	+1.5236934e+002
+8.329000e+001	+9.71954e+000	+5.04e-003	+1.5537024e+002
+8.104640e+001	+1.018941e+001	+5.16e-003	+1.5829820e+002
+8.600760e+001	+1.050699e+001	+6.12e-003	+1.6114504e+002
+7.648020e+001	+9.26736e+000	+7.64e-003	+1.6395872e+002
