# Supplementary material for: Neuromotor Noise Is Malleable by Amplifying Perceived Errors
Source: PLoS Comput Biol. 2016 Aug 4;12(8):e1005044. doi: 10.1371/journal.pcbi.1005044 (PMC4973920; doi:10.1371/journal.pcbi.1005044)
Supplement: S1 Dataset — (ZIP) [file pcbi.1005044.s003.zip › Control/S2/S2_D4_B3.txt]

+7.755460e+001	+9.33015e+000	+6.80e-003	+2.24042e+000
+8.087260e+001	+9.09311e+000	+5.30e-003	+4.90056e+000
+8.107800e+001	+9.92165e+000	+5.15e-003	+7.42751e+000
+8.790360e+001	+1.032264e+001	+7.33e-003	+9.92639e+000
+7.850260e+001	+8.05981e+000	+6.22e-003	+1.222350e+001
+8.076200e+001	+1.023295e+001	+5.24e-003	+1.462495e+001
+8.488580e+001	+9.08481e+000	+5.50e-003	+1.699682e+001
+8.218400e+001	+9.87968e+000	+4.99e-003	+1.943186e+001
+8.109380e+001	+9.99650e+000	+5.18e-003	+2.185509e+001
+8.251580e+001	+9.33402e+000	+5.07e-003	+2.428107e+001
+8.243680e+001	+9.26935e+000	+5.20e-003	+2.676488e+001
+7.703320e+001	+8.87130e+000	+7.15e-003	+2.929109e+001
+8.422220e+001	+1.010605e+001	+5.45e-003	+3.183403e+001
+8.603920e+001	+8.60513e+000	+6.08e-003	+3.450910e+001
+8.550200e+001	+8.81237e+000	+5.94e-003	+3.736843e+001
+7.892920e+001	+1.003357e+001	+6.04e-003	+3.993696e+001
+8.635520e+001	+1.119217e+001	+6.37e-003	+4.253989e+001
+7.714380e+001	+9.77314e+000	+7.05e-003	+4.516193e+001
+7.847100e+001	+9.99864e+000	+6.12e-003	+4.783943e+001
+7.621160e+001	+1.041304e+001	+7.77e-003	+5.043438e+001
+7.959280e+001	+1.031252e+001	+5.55e-003	+5.317896e+001
+8.302140e+001	+1.096662e+001	+5.36e-003	+5.591042e+001
+7.365200e+001	+9.99223e+000	+1.045e-002	+5.863546e+001
+8.254740e+001	+1.103705e+001	+5.11e-003	+6.140319e+001
+7.995620e+001	+1.019981e+001	+5.59e-003	+6.425639e+001
+8.619720e+001	+1.160753e+001	+6.00e-003	+6.743017e+001
+8.049340e+001	+1.080767e+001	+5.55e-003	+7.031853e+001
+7.801280e+001	+1.022026e+001	+6.35e-003	+7.312412e+001
+7.529520e+001	+1.098865e+001	+8.65e-003	+7.592691e+001
+8.763500e+001	+1.179594e+001	+6.89e-003	+7.888094e+001
+8.092000e+001	+1.108193e+001	+5.18e-003	+8.191317e+001
+8.054080e+001	+1.141961e+001	+5.36e-003	+8.482748e+001
+8.234200e+001	+1.206199e+001	+5.30e-003	+8.837754e+001
+7.943480e+001	+9.96554e+000	+5.79e-003	+9.184800e+001
+7.483700e+001	+1.084253e+001	+9.03e-003	+9.516276e+001
+7.000220e+001	+1.109340e+001	+1.541e-002	+9.828968e+001
+8.235780e+001	+1.124042e+001	+5.29e-003	+1.0152826e+002
+8.202600e+001	+1.091632e+001	+4.99e-003	+1.0459504e+002
+7.989300e+001	+1.044003e+001	+5.61e-003	+1.0745332e+002
+7.783900e+001	+8.83565e+000	+6.60e-003	+1.1047070e+002
+8.096740e+001	+1.123562e+001	+5.26e-003	+1.1339905e+002
+7.006540e+001	+1.000743e+001	+1.563e-002	+1.1605352e+002
+9.122160e+001	+8.61346e+000	+1.108e-002	+1.1919455e+002
+8.401680e+001	+1.181077e+001	+5.21e-003	+1.2261111e+002
+7.840780e+001	+9.67402e+000	+6.33e-003	+1.2528471e+002
+7.382580e+001	+9.97642e+000	+1.017e-002	+1.2823920e+002
+7.576920e+001	+9.22540e+000	+8.25e-003	+1.3120970e+002
+8.196280e+001	+1.083915e+001	+5.05e-003	+1.3414154e+002
+7.539000e+001	+9.60996e+000	+8.51e-003	+1.3707731e+002
+8.038280e+001	+9.90872e+000	+5.25e-003	+1.3996054e+002
+7.335180e+001	+9.68847e+000	+1.087e-002	+1.4310948e+002
+8.602340e+001	+1.036747e+001	+6.24e-003	+1.4611932e+002
+8.389040e+001	+9.83238e+000	+5.16e-003	+1.4896149e+002
+7.202460e+001	+8.97086e+000	+1.290e-002	+1.5186728e+002
+8.904120e+001	+1.061148e+001	+8.17e-003	+1.5491629e+002
+9.572460e+001	+1.012476e+001	+1.781e-002	+1.5784561e+002
+8.842500e+001	+1.161627e+001	+7.67e-003	+1.6094162e+002
+8.338480e+001	+1.088187e+001	+5.05e-003	+1.6386856e+002
+8.319520e+001	+1.120992e+001	+5.17e-003	+1.6687036e+002
+8.363760e+001	+1.117412e+001	+5.35e-003	+1.6973882e+002
