# Supplementary material for: Neuromotor Noise Is Malleable by Amplifying Perceived Errors
Source: PLoS Comput Biol. 2016 Aug 4;12(8):e1005044. doi: 10.1371/journal.pcbi.1005044 (PMC4973920; doi:10.1371/journal.pcbi.1005044)
Supplement: S1 Dataset — (ZIP) [file pcbi.1005044.s003.zip › Control/S2/S2_D4_B4.txt]

+8.267380e+001	+1.078863e+001	+4.99e-003	+3.76944e+000
+8.894640e+001	+9.54115e+000	+8.22e-003	+6.35191e+000
+8.408000e+001	+9.82693e+000	+5.43e-003	+9.11202e+000
+7.546900e+001	+1.018415e+001	+8.35e-003	+1.178641e+001
+7.742820e+001	+1.003953e+001	+6.71e-003	+1.464439e+001
+9.087400e+001	+9.30058e+000	+1.040e-002	+1.750711e+001
+7.971920e+001	+1.109684e+001	+5.65e-003	+2.056017e+001
+9.449220e+001	+1.169288e+001	+1.499e-002	+2.336588e+001
+7.946640e+001	+1.019606e+001	+5.82e-003	+2.646926e+001
+7.880280e+001	+1.014725e+001	+6.11e-003	+2.941515e+001
+8.033540e+001	+1.101553e+001	+5.38e-003	+3.222413e+001
+7.665400e+001	+1.053361e+001	+7.30e-003	+3.521595e+001
+7.490020e+001	+1.054046e+001	+9.01e-003	+3.856129e+001
+9.220120e+001	+9.91349e+000	+1.205e-002	+4.151116e+001
+7.452100e+001	+1.039090e+001	+9.42e-003	+4.446204e+001
+7.826560e+001	+1.094111e+001	+6.13e-003	+4.739620e+001
+8.479100e+001	+1.068293e+001	+5.56e-003	+5.040655e+001
+7.516880e+001	+9.66972e+000	+8.75e-003	+5.312059e+001
+8.044600e+001	+9.94942e+000	+5.26e-003	+5.591703e+001
+7.758620e+001	+9.58923e+000	+6.64e-003	+5.877175e+001
+7.151900e+001	+9.34719e+000	+1.352e-002	+6.154752e+001
+7.902400e+001	+9.24218e+000	+5.87e-003	+6.455642e+001
+8.834600e+001	+1.014623e+001	+7.78e-003	+6.749764e+001
+8.627620e+001	+1.053396e+001	+6.11e-003	+7.009885e+001
+7.733340e+001	+9.33150e+000	+6.89e-003	+7.285006e+001
+9.529800e+001	+9.86535e+000	+1.716e-002	+7.551820e+001
+7.992460e+001	+9.89015e+000	+5.46e-003	+7.830274e+001
+7.349400e+001	+9.46035e+000	+1.080e-002	+8.103228e+001
+8.123600e+001	+9.85449e+000	+5.36e-003	+8.393494e+001
+8.041440e+001	+1.032236e+001	+5.29e-003	+8.679440e+001
+7.494760e+001	+9.29723e+000	+9.02e-003	+8.961942e+001
+7.055520e+001	+9.88277e+000	+1.494e-002	+9.254616e+001
+8.267380e+001	+1.163220e+001	+5.00e-003	+9.550871e+001
+7.458420e+001	+9.98516e+000	+9.33e-003	+9.839454e+001
+8.148880e+001	+1.080110e+001	+5.02e-003	+1.0133079e+002
+7.381000e+001	+9.41459e+000	+1.031e-002	+1.0426092e+002
+7.095020e+001	+9.82803e+000	+1.423e-002	+1.0707886e+002
+9.264360e+001	+8.83448e+000	+1.306e-002	+1.0998740e+002
+8.226300e+001	+1.250262e+001	+5.16e-003	+1.1325114e+002
+8.998920e+001	+1.141617e+001	+9.02e-003	+1.1619108e+002
+8.147300e+001	+1.097081e+001	+5.03e-003	+1.1909580e+002
+7.994040e+001	+1.021898e+001	+5.58e-003	+1.2195430e+002
+8.189960e+001	+1.085495e+001	+5.14e-003	+1.2496551e+002
+7.057100e+001	+8.76226e+000	+1.533e-002	+1.2786487e+002
+7.618000e+001	+1.011783e+001	+7.69e-003	+1.3084389e+002
+7.915040e+001	+9.86966e+000	+5.74e-003	+1.3375823e+002
+5.611400e+001	+8.33447e+000	+5.323e-002	+1.3678372e+002
+8.949940e+001	+1.090525e+001	+8.70e-003	+1.3991274e+002
+6.881720e+001	+9.08828e+000	+1.835e-002	+1.4283935e+002
+8.074620e+001	+1.058814e+001	+5.21e-003	+1.4606863e+002
+7.238800e+001	+9.62850e+000	+1.214e-002	+1.4895383e+002
+7.648020e+001	+1.067625e+001	+7.39e-003	+1.5223657e+002
+8.368500e+001	+1.133547e+001	+5.43e-003	+1.5517490e+002
+8.569160e+001	+1.019850e+001	+5.77e-003	+1.5814474e+002
+8.948360e+001	+9.89077e+000	+8.73e-003	+1.6071101e+002
+8.066720e+001	+1.044355e+001	+5.36e-003	+1.6355582e+002
+8.809320e+001	+1.116037e+001	+7.32e-003	+1.6624675e+002
+8.588120e+001	+1.026751e+001	+5.99e-003	+1.6901211e+002
+8.400100e+001	+9.98508e+000	+5.25e-003	+1.7163031e+002
+7.251440e+001	+8.94770e+000	+1.218e-002	+1.7427321e+002
