# Supplementary material for: Neuromotor Noise Is Malleable by Amplifying Perceived Errors
Source: PLoS Comput Biol. 2016 Aug 4;12(8):e1005044. doi: 10.1371/journal.pcbi.1005044 (PMC4973920; doi:10.1371/journal.pcbi.1005044)
Supplement: S1 Dataset — (ZIP) [file pcbi.1005044.s003.zip › Control/S2/S2_D5_B1.txt]

+8.177320e+001	+1.173147e+001	+5.35e-003	+2.74638e+000
+7.668560e+001	+8.59125e+000	+7.47e-003	+5.94629e+000
+9.713080e+001	+1.179052e+001	+1.982e-002	+1.464919e+001
+8.346380e+001	+1.202782e+001	+5.05e-003	+1.808108e+001
+8.943620e+001	+1.160744e+001	+8.43e-003	+2.090071e+001
+8.368500e+001	+1.137370e+001	+5.42e-003	+2.373612e+001
+8.686080e+001	+1.210143e+001	+6.41e-003	+2.644594e+001
+9.008400e+001	+1.030429e+001	+9.29e-003	+2.927886e+001
+8.779300e+001	+1.116409e+001	+7.10e-003	+3.203701e+001
+7.971920e+001	+1.038094e+001	+5.47e-003	+3.470536e+001
+1.0011700e+002	+1.117005e+001	+2.651e-002	+3.757163e+001
+8.178900e+001	+1.185158e+001	+5.31e-003	+4.031549e+001
+7.883440e+001	+1.187484e+001	+6.01e-003	+4.293740e+001
+8.806160e+001	+1.233859e+001	+7.34e-003	+4.564127e+001
+7.700160e+001	+1.130689e+001	+7.08e-003	+4.837882e+001
+8.322680e+001	+1.187225e+001	+5.22e-003	+5.123983e+001
+9.085820e+001	+1.151497e+001	+9.94e-003	+5.434918e+001
+9.063700e+001	+9.46285e+000	+1.012e-002	+5.757148e+001
+9.381280e+001	+1.103633e+001	+1.408e-002	+6.045664e+001
+8.605500e+001	+1.248255e+001	+6.33e-003	+6.332439e+001
+9.082660e+001	+1.049385e+001	+1.009e-002	+6.601071e+001
+7.229320e+001	+1.064809e+001	+1.215e-002	+6.880450e+001
+8.905700e+001	+1.195493e+001	+8.02e-003	+7.165456e+001
+7.998780e+001	+1.208671e+001	+5.35e-003	+7.459444e+001
+7.095020e+001	+1.077026e+001	+1.404e-002	+7.798542e+001
+7.952960e+001	+1.272519e+001	+5.82e-003	+8.138741e+001
+6.349260e+001	+9.73044e+000	+2.964e-002	+8.443944e+001
+7.610100e+001	+1.118439e+001	+7.68e-003	+8.754722e+001
+7.425240e+001	+1.139552e+001	+9.56e-003	+9.059381e+001
+7.940320e+001	+1.092077e+001	+5.65e-003	+9.336028e+001
+8.202600e+001	+1.225345e+001	+4.98e-003	+9.622132e+001
+8.851980e+001	+1.265526e+001	+7.59e-003	+9.903224e+001
+8.229460e+001	+1.178282e+001	+5.19e-003	+1.0191412e+002
+9.228020e+001	+1.061613e+001	+1.198e-002	+1.0476826e+002
+7.532680e+001	+1.167060e+001	+8.35e-003	+1.0804790e+002
+6.938600e+001	+1.011578e+001	+1.676e-002	+1.1095027e+002
+8.281600e+001	+1.120007e+001	+5.01e-003	+1.1371077e+002
+8.406420e+001	+1.137967e+001	+5.17e-003	+1.1643980e+002
+8.180480e+001	+1.054737e+001	+5.34e-003	+1.1901806e+002
+8.697140e+001	+1.111591e+001	+6.74e-003	+1.2175487e+002
+7.109240e+001	+1.097898e+001	+1.367e-002	+1.2454932e+002
+7.584820e+001	+1.132884e+001	+8.04e-003	+1.2792390e+002
+8.363760e+001	+1.126241e+001	+5.33e-003	+1.3116543e+002
+8.695560e+001	+1.103496e+001	+6.70e-003	+1.3407819e+002
+9.807880e+001	+1.049588e+001	+2.235e-002	+1.3675272e+002
+8.109380e+001	+1.169556e+001	+5.43e-003	+1.3999019e+002
+8.033540e+001	+1.047629e+001	+5.28e-003	+1.4446714e+002
+7.273560e+001	+9.86480e+000	+1.159e-002	+1.4744720e+002
+8.303720e+001	+1.173793e+001	+5.34e-003	+1.5029818e+002
+7.858160e+001	+1.120793e+001	+6.14e-003	+1.5303746e+002
+7.557960e+001	+1.077056e+001	+8.26e-003	+1.5588448e+002
+8.453820e+001	+1.201548e+001	+5.69e-003	+1.5921040e+002
+7.343080e+001	+9.48076e+000	+1.091e-002	+1.6239246e+002
+7.429980e+001	+1.057798e+001	+9.72e-003	+1.6560001e+002
+7.278300e+001	+9.85925e+000	+1.153e-002	+1.6863228e+002
+7.200880e+001	+9.07785e+000	+1.292e-002	+1.7175338e+002
+7.624320e+001	+1.102567e+001	+7.56e-003	+1.7507541e+002
+7.461580e+001	+1.065618e+001	+9.16e-003	+1.7836786e+002
+8.202600e+001	+1.069414e+001	+5.00e-003	+1.8132198e+002
+8.477520e+001	+1.168565e+001	+5.37e-003	+1.8433798e+002
