# Supplementary material for: Neuromotor Noise Is Malleable by Amplifying Perceived Errors
Source: PLoS Comput Biol. 2016 Aug 4;12(8):e1005044. doi: 10.1371/journal.pcbi.1005044 (PMC4973920; doi:10.1371/journal.pcbi.1005044)
Supplement: S1 Dataset — (ZIP) [file pcbi.1005044.s003.zip › Control/S2/S2_D5_B2.txt]

+7.670140e+001	+1.078981e+001	+7.46e-003	+1.86510e+000
+8.013000e+001	+1.050325e+001	+5.39e-003	+4.83367e+000
+7.674880e+001	+9.60099e+000	+7.47e-003	+7.73342e+000
+8.221560e+001	+1.122147e+001	+5.05e-003	+1.056246e+001
+8.531240e+001	+1.157740e+001	+5.64e-003	+1.393735e+001
+8.673440e+001	+1.191957e+001	+6.40e-003	+1.703038e+001
+8.959420e+001	+1.190111e+001	+8.57e-003	+2.001057e+001
+8.731900e+001	+1.212780e+001	+6.94e-003	+2.294890e+001
+9.062120e+001	+1.006748e+001	+1.003e-002	+2.592207e+001
+8.706620e+001	+1.210043e+001	+6.49e-003	+2.843532e+001
+7.455260e+001	+9.61439e+000	+9.48e-003	+3.110139e+001
+8.542300e+001	+1.172641e+001	+5.63e-003	+3.377674e+001
+8.504380e+001	+1.145069e+001	+5.81e-003	+3.648101e+001
+8.273700e+001	+1.154049e+001	+4.98e-003	+3.891710e+001
+7.970340e+001	+9.73555e+000	+5.56e-003	+4.131441e+001
+8.163100e+001	+1.201909e+001	+5.31e-003	+4.370331e+001
+7.668560e+001	+1.059717e+001	+7.32e-003	+4.616740e+001
+7.802860e+001	+9.22579e+000	+6.53e-003	+4.895913e+001
+9.359160e+001	+1.123364e+001	+1.378e-002	+5.148069e+001
+7.994040e+001	+1.090398e+001	+5.60e-003	+5.417359e+001
+8.700300e+001	+1.145020e+001	+6.67e-003	+5.670405e+001
+7.644860e+001	+1.053685e+001	+7.45e-003	+5.910355e+001
+9.667260e+001	+1.179435e+001	+1.884e-002	+6.163932e+001
+6.816940e+001	+1.026910e+001	+1.902e-002	+6.416693e+001
+7.343080e+001	+8.66763e+000	+1.101e-002	+6.673787e+001
+8.333740e+001	+1.284495e+001	+5.20e-003	+6.942191e+001
+7.368360e+001	+1.026394e+001	+1.029e-002	+7.175470e+001
+8.278440e+001	+1.169511e+001	+4.99e-003	+7.425528e+001
+7.140840e+001	+9.78006e+000	+1.361e-002	+7.666968e+001
+7.559540e+001	+1.057862e+001	+8.39e-003	+7.917174e+001
+9.245400e+001	+9.97891e+000	+1.245e-002	+8.167629e+001
+7.864480e+001	+1.065138e+001	+6.22e-003	+8.426458e+001
+7.674880e+001	+1.051940e+001	+7.30e-003	+8.697999e+001
+7.202460e+001	+1.005307e+001	+1.254e-002	+8.961927e+001
+7.572180e+001	+1.131076e+001	+8.19e-003	+9.309637e+001
+8.073040e+001	+1.166644e+001	+5.15e-003	+9.583423e+001
+7.755460e+001	+1.041161e+001	+6.85e-003	+9.829614e+001
+7.689100e+001	+1.075008e+001	+7.14e-003	+1.0088647e+002
+7.952960e+001	+1.040865e+001	+5.61e-003	+1.0337754e+002
+5.227460e+001	+9.16049e+000	+6.498e-002	+1.0578108e+002
+7.082380e+001	+9.37081e+000	+1.463e-002	+1.0835837e+002
+8.839340e+001	+1.176509e+001	+7.52e-003	+1.1099535e+002
+7.308320e+001	+9.15281e+000	+1.139e-002	+1.1349001e+002
+8.073040e+001	+1.040629e+001	+5.26e-003	+1.1604222e+002
+8.226300e+001	+1.026688e+001	+5.08e-003	+1.1858236e+002
+9.676740e+001	+1.057454e+001	+1.956e-002	+1.2102842e+002
+8.964160e+001	+1.126352e+001	+8.89e-003	+1.2378457e+002
+8.915180e+001	+1.225874e+001	+8.10e-003	+1.2639365e+002
+8.054080e+001	+1.067209e+001	+5.58e-003	+1.2902992e+002
+7.766520e+001	+9.13466e+000	+6.72e-003	+1.3151104e+002
+9.177460e+001	+9.69376e+000	+1.148e-002	+1.3423503e+002
+7.681200e+001	+1.118654e+001	+7.09e-003	+1.3698885e+002
+7.907140e+001	+1.125927e+001	+5.99e-003	+1.3985266e+002
+8.177320e+001	+1.131235e+001	+5.38e-003	+1.4269876e+002
+6.771120e+001	+1.065511e+001	+1.974e-002	+1.4543916e+002
+8.469620e+001	+1.155658e+001	+5.36e-003	+1.4848594e+002
+7.496340e+001	+1.100949e+001	+8.74e-003	+1.5137471e+002
+7.733340e+001	+1.132736e+001	+6.74e-003	+1.5424690e+002
+7.537420e+001	+1.186733e+001	+8.44e-003	+1.5723147e+002
+7.850260e+001	+1.081790e+001	+6.15e-003	+1.6024895e+002
