# Supplementary material for: Neuromotor Noise Is Malleable by Amplifying Perceived Errors
Source: PLoS Comput Biol. 2016 Aug 4;12(8):e1005044. doi: 10.1371/journal.pcbi.1005044 (PMC4973920; doi:10.1371/journal.pcbi.1005044)
Supplement: S1 Dataset — (ZIP) [file pcbi.1005044.s003.zip › Control/S2/S2_D5_B3.txt]

+7.327280e+001	+1.179886e+001	+1.064e-002	+2.82941e+000
+7.728600e+001	+1.065322e+001	+6.88e-003	+5.63300e+000
+7.723860e+001	+9.93775e+000	+7.00e-003	+8.33129e+000
+8.242100e+001	+1.038434e+001	+5.31e-003	+1.088552e+001
+7.946640e+001	+1.018852e+001	+5.82e-003	+1.337574e+001
+7.635380e+001	+9.95177e+000	+7.58e-003	+1.581969e+001
+7.851840e+001	+9.81588e+000	+6.12e-003	+1.823967e+001
+6.747420e+001	+9.53790e+000	+2.076e-002	+2.073456e+001
+8.693980e+001	+1.178394e+001	+6.42e-003	+2.351882e+001
+8.594440e+001	+1.180210e+001	+6.07e-003	+2.599814e+001
+7.412600e+001	+9.99335e+000	+9.97e-003	+2.860648e+001
+6.793240e+001	+1.007076e+001	+1.955e-002	+3.140200e+001
+9.199580e+001	+9.85475e+000	+1.173e-002	+3.427588e+001
+8.090420e+001	+1.164259e+001	+5.26e-003	+3.710669e+001
+7.603780e+001	+1.016893e+001	+7.84e-003	+3.992513e+001
+8.706620e+001	+1.262213e+001	+6.51e-003	+4.281102e+001
+7.817080e+001	+1.099188e+001	+6.20e-003	+4.560439e+001
+8.472780e+001	+1.154236e+001	+5.36e-003	+4.829527e+001
+7.701740e+001	+1.104087e+001	+6.98e-003	+5.098987e+001
+7.997200e+001	+1.146164e+001	+5.40e-003	+5.362983e+001
+8.515440e+001	+1.186917e+001	+5.90e-003	+5.621220e+001
+8.098320e+001	+1.139146e+001	+5.32e-003	+5.892848e+001
+7.648020e+001	+1.093991e+001	+7.44e-003	+6.172834e+001
+7.452100e+001	+1.067103e+001	+9.25e-003	+6.415954e+001
+8.069880e+001	+1.189021e+001	+5.16e-003	+6.675797e+001
+9.476080e+001	+1.094503e+001	+1.578e-002	+6.920231e+001
+8.507540e+001	+1.174961e+001	+5.76e-003	+7.167748e+001
+8.717680e+001	+1.214514e+001	+6.63e-003	+7.426929e+001
+8.772980e+001	+1.226954e+001	+6.93e-003	+7.667634e+001
+8.626040e+001	+1.234115e+001	+6.04e-003	+7.929248e+001
+8.273700e+001	+1.163932e+001	+4.98e-003	+8.153898e+001
+8.545460e+001	+1.104826e+001	+5.73e-003	+8.389431e+001
+8.799840e+001	+1.130417e+001	+7.18e-003	+8.638744e+001
+8.866200e+001	+1.189309e+001	+8.00e-003	+8.882607e+001
+8.580220e+001	+1.223324e+001	+5.90e-003	+9.137603e+001
+8.828280e+001	+1.298459e+001	+7.40e-003	+9.406904e+001
+8.521760e+001	+1.195399e+001	+5.92e-003	+9.671454e+001
+8.592860e+001	+1.271430e+001	+5.94e-003	+9.940489e+001
+7.690680e+001	+1.067555e+001	+7.15e-003	+1.0208810e+002
+7.708060e+001	+1.108786e+001	+7.00e-003	+1.0480055e+002
+7.662240e+001	+1.054383e+001	+7.30e-003	+1.0758141e+002
+7.441040e+001	+1.083675e+001	+9.35e-003	+1.1048508e+002
+8.155200e+001	+1.251008e+001	+5.23e-003	+1.1340163e+002
+7.943480e+001	+1.113387e+001	+5.57e-003	+1.1605044e+002
+7.875540e+001	+1.089017e+001	+5.96e-003	+1.1895862e+002
+8.785620e+001	+1.206034e+001	+7.11e-003	+1.2190073e+002
+8.371660e+001	+1.200495e+001	+5.37e-003	+1.2473422e+002
+8.535980e+001	+1.192120e+001	+5.70e-003	+1.2756894e+002
+7.553220e+001	+1.156501e+001	+8.29e-003	+1.3048075e+002
+8.768240e+001	+1.191680e+001	+6.91e-003	+1.3331181e+002
+8.572320e+001	+1.199046e+001	+5.85e-003	+1.3631942e+002
+8.614980e+001	+1.218252e+001	+6.04e-003	+1.3948289e+002
+7.390480e+001	+1.043507e+001	+1.006e-002	+1.4224139e+002
+9.874240e+001	+1.211340e+001	+2.290e-002	+1.4510726e+002
+7.769680e+001	+1.072007e+001	+6.49e-003	+1.4789727e+002
+8.392200e+001	+1.245044e+001	+5.50e-003	+1.5061347e+002
+7.927680e+001	+1.027465e+001	+5.76e-003	+1.5322478e+002
+8.722420e+001	+1.165937e+001	+6.85e-003	+1.5584228e+002
+8.136240e+001	+1.157110e+001	+5.04e-003	+1.5839009e+002
+8.016160e+001	+1.101988e+001	+5.30e-003	+1.6103927e+002
