# Supplementary material for: Neuromotor Noise Is Malleable by Amplifying Perceived Errors
Source: PLoS Comput Biol. 2016 Aug 4;12(8):e1005044. doi: 10.1371/journal.pcbi.1005044 (PMC4973920; doi:10.1371/journal.pcbi.1005044)
Supplement: S1 Dataset — (ZIP) [file pcbi.1005044.s003.zip › Control/S2/S2_D5_B4.txt]

+8.336900e+001	+1.139740e+001	+5.05e-003	+2.80745e+000
+8.954680e+001	+1.144547e+001	+8.56e-003	+5.40082e+000
+9.528220e+001	+1.166358e+001	+1.634e-002	+7.98150e+000
+9.156920e+001	+1.040270e+001	+1.118e-002	+1.055379e+001
+8.253160e+001	+1.134477e+001	+5.15e-003	+1.297026e+001
+8.599180e+001	+1.200313e+001	+6.12e-003	+1.556212e+001
+8.163100e+001	+1.151681e+001	+5.22e-003	+1.794017e+001
+8.480680e+001	+1.119980e+001	+5.44e-003	+2.043000e+001
+9.242240e+001	+1.021744e+001	+1.224e-002	+2.294080e+001
+1.0286620e+002	+1.263352e+001	+3.247e-002	+2.537461e+001
+7.932420e+001	+1.162306e+001	+5.60e-003	+2.803619e+001
+8.851980e+001	+1.217863e+001	+7.55e-003	+3.070132e+001
+8.853560e+001	+1.291873e+001	+7.74e-003	+3.307995e+001
+9.207480e+001	+1.128257e+001	+1.150e-002	+3.547123e+001
+9.024200e+001	+1.136176e+001	+9.34e-003	+3.801180e+001
+8.278440e+001	+1.183018e+001	+4.99e-003	+4.038829e+001
+8.880420e+001	+1.268915e+001	+7.77e-003	+4.284253e+001
+8.439600e+001	+1.200047e+001	+5.48e-003	+4.517420e+001
+9.231180e+001	+1.079538e+001	+1.193e-002	+4.755280e+001
+9.335460e+001	+1.107807e+001	+1.341e-002	+5.026189e+001
+9.514000e+001	+1.165045e+001	+1.609e-002	+5.314665e+001
+9.027360e+001	+1.197069e+001	+9.31e-003	+5.648625e+001
+8.665540e+001	+1.306309e+001	+6.21e-003	+5.935045e+001
+8.972060e+001	+1.235943e+001	+8.81e-003	+6.196936e+001
+7.395220e+001	+1.104916e+001	+1.006e-002	+6.462507e+001
+8.231040e+001	+1.269509e+001	+5.26e-003	+6.725664e+001
+8.092000e+001	+1.209104e+001	+5.40e-003	+6.982377e+001
+8.030380e+001	+1.234836e+001	+5.63e-003	+7.250316e+001
+7.850260e+001	+1.251615e+001	+6.00e-003	+7.515715e+001
+7.807600e+001	+1.181040e+001	+6.29e-003	+7.789327e+001
+7.837620e+001	+1.166303e+001	+6.34e-003	+8.058446e+001
+7.772840e+001	+1.130121e+001	+6.69e-003	+8.333157e+001
+7.287780e+001	+1.136200e+001	+1.115e-002	+8.634653e+001
+8.193120e+001	+1.254712e+001	+5.04e-003	+8.897920e+001
+7.997200e+001	+1.248249e+001	+5.39e-003	+9.172648e+001
+7.488440e+001	+1.096666e+001	+8.86e-003	+9.455595e+001
+7.148740e+001	+1.077151e+001	+1.323e-002	+9.739785e+001
+9.455540e+001	+1.126546e+001	+1.526e-002	+1.0005593e+002
+8.785620e+001	+1.266232e+001	+7.02e-003	+1.0301019e+002
+8.607080e+001	+1.263381e+001	+6.31e-003	+1.0570150e+002
+7.384160e+001	+1.096797e+001	+1.002e-002	+1.0831411e+002
+8.466460e+001	+1.300235e+001	+5.81e-003	+1.1095688e+002
+7.665400e+001	+1.113066e+001	+7.35e-003	+1.1364727e+002
+7.395220e+001	+1.108802e+001	+1.001e-002	+1.1629952e+002
+7.651180e+001	+1.086804e+001	+7.41e-003	+1.1910559e+002
+8.163100e+001	+1.203000e+001	+5.31e-003	+1.2191949e+002
+8.122020e+001	+1.167837e+001	+5.18e-003	+1.2499777e+002
+7.494760e+001	+1.042751e+001	+8.94e-003	+1.2774170e+002
+7.426820e+001	+1.092760e+001	+9.51e-003	+1.3056016e+002
+8.379560e+001	+1.137558e+001	+5.41e-003	+1.3344554e+002
+9.444480e+001	+1.009511e+001	+1.553e-002	+1.3630556e+002
+8.844080e+001	+1.184493e+001	+7.56e-003	+1.3918242e+002
+9.025780e+001	+1.126890e+001	+9.44e-003	+1.4214553e+002
+7.507400e+001	+1.010954e+001	+8.78e-003	+1.4489580e+002
+8.000360e+001	+1.143535e+001	+5.37e-003	+1.4785827e+002
+8.460140e+001	+1.210115e+001	+5.61e-003	+1.5059157e+002
+8.313200e+001	+1.233568e+001	+5.53e-003	+1.5351118e+002
+7.254600e+001	+1.005243e+001	+1.180e-002	+1.5642264e+002
+8.205760e+001	+1.174472e+001	+4.98e-003	+1.5934015e+002
+7.597460e+001	+1.057844e+001	+7.85e-003	+1.6230128e+002
