# Supplementary material for: Neuromotor Noise Is Malleable by Amplifying Perceived Errors
Source: PLoS Comput Biol. 2016 Aug 4;12(8):e1005044. doi: 10.1371/journal.pcbi.1005044 (PMC4973920; doi:10.1371/journal.pcbi.1005044)
Supplement: S1 Dataset — (ZIP) [file pcbi.1005044.s003.zip › Control/S2/S2_D6_B1.txt]

+7.782320e+001	+9.85839e+000	+6.66e-003	+2.02455e+000
+7.377840e+001	+9.45104e+000	+1.034e-002	+5.56313e+000
+7.463160e+001	+1.069994e+001	+9.15e-003	+8.35269e+000
+6.450380e+001	+9.40606e+000	+2.750e-002	+1.104446e+001
+7.727020e+001	+1.145340e+001	+6.78e-003	+1.389242e+001
+8.959420e+001	+1.289774e+001	+8.45e-003	+1.639963e+001
+7.984560e+001	+1.066691e+001	+5.64e-003	+1.889558e+001
+8.659220e+001	+1.137354e+001	+6.26e-003	+2.155986e+001
+9.316500e+001	+9.55204e+000	+1.367e-002	+2.419867e+001
+7.823400e+001	+1.010618e+001	+6.43e-003	+2.673512e+001
+7.648020e+001	+1.067998e+001	+7.39e-003	+2.934625e+001
+7.695420e+001	+1.000465e+001	+7.11e-003	+3.206138e+001
+7.300420e+001	+1.001857e+001	+1.127e-002	+3.466464e+001
+7.270400e+001	+1.040436e+001	+1.154e-002	+3.750269e+001
+8.532820e+001	+1.263643e+001	+5.99e-003	+4.032147e+001
+8.344800e+001	+1.247511e+001	+5.06e-003	+4.325365e+001
+8.795100e+001	+1.281802e+001	+7.07e-003	+4.619952e+001
+7.701740e+001	+1.022842e+001	+7.26e-003	+4.901280e+001
+8.501220e+001	+1.211749e+001	+5.52e-003	+5.202659e+001
+8.406420e+001	+1.181293e+001	+5.19e-003	+5.495433e+001
+8.624460e+001	+1.224105e+001	+6.02e-003	+5.788812e+001
+7.651180e+001	+9.24630e+000	+7.60e-003	+6.085898e+001
+7.695420e+001	+1.136926e+001	+7.09e-003	+6.387584e+001
+8.698720e+001	+1.256028e+001	+6.52e-003	+6.686110e+001
+7.539000e+001	+1.131818e+001	+8.30e-003	+6.949461e+001
+7.578500e+001	+1.122775e+001	+8.16e-003	+7.232007e+001
+8.338480e+001	+1.225612e+001	+5.08e-003	+7.502066e+001
+7.546900e+001	+1.093825e+001	+8.36e-003	+7.762491e+001
+7.482120e+001	+1.159220e+001	+8.96e-003	+8.056018e+001
+7.592720e+001	+1.170712e+001	+7.77e-003	+8.350040e+001
+9.215380e+001	+1.105497e+001	+1.183e-002	+8.635017e+001
+8.194700e+001	+1.105691e+001	+5.06e-003	+8.905469e+001
+6.932280e+001	+8.37586e+000	+1.786e-002	+9.189499e+001
+8.262640e+001	+1.239850e+001	+5.07e-003	+9.479403e+001
+8.314780e+001	+1.282683e+001	+5.54e-003	+9.763863e+001
+8.930980e+001	+1.210166e+001	+8.32e-003	+1.0072278e+002
+8.390620e+001	+1.258706e+001	+5.59e-003	+1.0371186e+002
+7.910300e+001	+1.120207e+001	+6.01e-003	+1.0655438e+002
+7.425240e+001	+1.145912e+001	+9.60e-003	+1.0936852e+002
+8.780880e+001	+1.302707e+001	+7.22e-003	+1.1204705e+002
+8.123600e+001	+1.105795e+001	+5.23e-003	+1.1476029e+002
+8.352700e+001	+1.191480e+001	+5.09e-003	+1.1740357e+002
+6.741100e+001	+1.009297e+001	+2.053e-002	+1.1999938e+002
+7.695420e+001	+9.87864e+000	+7.09e-003	+1.2285228e+002
+7.992460e+001	+1.174147e+001	+5.40e-003	+1.2564720e+002
+8.638680e+001	+1.266351e+001	+6.08e-003	+1.2835992e+002
+8.114120e+001	+1.104498e+001	+5.44e-003	+1.3107636e+002
+7.099760e+001	+1.085319e+001	+1.386e-002	+1.3370249e+002
+9.130060e+001	+1.218139e+001	+1.037e-002	+1.3645014e+002
+8.645000e+001	+1.363386e+001	+6.45e-003	+1.3925489e+002
+8.836180e+001	+1.350492e+001	+7.34e-003	+1.4289692e+002
+8.479100e+001	+1.275979e+001	+5.56e-003	+1.4541938e+002
+7.249860e+001	+9.72540e+000	+1.202e-002	+1.4806176e+002
+8.818800e+001	+1.327108e+001	+7.22e-003	+1.5078731e+002
+7.720700e+001	+1.226632e+001	+6.84e-003	+1.5350783e+002
+7.853420e+001	+1.091742e+001	+6.25e-003	+1.5635412e+002
+9.212220e+001	+1.103919e+001	+1.177e-002	+1.5926210e+002
+8.355860e+001	+1.152512e+001	+5.16e-003	+1.6223244e+002
+8.366920e+001	+1.204901e+001	+5.26e-003	+1.6522540e+002
+7.763360e+001	+1.187814e+001	+6.71e-003	+1.6818371e+002
