# Supplementary material for: Neuromotor Noise Is Malleable by Amplifying Perceived Errors
Source: PLoS Comput Biol. 2016 Aug 4;12(8):e1005044. doi: 10.1371/journal.pcbi.1005044 (PMC4973920; doi:10.1371/journal.pcbi.1005044)
Supplement: S1 Dataset — (ZIP) [file pcbi.1005044.s003.zip › Control/S2/S2_D6_B2.txt]

+7.576920e+001	+1.065792e+001	+8.02e-003	+3.44132e+000
+7.959280e+001	+1.026045e+001	+5.57e-003	+5.95220e+000
+8.935720e+001	+1.254890e+001	+8.25e-003	+8.39502e+000
+7.139260e+001	+1.014973e+001	+1.347e-002	+1.079897e+001
+8.708200e+001	+1.305482e+001	+6.70e-003	+1.329711e+001
+7.739660e+001	+1.057519e+001	+6.90e-003	+1.570712e+001
+8.297400e+001	+1.278448e+001	+5.14e-003	+1.817605e+001
+8.597600e+001	+1.256111e+001	+6.11e-003	+2.046399e+001
+8.814060e+001	+1.170735e+001	+7.28e-003	+2.267993e+001
+8.791940e+001	+1.277808e+001	+7.06e-003	+2.512508e+001
+8.069880e+001	+1.135448e+001	+5.17e-003	+2.754477e+001
+8.880420e+001	+1.436565e+001	+7.68e-003	+2.998126e+001
+7.929260e+001	+1.188073e+001	+5.61e-003	+3.266944e+001
+7.230900e+001	+9.93967e+000	+1.225e-002	+3.512413e+001
+8.584960e+001	+1.400969e+001	+5.98e-003	+3.769133e+001
+8.186800e+001	+1.213076e+001	+5.14e-003	+4.034652e+001
+7.964020e+001	+1.089353e+001	+5.52e-003	+4.307235e+001
+8.469620e+001	+1.234828e+001	+5.55e-003	+4.583989e+001
+7.284620e+001	+1.052095e+001	+1.130e-002	+4.862353e+001
+7.957700e+001	+1.159824e+001	+5.67e-003	+5.177856e+001
+8.449080e+001	+1.249576e+001	+5.54e-003	+5.472336e+001
+7.824980e+001	+1.126444e+001	+6.18e-003	+5.738752e+001
+8.731900e+001	+1.370152e+001	+6.85e-003	+6.022398e+001
+8.251580e+001	+1.267702e+001	+5.27e-003	+6.305594e+001
+9.648300e+001	+1.326289e+001	+1.813e-002	+6.596554e+001
+8.204180e+001	+1.256505e+001	+4.98e-003	+6.881366e+001
+7.986140e+001	+1.207894e+001	+5.42e-003	+7.148644e+001
+8.020900e+001	+1.229132e+001	+5.64e-003	+7.400197e+001
+8.714520e+001	+1.431675e+001	+6.52e-003	+7.668783e+001
+8.888320e+001	+1.395273e+001	+8.09e-003	+7.927377e+001
+7.374680e+001	+1.065947e+001	+1.020e-002	+8.220716e+001
+7.472640e+001	+1.153012e+001	+8.95e-003	+8.522324e+001
+7.851840e+001	+1.175989e+001	+6.02e-003	+8.835683e+001
+7.287780e+001	+1.083880e+001	+1.129e-002	+9.118364e+001
+7.387320e+001	+1.263109e+001	+9.73e-003	+9.429424e+001
+7.867640e+001	+1.160273e+001	+5.89e-003	+9.713814e+001
+7.167700e+001	+1.099490e+001	+1.279e-002	+9.990246e+001
+9.038420e+001	+1.281454e+001	+9.28e-003	+1.0261219e+002
+8.161520e+001	+1.184109e+001	+5.24e-003	+1.0526266e+002
+9.038420e+001	+1.267750e+001	+9.35e-003	+1.0772903e+002
+7.505820e+001	+1.040386e+001	+8.94e-003	+1.1009698e+002
+9.027360e+001	+1.180983e+001	+9.26e-003	+1.1268752e+002
+8.826700e+001	+1.327876e+001	+7.28e-003	+1.1525362e+002
+8.080940e+001	+1.033804e+001	+5.17e-003	+1.1761819e+002
+7.886600e+001	+1.164788e+001	+5.94e-003	+1.2011963e+002
+8.205760e+001	+1.269569e+001	+4.98e-003	+1.2265622e+002
+7.660660e+001	+1.065161e+001	+7.34e-003	+1.2523799e+002
+7.144000e+001	+1.087712e+001	+1.333e-002	+1.2799162e+002
+7.703320e+001	+1.163536e+001	+7.13e-003	+1.3076825e+002
+7.959280e+001	+1.288129e+001	+5.62e-003	+1.3360509e+002
+7.823400e+001	+1.091719e+001	+6.15e-003	+1.3670025e+002
+8.150460e+001	+1.249188e+001	+5.16e-003	+1.3974271e+002
+7.192980e+001	+1.163941e+001	+1.235e-002	+1.4317794e+002
+8.357440e+001	+1.418419e+001	+5.10e-003	+1.4632480e+002
+7.752300e+001	+1.217192e+001	+6.77e-003	+1.4962058e+002
+7.755460e+001	+1.189326e+001	+6.90e-003	+1.5281591e+002
+7.967180e+001	+1.177438e+001	+5.89e-003	+1.5579086e+002
+7.918200e+001	+1.230178e+001	+5.64e-003	+1.5899219e+002
+8.992600e+001	+1.354940e+001	+8.73e-003	+1.6255696e+002
+8.049340e+001	+1.267356e+001	+5.22e-003	+1.6555861e+002
