# Supplementary material for: Neuromotor Noise Is Malleable by Amplifying Perceived Errors
Source: PLoS Comput Biol. 2016 Aug 4;12(8):e1005044. doi: 10.1371/journal.pcbi.1005044 (PMC4973920; doi:10.1371/journal.pcbi.1005044)
Supplement: S1 Dataset — (ZIP) [file pcbi.1005044.s003.zip › Control/S2/S2_D6_B3.txt]

+8.069880e+001	+1.272208e+001	+5.23e-003	+1.87752e+000
+8.343220e+001	+1.185168e+001	+5.05e-003	+4.41504e+000
+7.779160e+001	+1.072352e+001	+6.45e-003	+7.04571e+000
+8.137820e+001	+1.266989e+001	+5.05e-003	+9.74398e+000
+7.643280e+001	+1.112128e+001	+7.52e-003	+1.219217e+001
+7.908720e+001	+1.140859e+001	+6.09e-003	+1.479670e+001
+7.880280e+001	+1.199729e+001	+6.03e-003	+1.744407e+001
+7.478960e+001	+1.133549e+001	+8.89e-003	+2.009983e+001
+7.763360e+001	+1.163425e+001	+6.82e-003	+2.276910e+001
+8.038280e+001	+1.180980e+001	+5.61e-003	+2.535043e+001
+7.224580e+001	+1.071728e+001	+1.222e-002	+2.795335e+001
+9.717820e+001	+1.304829e+001	+1.952e-002	+3.073322e+001
+8.705040e+001	+1.395377e+001	+6.49e-003	+3.347742e+001
+8.513860e+001	+1.294402e+001	+5.51e-003	+3.588773e+001
+7.513720e+001	+1.221401e+001	+8.60e-003	+3.852612e+001
+7.343080e+001	+1.156026e+001	+1.046e-002	+4.117352e+001
+8.384300e+001	+1.352959e+001	+5.36e-003	+4.382818e+001
+8.175740e+001	+1.354729e+001	+5.29e-003	+4.658115e+001
+8.619720e+001	+1.433601e+001	+5.93e-003	+4.933851e+001
+8.529660e+001	+1.409399e+001	+5.53e-003	+5.208653e+001
+8.776140e+001	+1.395999e+001	+6.88e-003	+5.479555e+001
+7.235640e+001	+1.148445e+001	+1.183e-002	+5.751149e+001
+9.362320e+001	+1.277487e+001	+1.353e-002	+6.004481e+001
+8.218400e+001	+1.263777e+001	+5.05e-003	+6.286991e+001
+8.207340e+001	+1.241072e+001	+4.98e-003	+6.563585e+001
+7.659080e+001	+1.173729e+001	+7.22e-003	+6.867949e+001
+7.052360e+001	+1.206218e+001	+1.429e-002	+7.154402e+001
+8.268960e+001	+1.333879e+001	+5.03e-003	+7.446190e+001
+9.885300e+001	+1.438116e+001	+2.243e-002	+7.734877e+001
+8.412740e+001	+1.388945e+001	+5.57e-003	+8.011804e+001
+6.483560e+001	+1.114461e+001	+2.558e-002	+8.258405e+001
+6.617860e+001	+1.060353e+001	+2.283e-002	+8.515666e+001
+8.344800e+001	+1.220486e+001	+5.05e-003	+8.775129e+001
+7.245120e+001	+9.83464e+000	+1.211e-002	+9.049896e+001
+7.118720e+001	+1.082302e+001	+1.356e-002	+9.350713e+001
+8.011420e+001	+1.180303e+001	+5.36e-003	+9.631827e+001
+1.0243960e+002	+1.240699e+001	+3.149e-002	+9.935810e+001
+8.333740e+001	+1.249932e+001	+5.15e-003	+1.0238069e+002
+8.444340e+001	+1.193003e+001	+5.61e-003	+1.0486533e+002
+9.081080e+001	+1.080511e+001	+1.004e-002	+1.0746231e+002
+7.471060e+001	+1.065690e+001	+9.10e-003	+1.1009236e+002
+9.111100e+001	+1.151648e+001	+1.037e-002	+1.1272183e+002
+8.171000e+001	+1.182630e+001	+5.45e-003	+1.1543423e+002
+6.134380e+001	+9.80575e+000	+3.519e-002	+1.1813726e+002
+8.368500e+001	+1.259870e+001	+5.21e-003	+1.2073718e+002
+8.678180e+001	+1.285798e+001	+6.48e-003	+1.2330329e+002
+9.104780e+001	+1.113252e+001	+1.028e-002	+1.2571296e+002
+1.0171280e+002	+1.204613e+001	+2.985e-002	+1.2805583e+002
+7.497920e+001	+1.074439e+001	+8.83e-003	+1.3054209e+002
+8.513860e+001	+1.241497e+001	+5.64e-003	+1.3319320e+002
+8.943620e+001	+1.260029e+001	+8.32e-003	+1.3578132e+002
+8.335320e+001	+1.311105e+001	+5.22e-003	+1.3872123e+002
+9.005240e+001	+1.320614e+001	+9.06e-003	+1.4171756e+002
+8.384300e+001	+1.301730e+001	+5.46e-003	+1.4472996e+002
+8.946780e+001	+1.309340e+001	+8.43e-003	+1.4765030e+002
+7.915040e+001	+1.204124e+001	+5.70e-003	+1.5069584e+002
+8.194700e+001	+1.273968e+001	+5.02e-003	+1.5358026e+002
+8.521760e+001	+1.385546e+001	+5.51e-003	+1.5651628e+002
+7.542160e+001	+1.202025e+001	+8.43e-003	+1.5941450e+002
+7.621160e+001	+1.230324e+001	+7.51e-003	+1.6247817e+002
