# Supplementary material for: Neuromotor Noise Is Malleable by Amplifying Perceived Errors
Source: PLoS Comput Biol. 2016 Aug 4;12(8):e1005044. doi: 10.1371/journal.pcbi.1005044 (PMC4973920; doi:10.1371/journal.pcbi.1005044)
Supplement: S1 Dataset — (ZIP) [file pcbi.1005044.s003.zip › Control/S2/S2_D6_B4.txt]

+8.855140e+001	+1.282966e+001	+7.67e-003	+1.66176e+000
+8.964160e+001	+1.154519e+001	+8.67e-003	+4.08829e+000
+8.580220e+001	+1.343578e+001	+5.82e-003	+6.84286e+000
+7.632220e+001	+1.110930e+001	+7.51e-003	+9.57050e+000
+7.704900e+001	+1.134641e+001	+7.15e-003	+1.224151e+001
+7.725440e+001	+1.181572e+001	+6.73e-003	+1.523365e+001
+7.959280e+001	+1.133480e+001	+5.59e-003	+1.811599e+001
+8.772980e+001	+1.271577e+001	+7.08e-003	+2.149997e+001
+8.828280e+001	+1.308089e+001	+7.36e-003	+2.466155e+001
+8.848820e+001	+1.369565e+001	+7.45e-003	+2.777117e+001
+8.006680e+001	+1.188764e+001	+5.35e-003	+3.038011e+001
+8.630780e+001	+1.239133e+001	+6.04e-003	+3.331165e+001
+7.750720e+001	+1.155908e+001	+6.66e-003	+3.625960e+001
+7.817080e+001	+1.187610e+001	+6.40e-003	+3.917728e+001
+7.542160e+001	+1.119782e+001	+8.29e-003	+4.197327e+001
+9.027360e+001	+1.273153e+001	+9.15e-003	+4.470080e+001
+8.174160e+001	+1.235510e+001	+5.40e-003	+4.736896e+001
+7.330440e+001	+1.042270e+001	+1.078e-002	+5.023951e+001
+9.204320e+001	+1.199720e+001	+1.135e-002	+5.310323e+001
+8.496480e+001	+1.317658e+001	+5.49e-003	+5.583085e+001
+8.796680e+001	+1.271568e+001	+7.07e-003	+5.849699e+001
+8.011420e+001	+1.124912e+001	+5.32e-003	+6.114335e+001
+9.003660e+001	+1.410518e+001	-1.#IND0e+000	+6.400781e+001
+1.1136660e+002	-4.323e-002	-1.00000e+000	+6.570425e+001
+9.079500e+001	+1.307692e+001	+9.93e-003	+6.837705e+001
+8.069880e+001	+1.208354e+001	+5.16e-003	+7.262739e+001
+8.044600e+001	+1.137646e+001	+5.59e-003	+7.615988e+001
+8.924660e+001	+1.349160e+001	+8.13e-003	+7.899824e+001
+8.022480e+001	+1.218266e+001	+5.62e-003	+8.246331e+001
+8.336900e+001	+1.290146e+001	+5.16e-003	+8.551557e+001
+7.319380e+001	+1.043768e+001	+1.100e-002	+8.833522e+001
+8.177320e+001	+1.320305e+001	+5.27e-003	+9.107502e+001
+8.366920e+001	+1.413213e+001	+5.08e-003	+9.383559e+001
+8.987860e+001	+1.220127e+001	+8.79e-003	+9.664243e+001
+7.938740e+001	+1.279702e+001	+5.95e-003	+9.926172e+001
+7.621160e+001	+1.211501e+001	+7.59e-003	+1.0202496e+002
+7.404700e+001	+1.250188e+001	+9.56e-003	+1.0478096e+002
+7.872380e+001	+1.181074e+001	+5.90e-003	+1.0770681e+002
+7.719120e+001	+1.216522e+001	+6.80e-003	+1.1032496e+002
+6.853280e+001	+1.250130e+001	+1.750e-002	+1.1292957e+002
+8.547040e+001	+1.426357e+001	+5.68e-003	+1.1562616e+002
+7.873960e+001	+1.225224e+001	+6.08e-003	+1.1845694e+002
+7.499500e+001	+1.165121e+001	+8.78e-003	+1.2121536e+002
+7.396800e+001	+1.182902e+001	+9.85e-003	+1.2388688e+002
+8.332160e+001	+1.372875e+001	+5.39e-003	+1.2661749e+002
+8.161520e+001	+1.342985e+001	+5.56e-003	+1.2955323e+002
+7.030240e+001	+1.177980e+001	+1.471e-002	+1.3231969e+002
+6.889620e+001	+1.305216e+001	+1.673e-002	+1.3512014e+002
+9.003660e+001	+1.527500e+001	+8.73e-003	+1.3798107e+002
+8.964160e+001	+1.489307e+001	+8.45e-003	+1.4070389e+002
+6.786920e+001	+1.179242e+001	+1.892e-002	+1.4344434e+002
+7.603780e+001	+1.288021e+001	+7.60e-003	+1.4611526e+002
+8.395360e+001	+1.353106e+001	+5.64e-003	+1.4900976e+002
+7.491600e+001	+1.274294e+001	+8.91e-003	+1.5161769e+002
+8.210500e+001	+1.362983e+001	+5.00e-003	+1.5437443e+002
+7.112400e+001	+1.114932e+001	+1.370e-002	+1.5718072e+002
+8.591280e+001	+1.427755e+001	+6.01e-003	+1.6024336e+002
+8.831440e+001	+1.439116e+001	+7.72e-003	+1.6297624e+002
+7.649600e+001	+1.145906e+001	+7.45e-003	+1.6591257e+002
+7.491600e+001	+1.174673e+001	+8.87e-003	+1.6907585e+002
