# Supplementary material for: Neuromotor Noise Is Malleable by Amplifying Perceived Errors
Source: PLoS Comput Biol. 2016 Aug 4;12(8):e1005044. doi: 10.1371/journal.pcbi.1005044 (PMC4973920; doi:10.1371/journal.pcbi.1005044)
Supplement: S1 Dataset — (ZIP) [file pcbi.1005044.s003.zip › Control/S3/S3_D1_B1.txt]

+7.466320e+001	+7.18027e+000	+1.005e-002	+2.88592e+000
+7.613260e+001	+6.86037e+000	+8.38e-003	+5.43061e+000
+6.651040e+001	+5.44503e+000	+2.888e-002	+7.72973e+000
+7.959280e+001	+7.37634e+000	+5.62e-003	+1.002289e+001
+8.118860e+001	+7.21527e+000	+5.17e-003	+1.231178e+001
+7.636960e+001	+5.46299e+000	+8.73e-003	+1.450865e+001
+8.463300e+001	+6.79436e+000	+5.45e-003	+1.687653e+001
+8.055660e+001	+6.16725e+000	+5.39e-003	+1.917893e+001
+8.573900e+001	+6.98779e+000	+6.04e-003	+2.147009e+001
+7.129780e+001	+4.85596e+000	+1.845e-002	+2.381948e+001
+7.532680e+001	+6.96386e+000	+9.33e-003	+2.611679e+001
+7.213520e+001	+3.82865e+000	+1.941e-002	+2.852578e+001
+8.438020e+001	+7.43311e+000	+5.32e-003	+3.094555e+001
+9.087400e+001	+5.11464e+000	+1.323e-002	+3.332746e+001
+8.359020e+001	+7.20903e+000	+5.19e-003	+3.570122e+001
+9.073180e+001	+6.29419e+000	+1.166e-002	+3.797728e+001
+7.682780e+001	+5.30227e+000	+8.26e-003	+4.024027e+001
+7.823400e+001	+6.48368e+000	+6.59e-003	+4.250368e+001
+7.965600e+001	+7.36361e+000	+5.61e-003	+4.475793e+001
+7.990880e+001	+7.08746e+000	+5.63e-003	+4.696836e+001
+7.935580e+001	+6.43823e+000	+5.93e-003	+4.930087e+001
+7.537420e+001	+6.80878e+000	+9.27e-003	+5.159131e+001
+7.728600e+001	+4.96119e+000	+7.97e-003	+5.400683e+001
+8.967320e+001	+4.44302e+000	+1.208e-002	+5.639124e+001
+6.377700e+001	+5.04434e+000	+3.837e-002	+5.860583e+001
+6.572040e+001	+5.57910e+000	+3.066e-002	+6.077011e+001
+9.562980e+001	+7.98706e+000	+1.906e-002	+6.301016e+001
+8.223140e+001	+7.40299e+000	+4.99e-003	+6.530614e+001
+8.687660e+001	+8.01875e+000	+6.63e-003	+6.748379e+001
+8.842500e+001	+7.51909e+000	+8.09e-003	+6.971793e+001
+8.991020e+001	+5.55541e+000	+1.102e-002	+7.208846e+001
+8.389040e+001	+7.27626e+000	+5.17e-003	+7.439448e+001
+8.001940e+001	+7.34454e+000	+5.43e-003	+7.770899e+001
+9.697280e+001	+7.30632e+000	+2.287e-002	+8.019659e+001
+7.591140e+001	+6.74265e+000	+8.70e-003	+8.255927e+001
+7.542160e+001	+7.15456e+000	+9.06e-003	+8.488344e+001
+6.908580e+001	+5.88419e+000	+2.134e-002	+8.723439e+001
+8.268960e+001	+7.39431e+000	+5.01e-003	+8.958798e+001
+8.101480e+001	+7.45283e+000	+5.22e-003	+9.195787e+001
+8.030380e+001	+7.34555e+000	+5.42e-003	+9.445785e+001
+8.442760e+001	+6.96186e+000	+5.51e-003	+9.697386e+001
+8.545460e+001	+7.80649e+000	+5.80e-003	+9.949130e+001
+8.311620e+001	+7.52384e+000	+5.04e-003	+1.0196060e+002
+8.393780e+001	+6.96376e+000	+5.26e-003	+1.0466923e+002
+8.442760e+001	+7.56000e+000	+5.34e-003	+1.0712338e+002
+8.904120e+001	+6.94065e+000	+8.96e-003	+1.0956833e+002
+6.579940e+001	+5.48962e+000	+3.074e-002	+1.1204751e+002
+5.581380e+001	+5.74910e+000	+6.218e-002	+1.1434695e+002
+8.962580e+001	+5.99371e+000	+1.023e-002	+1.1663680e+002
+8.708200e+001	+7.45985e+000	+6.90e-003	+1.1899575e+002
+8.845660e+001	+7.12485e+000	+8.22e-003	+1.2130689e+002
+7.527940e+001	+6.63340e+000	+9.52e-003	+1.2367102e+002
+9.107940e+001	+6.24405e+000	+1.226e-002	+1.2605021e+002
+9.051060e+001	+6.44065e+000	+1.121e-002	+1.2844595e+002
+8.254740e+001	+7.25494e+000	+4.98e-003	+1.3086501e+002
+8.428540e+001	+5.92019e+000	+5.35e-003	+1.3322323e+002
+7.712800e+001	+6.00971e+000	+7.64e-003	+1.3567127e+002
+8.099900e+001	+7.89790e+000	+5.32e-003	+1.3809694e+002
+8.561260e+001	+7.93903e+000	+5.99e-003	+1.4050964e+002
+8.340060e+001	+6.83466e+000	+5.07e-003	+1.4306049e+002
