# Supplementary material for: Neuromotor Noise Is Malleable by Amplifying Perceived Errors
Source: PLoS Comput Biol. 2016 Aug 4;12(8):e1005044. doi: 10.1371/journal.pcbi.1005044 (PMC4973920; doi:10.1371/journal.pcbi.1005044)
Supplement: S1 Dataset — (ZIP) [file pcbi.1005044.s003.zip › Control/S3/S3_D1_B2.txt]

+7.802860e+001	+4.91431e+000	+7.18e-003	+1.89351e+000
+8.682920e+001	+6.62393e+000	+6.82e-003	+4.69445e+000
+7.813920e+001	+4.79782e+000	+7.11e-003	+7.61122e+000
+7.202460e+001	+4.42810e+000	+1.783e-002	+1.098345e+001
+7.362040e+001	+4.25313e+000	+1.474e-002	+1.402063e+001
+6.259200e+001	+3.74408e+000	+5.011e-002	+1.684673e+001
+5.595600e+001	+2.47613e+000	-1.00000e+000	+1.945111e+001
+8.136240e+001	+5.16380e+000	+5.09e-003	+2.418555e+001
+1.1585380e+002	+6.14931e+000	+9.374e-002	+2.737709e+001
+7.150320e+001	+4.37633e+000	+1.920e-002	+3.005462e+001
+8.564420e+001	+5.29379e+000	+6.18e-003	+3.301487e+001
+8.754020e+001	+5.25388e+000	+7.99e-003	+3.629657e+001
+7.387320e+001	+4.53140e+000	+1.371e-002	+3.952914e+001
+8.385880e+001	+4.32225e+000	+5.31e-003	+4.259809e+001
+5.905280e+001	+3.38009e+000	+6.678e-002	+4.556416e+001
+9.141120e+001	+3.86251e+000	+1.743e-002	+4.849936e+001
+8.259480e+001	+4.59306e+000	+5.01e-003	+5.169911e+001
+7.975080e+001	+4.33914e+000	+5.92e-003	+5.494344e+001
+7.403120e+001	+4.49718e+000	+1.344e-002	+5.805643e+001
+7.937160e+001	+5.02526e+000	+6.05e-003	+6.111182e+001
+7.894500e+001	+4.49194e+000	+6.48e-003	+6.410681e+001
+8.878840e+001	+3.43204e+000	+1.244e-002	+6.750070e+001
+7.567440e+001	+4.36501e+000	+1.072e-002	+7.054755e+001
+8.727160e+001	+4.95506e+000	+7.86e-003	+7.363830e+001
+6.158080e+001	+4.94372e+000	+4.596e-002	+7.683828e+001
+7.911880e+001	+4.46449e+000	+6.36e-003	+7.977840e+001
+8.069880e+001	+4.61362e+000	+5.36e-003	+8.258400e+001
+6.813780e+001	+3.77520e+000	+3.107e-002	+8.534647e+001
+7.311480e+001	+4.46305e+000	+1.536e-002	+8.822510e+001
+6.728460e+001	+3.60026e+000	+3.489e-002	+9.101512e+001
+7.229320e+001	+3.86039e+000	+1.890e-002	+9.392600e+001
+7.817080e+001	+3.65805e+000	+7.80e-003	+9.676124e+001
+7.404700e+001	+4.11287e+000	+1.419e-002	+9.988760e+001
+6.816940e+001	+3.52607e+000	+3.248e-002	+1.0289334e+002
+7.543740e+001	+4.13972e+000	+1.146e-002	+1.0611520e+002
+7.554800e+001	+3.58301e+000	+1.231e-002	+1.0934699e+002
+6.993900e+001	+3.38583e+000	+2.773e-002	+1.1241158e+002
+7.720700e+001	+3.48223e+000	+9.44e-003	+1.1635390e+002
+8.226300e+001	+3.77739e+000	+4.97e-003	+1.1968857e+002
+8.284760e+001	+4.15540e+000	+5.05e-003	+1.2286238e+002
+7.771260e+001	+4.21983e+000	+7.93e-003	+1.2588843e+002
+7.328860e+001	+4.40475e+000	+1.511e-002	+1.2922060e+002
+7.584820e+001	+3.33240e+000	+1.227e-002	+1.3265181e+002
+7.166120e+001	+3.48542e+000	+2.210e-002	+1.3573527e+002
+7.436300e+001	+3.95522e+000	+1.388e-002	+1.3902167e+002
+9.068440e+001	+3.77944e+000	+1.587e-002	+1.4229109e+002
+7.903980e+001	+4.28979e+000	+6.50e-003	+1.4535578e+002
+7.956120e+001	+4.51706e+000	+5.98e-003	+1.4847135e+002
+7.949800e+001	+5.19172e+000	+5.89e-003	+1.5158537e+002
+8.227880e+001	+3.54355e+000	+4.97e-003	+1.5451666e+002
+8.311620e+001	+3.79502e+000	+5.07e-003	+1.5733484e+002
+8.649740e+001	+4.72815e+000	+7.13e-003	+1.6023858e+002
+9.368640e+001	+4.08684e+000	+2.280e-002	+1.6313664e+002
+7.866060e+001	+4.26539e+000	+6.83e-003	+1.6599042e+002
+8.689240e+001	+4.36239e+000	+7.79e-003	+1.6881571e+002
+8.926240e+001	+3.30571e+000	+1.393e-002	+1.7175367e+002
+8.755600e+001	+4.33930e+000	+8.72e-003	+1.7447406e+002
+9.988000e+001	+3.70941e+000	+4.700e-002	+1.7743700e+002
+9.566140e+001	+3.94768e+000	+2.968e-002	+1.8031982e+002
+9.820520e+001	+3.96811e+000	+3.844e-002	+1.8329604e+002
