# Supplementary material for: Neuromotor Noise Is Malleable by Amplifying Perceived Errors
Source: PLoS Comput Biol. 2016 Aug 4;12(8):e1005044. doi: 10.1371/journal.pcbi.1005044 (PMC4973920; doi:10.1371/journal.pcbi.1005044)
Supplement: S1 Dataset — (ZIP) [file pcbi.1005044.s003.zip › Control/S3/S3_D1_B3.txt]

+7.804440e+001	+4.14871e+000	+7.58e-003	+2.22100e+000
+1.0281880e+002	+3.89533e+000	+5.711e-002	+5.46133e+000
+9.847380e+001	+5.74384e+000	+3.037e-002	+8.19942e+000
+9.501360e+001	+3.93392e+000	+2.764e-002	+1.083714e+001
+9.507680e+001	+4.54048e+000	+2.489e-002	+1.357213e+001
+1.0087540e+002	+4.07474e+000	+4.766e-002	+1.633333e+001
+9.934280e+001	+4.88606e+000	+3.667e-002	+1.901039e+001
+8.542300e+001	+4.89587e+000	+6.11e-003	+2.170024e+001
+7.938740e+001	+5.55783e+000	+5.95e-003	+2.446471e+001
+8.095160e+001	+5.63944e+000	+5.19e-003	+2.700325e+001
+8.333740e+001	+4.83351e+000	+5.09e-003	+2.952389e+001
+8.235780e+001	+4.80887e+000	+5.03e-003	+3.259276e+001
+8.686080e+001	+5.46356e+000	+7.22e-003	+3.556701e+001
+9.117420e+001	+4.19983e+000	+1.577e-002	+3.835407e+001
+8.152040e+001	+4.06357e+000	+5.07e-003	+4.135369e+001
+8.930980e+001	+3.85688e+000	+1.250e-002	+4.436604e+001
+8.092000e+001	+4.10954e+000	+5.31e-003	+4.739898e+001
+8.973640e+001	+2.96001e+000	+1.660e-002	+5.018464e+001
+8.867780e+001	+3.89030e+000	+1.116e-002	+5.276577e+001
+8.041440e+001	+5.86049e+000	+5.37e-003	+5.557822e+001
+7.640120e+001	+3.48693e+000	+1.086e-002	+5.845750e+001
+9.532960e+001	+5.07094e+000	+2.366e-002	+6.122878e+001
+8.114120e+001	+4.96379e+000	+5.17e-003	+6.374990e+001
+7.715960e+001	+3.74170e+000	+9.15e-003	+6.636740e+001
+7.785480e+001	+3.56980e+000	+8.32e-003	+6.910951e+001
+8.692400e+001	+4.93222e+000	+7.47e-003	+7.175801e+001
+8.256320e+001	+4.00331e+000	+5.00e-003	+7.454093e+001
+9.084240e+001	+3.94249e+000	+1.573e-002	+7.714338e+001
+9.234340e+001	+4.99307e+000	+1.648e-002	+7.972746e+001
+8.622880e+001	+5.11473e+000	+6.72e-003	+8.231166e+001
+8.659220e+001	+4.96325e+000	+7.11e-003	+8.500975e+001
+9.362320e+001	+4.23931e+000	+2.196e-002	+8.755545e+001
+7.417340e+001	+5.03853e+000	+1.235e-002	+9.273334e+001
+8.401680e+001	+4.58596e+000	+5.38e-003	+9.531965e+001
+8.896220e+001	+3.70542e+000	+1.212e-002	+9.804288e+001
+7.843940e+001	+4.34049e+000	+7.06e-003	+1.0066975e+002
+7.474220e+001	+3.76266e+000	+1.354e-002	+1.0354746e+002
+8.284760e+001	+3.59473e+000	+5.03e-003	+1.0635190e+002
+8.551780e+001	+4.90454e+000	+6.21e-003	+1.0928986e+002
+9.782600e+001	+4.32017e+000	+3.473e-002	+1.1211605e+002
+7.469480e+001	+4.87149e+000	+1.168e-002	+1.1472979e+002
+9.419200e+001	+4.48900e+000	+2.258e-002	+1.1756746e+002
+9.330720e+001	+4.39589e+000	+2.050e-002	+1.2031746e+002
+8.618140e+001	+4.94945e+000	+6.78e-003	+1.2307873e+002
+6.074340e+001	+1.62971e+000	-1.00000e+000	+1.2580194e+002
+1.0043300e+002	+4.65282e+000	+4.179e-002	+1.2791450e+002
+9.521900e+001	+5.81781e+000	+2.138e-002	+1.3066778e+002
+8.765080e+001	+4.03796e+000	+9.16e-003	+1.3319797e+002
+8.110960e+001	+5.63317e+000	+5.18e-003	+1.3565327e+002
+8.261060e+001	+3.76991e+000	+5.02e-003	+1.3835273e+002
+9.762060e+001	+4.21070e+000	+3.469e-002	+1.4119693e+002
+8.640260e+001	+5.55254e+000	+6.73e-003	+1.4376313e+002
+8.055660e+001	+4.24047e+000	+5.44e-003	+1.4622702e+002
+9.131640e+001	+4.48238e+000	+1.536e-002	+1.4881388e+002
+9.047900e+001	+3.60218e+000	+1.594e-002	+1.5149301e+002
+9.479240e+001	+4.39881e+000	+2.466e-002	+1.5397818e+002
+8.889900e+001	+4.10085e+000	+1.121e-002	+1.5652518e+002
+8.103060e+001	+5.35241e+000	+5.18e-003	+1.5913086e+002
+8.957840e+001	+3.95382e+000	+1.283e-002	+1.6285740e+002
+8.676600e+001	+5.65382e+000	+7.05e-003	+1.6538894e+002
