# Supplementary material for: Neuromotor Noise Is Malleable by Amplifying Perceived Errors
Source: PLoS Comput Biol. 2016 Aug 4;12(8):e1005044. doi: 10.1371/journal.pcbi.1005044 (PMC4973920; doi:10.1371/journal.pcbi.1005044)
Supplement: S1 Dataset — (ZIP) [file pcbi.1005044.s003.zip › Control/S3/S3_D1_B4.txt]

+9.610380e+001	+5.71259e+000	+2.386e-002	+1.77181e+000
+9.362320e+001	+4.66344e+000	+2.044e-002	+4.32870e+000
+8.340060e+001	+3.53349e+000	+5.19e-003	+6.96746e+000
+9.643560e+001	+4.99613e+000	+2.706e-002	+9.67844e+000
+9.907420e+001	+4.51646e+000	+3.783e-002	+1.241790e+001
+1.0962860e+002	+5.89018e+000	+6.916e-002	+1.524851e+001
+9.134800e+001	+4.76708e+000	+1.481e-002	+1.783146e+001
+8.524920e+001	+5.85052e+000	+5.83e-003	+2.060511e+001
+8.679760e+001	+5.65400e+000	+7.06e-003	+2.360596e+001
+8.498060e+001	+4.93937e+000	+5.86e-003	+2.649827e+001
+9.013140e+001	+4.36936e+000	+1.311e-002	+2.938043e+001
+9.033680e+001	+4.58186e+000	+1.309e-002	+3.219309e+001
+9.103200e+001	+4.50524e+000	+1.469e-002	+3.501123e+001
+9.607220e+001	+5.96562e+000	+2.318e-002	+3.758771e+001
+7.894500e+001	+4.86759e+000	+6.38e-003	+4.009549e+001
+8.371660e+001	+4.90853e+000	+5.20e-003	+4.286826e+001
+8.058820e+001	+5.13810e+000	+5.38e-003	+4.566278e+001
+8.016160e+001	+5.97240e+000	+5.46e-003	+4.834137e+001
+7.873960e+001	+4.34160e+000	+6.75e-003	+5.097509e+001
+9.420780e+001	+5.28096e+000	+2.018e-002	+5.375282e+001
+8.133080e+001	+5.15614e+000	+5.09e-003	+5.644167e+001
+8.359020e+001	+4.71383e+000	+5.17e-003	+5.910264e+001
+8.861460e+001	+4.07510e+000	+1.073e-002	+6.171453e+001
+8.784040e+001	+4.40841e+000	+9.03e-003	+6.431186e+001
+8.450660e+001	+4.79040e+000	+5.54e-003	+6.696498e+001
+7.654340e+001	+4.98441e+000	+8.82e-003	+6.948620e+001
+8.485420e+001	+5.11018e+000	+5.72e-003	+7.201367e+001
+8.858300e+001	+4.10980e+000	+1.063e-002	+7.459846e+001
+7.915040e+001	+5.30049e+000	+6.11e-003	+7.711957e+001
+8.074620e+001	+5.75302e+000	+5.29e-003	+7.968967e+001
+9.239080e+001	+4.68447e+000	+1.732e-002	+8.232075e+001
+7.439460e+001	+5.64042e+000	+1.134e-002	+8.486424e+001
+7.687520e+001	+3.52633e+000	+9.94e-003	+8.746775e+001
+8.202600e+001	+5.15692e+000	+5.03e-003	+9.247603e+001
+9.117420e+001	+4.81158e+000	+1.438e-002	+9.503740e+001
+8.079360e+001	+5.50766e+000	+5.29e-003	+9.744006e+001
+8.878840e+001	+3.88751e+000	+1.140e-002	+9.991170e+001
+9.575620e+001	+5.02933e+000	+2.499e-002	+1.0246767e+002
+8.415900e+001	+5.18185e+000	+5.38e-003	+1.0490043e+002
+9.404980e+001	+5.11735e+000	+2.020e-002	+1.0747831e+002
+7.998780e+001	+5.55929e+000	+5.58e-003	+1.0999143e+002
+9.354420e+001	+5.76413e+000	+1.761e-002	+1.1253401e+002
+8.891480e+001	+4.30004e+000	+1.091e-002	+1.1501333e+002
+9.517160e+001	+5.24660e+000	+2.272e-002	+1.1753862e+002
+7.886600e+001	+3.13570e+000	+7.40e-003	+1.1992883e+002
+8.461720e+001	+4.70188e+000	+5.67e-003	+1.2234997e+002
+8.919920e+001	+4.06447e+000	+1.183e-002	+1.2480357e+002
+8.689240e+001	+4.54546e+000	+7.67e-003	+1.3384182e+002
+8.961000e+001	+3.81374e+000	+1.324e-002	+1.3687304e+002
+8.044600e+001	+4.37948e+000	+5.46e-003	+1.3930269e+002
+8.125180e+001	+4.30664e+000	+5.14e-003	+1.4214625e+002
+1.0131780e+002	+4.75846e+000	+4.432e-002	+1.4511149e+002
+8.968900e+001	+4.15868e+000	+1.262e-002	+1.4791842e+002
+8.716100e+001	+4.28141e+000	+8.20e-003	+1.5049832e+002
+8.679760e+001	+4.70973e+000	+7.47e-003	+1.5308202e+002
+9.423940e+001	+4.57829e+000	+2.238e-002	+1.5580421e+002
+8.918340e+001	+3.82345e+000	+1.232e-002	+1.5833094e+002
+7.613260e+001	+3.90047e+000	+1.061e-002	+1.6068402e+002
+8.619720e+001	+5.44863e+000	+6.63e-003	+1.6322011e+002
+8.300560e+001	+4.38120e+000	+5.03e-003	+1.6595414e+002
