# Supplementary material for: Neuromotor Noise Is Malleable by Amplifying Perceived Errors
Source: PLoS Comput Biol. 2016 Aug 4;12(8):e1005044. doi: 10.1371/journal.pcbi.1005044 (PMC4973920; doi:10.1371/journal.pcbi.1005044)
Supplement: S1 Dataset — (ZIP) [file pcbi.1005044.s003.zip › Control/S3/S3_D2_B1.txt]

+8.893060e+001	+4.21788e+000	+1.106e-002	+6.36895e+000
+8.474360e+001	+5.92500e+000	+5.59e-003	+9.53221e+000
+1.0063840e+002	+6.01580e+000	+3.602e-002	+1.243877e+001
+9.030520e+001	+4.37782e+000	+1.342e-002	+1.533456e+001
+9.774700e+001	+7.30439e+000	+2.475e-002	+1.828774e+001
+8.433280e+001	+6.76219e+000	+5.43e-003	+2.106378e+001
+9.321240e+001	+6.16753e+000	+1.630e-002	+2.411281e+001
+8.848820e+001	+5.54324e+000	+8.98e-003	+2.706127e+001
+9.436580e+001	+6.99889e+000	+1.753e-002	+2.986177e+001
+9.145860e+001	+5.68855e+000	+1.351e-002	+3.261345e+001
+8.739800e+001	+7.64565e+000	+7.16e-003	+3.520151e+001
+8.845660e+001	+6.42113e+000	+8.56e-003	+3.771844e+001
+8.374820e+001	+6.34229e+000	+5.17e-003	+4.066871e+001
+7.799700e+001	+5.32838e+000	+7.05e-003	+4.327848e+001
+9.338620e+001	+6.03000e+000	+1.685e-002	+4.594593e+001
+9.016300e+001	+5.29524e+000	+1.171e-002	+4.859039e+001
+8.750860e+001	+8.24619e+000	+7.10e-003	+5.123094e+001
+8.289500e+001	+6.72649e+000	+5.02e-003	+5.407013e+001
+1.0381420e+002	+7.77960e+000	+4.090e-002	+5.688402e+001
+9.277000e+001	+6.04357e+000	+1.554e-002	+5.960079e+001
+8.218400e+001	+6.63865e+000	+4.97e-003	+6.213316e+001
+8.731900e+001	+6.66201e+000	+7.24e-003	+6.473241e+001
+7.641700e+001	+5.31715e+000	+8.75e-003	+6.728606e+001
+7.777580e+001	+5.48356e+000	+7.23e-003	+6.989401e+001
+6.990740e+001	+4.86544e+000	+2.170e-002	+7.237050e+001
+7.866060e+001	+5.94033e+000	+6.32e-003	+7.492813e+001
+7.627480e+001	+5.57504e+000	+8.79e-003	+7.731752e+001
+7.594300e+001	+6.21641e+000	+8.84e-003	+7.992416e+001
+9.624600e+001	+7.84595e+000	+2.053e-002	+8.264942e+001
+8.297400e+001	+6.16293e+000	+5.02e-003	+8.513662e+001
+9.599320e+001	+6.37121e+000	+2.211e-002	+8.790215e+001
+7.126620e+001	+5.07957e+000	+1.801e-002	+9.040494e+001
+8.267380e+001	+6.39047e+000	+5.02e-003	+9.300381e+001
+8.562840e+001	+6.67505e+000	+5.98e-003	+9.544237e+001
+8.374820e+001	+6.02712e+000	+5.23e-003	+9.790359e+001
+6.987580e+001	+3.85473e+000	+2.544e-002	+1.0026519e+002
+8.347960e+001	+6.08131e+000	+5.19e-003	+1.0285027e+002
+8.840920e+001	+5.68444e+000	+8.84e-003	+1.0556246e+002
+8.603920e+001	+6.37694e+000	+6.29e-003	+1.0821128e+002
+9.246980e+001	+5.90753e+000	+1.515e-002	+1.1069238e+002
+8.265800e+001	+5.55109e+000	+5.03e-003	+1.1321482e+002
+9.284900e+001	+6.08840e+000	+1.564e-002	+1.1571231e+002
+8.370080e+001	+5.51497e+000	+5.24e-003	+1.2071598e+002
+8.588120e+001	+7.70442e+000	+6.05e-003	+1.2358608e+002
+1.0468320e+002	+6.73695e+000	+4.673e-002	+1.2638907e+002
+8.581800e+001	+6.95963e+000	+6.04e-003	+1.2877954e+002
+7.745980e+001	+4.97466e+000	+7.72e-003	+1.3357074e+002
+8.823540e+001	+5.29049e+000	+8.83e-003	+1.3613442e+002
+9.180620e+001	+6.40713e+000	+1.333e-002	+1.3897454e+002
+8.254740e+001	+4.83838e+000	+4.98e-003	+1.4165326e+002
+8.785620e+001	+6.43806e+000	+7.82e-003	+1.4433554e+002
+8.776140e+001	+6.04756e+000	+7.92e-003	+1.4710425e+002
+8.430120e+001	+6.55175e+000	+5.47e-003	+1.4965013e+002
+8.801420e+001	+5.40693e+000	+8.47e-003	+1.5227113e+002
+8.698720e+001	+6.57005e+000	+7.04e-003	+1.5520611e+002
+8.322680e+001	+5.45430e+000	+5.06e-003	+1.5784291e+002
+7.411020e+001	+4.29409e+000	+1.366e-002	+1.6027610e+002
+9.480820e+001	+6.94345e+000	+1.851e-002	+1.6292228e+002
+8.605500e+001	+6.16537e+000	+6.36e-003	+1.6543315e+002
+8.795100e+001	+6.00150e+000	+8.10e-003	+1.6804003e+002
