# Supplementary material for: Neuromotor Noise Is Malleable by Amplifying Perceived Errors
Source: PLoS Comput Biol. 2016 Aug 4;12(8):e1005044. doi: 10.1371/journal.pcbi.1005044 (PMC4973920; doi:10.1371/journal.pcbi.1005044)
Supplement: S1 Dataset — (ZIP) [file pcbi.1005044.s003.zip › Control/S3/S3_D2_B2.txt]

+7.760200e+001	+5.47517e+000	+7.35e-003	+1.56903e+000
+9.161660e+001	+5.40779e+000	+1.422e-002	+4.19530e+000
+8.679760e+001	+7.20555e+000	+6.68e-003	+6.72998e+000
+8.289500e+001	+6.08763e+000	+5.00e-003	+9.47854e+000
+9.307020e+001	+6.81296e+000	+1.523e-002	+1.214374e+001
+8.540720e+001	+6.83641e+000	+5.81e-003	+1.479880e+001
+8.532820e+001	+6.27537e+000	+5.94e-003	+1.747921e+001
+9.649880e+001	+6.05196e+000	+2.404e-002	+2.032556e+001
+8.968900e+001	+5.25380e+000	+1.099e-002	+2.299394e+001
+8.937300e+001	+4.90072e+000	+1.087e-002	+2.574641e+001
+9.300700e+001	+5.76693e+000	+1.645e-002	+2.833245e+001
+9.128480e+001	+5.82744e+000	+1.303e-002	+3.099034e+001
+8.422220e+001	+5.19472e+000	+5.44e-003	+3.376478e+001
+9.736780e+001	+5.45281e+000	+2.811e-002	+3.655469e+001
+9.281740e+001	+6.17514e+000	+1.550e-002	+3.913394e+001
+8.240520e+001	+4.17197e+000	+5.01e-003	+4.167138e+001
+8.640260e+001	+7.06264e+000	+6.44e-003	+4.450680e+001
+8.866200e+001	+7.83349e+000	+8.25e-003	+4.718590e+001
+8.591280e+001	+7.02570e+000	+6.09e-003	+4.994422e+001
+9.406560e+001	+5.92680e+000	+1.846e-002	+5.256055e+001
+7.859740e+001	+4.45696e+000	+6.83e-003	+5.501225e+001
+8.660800e+001	+6.08752e+000	+6.79e-003	+5.787082e+001
+7.606940e+001	+4.99172e+000	+9.47e-003	+6.069874e+001
+8.897800e+001	+5.24898e+000	+9.92e-003	+6.330611e+001
+8.077780e+001	+6.44906e+000	+5.24e-003	+6.583452e+001
+9.054220e+001	+4.47937e+000	+1.371e-002	+6.841878e+001
+9.145860e+001	+5.22458e+000	+1.419e-002	+7.325582e+001
+1.0041720e+002	+7.07579e+000	+3.232e-002	+7.568115e+001
+8.231040e+001	+5.75096e+000	+5.01e-003	+7.806819e+001
+7.526360e+001	+5.82222e+000	+9.93e-003	+8.069332e+001
+8.175740e+001	+5.59536e+000	+5.08e-003	+8.337714e+001
+8.092000e+001	+5.98956e+000	+5.23e-003	+8.604739e+001
+8.208920e+001	+6.18013e+000	+5.03e-003	+8.882678e+001
+8.090420e+001	+5.69134e+000	+5.19e-003	+9.136763e+001
+9.204320e+001	+5.81850e+000	+1.444e-002	+9.402171e+001
+8.992600e+001	+5.44463e+000	+1.117e-002	+9.655305e+001
+9.229600e+001	+5.70969e+000	+1.509e-002	+9.914313e+001
+7.752300e+001	+4.23595e+000	+8.15e-003	+1.0158103e+002
+8.136240e+001	+6.35367e+000	+5.10e-003	+1.0400991e+002
+8.976800e+001	+4.93522e+000	+1.151e-002	+1.0640186e+002
+7.480540e+001	+5.12833e+000	+1.121e-002	+1.0889702e+002
+8.207340e+001	+5.52048e+000	+5.07e-003	+1.1131398e+002
+7.851840e+001	+5.12421e+000	+6.63e-003	+1.1385390e+002
+8.371660e+001	+5.18758e+000	+5.19e-003	+1.1645824e+002
+8.452240e+001	+5.60375e+000	+5.47e-003	+1.1904570e+002
+7.741240e+001	+4.53817e+000	+8.08e-003	+1.2142427e+002
+8.863040e+001	+5.44652e+000	+9.24e-003	+1.2905960e+002
+7.576920e+001	+4.45442e+000	+1.046e-002	+1.3144998e+002
+8.371660e+001	+5.29945e+000	+5.19e-003	+1.3642105e+002
+9.228020e+001	+6.84976e+000	+1.376e-002	+1.3895563e+002
+8.311620e+001	+5.83840e+000	+5.09e-003	+1.4139085e+002
+8.785620e+001	+6.28828e+000	+7.90e-003	+1.4381729e+002
+8.902540e+001	+4.71841e+000	+1.051e-002	+1.4639720e+002
+9.452380e+001	+6.92970e+000	+1.798e-002	+1.4900313e+002
+8.825120e+001	+5.18455e+000	+8.96e-003	+1.5168032e+002
+9.765220e+001	+6.10309e+000	+2.700e-002	+1.5434533e+002
+9.823680e+001	+6.12819e+000	+2.853e-002	+1.5700289e+002
+7.960860e+001	+5.85196e+000	+5.82e-003	+1.5949757e+002
+8.731900e+001	+5.82027e+000	+7.50e-003	+1.6196055e+002
+8.556520e+001	+6.69419e+000	+6.00e-003	+1.6467104e+002
