# Supplementary material for: Neuromotor Noise Is Malleable by Amplifying Perceived Errors
Source: PLoS Comput Biol. 2016 Aug 4;12(8):e1005044. doi: 10.1371/journal.pcbi.1005044 (PMC4973920; doi:10.1371/journal.pcbi.1005044)
Supplement: S1 Dataset — (ZIP) [file pcbi.1005044.s003.zip › Control/S3/S3_D2_B3.txt]

+7.878700e+001	+5.32576e+000	+6.36e-003	+1.73044e+000
+9.659360e+001	+7.50321e+000	+2.173e-002	+4.15347e+000
+7.557960e+001	+3.33818e+000	+1.283e-002	+6.50248e+000
+7.948220e+001	+5.43352e+000	+5.94e-003	+9.02411e+000
+9.471340e+001	+5.94351e+000	+1.992e-002	+1.159160e+001
+7.764940e+001	+4.87516e+000	+7.60e-003	+1.414360e+001
+9.177460e+001	+5.54103e+000	+1.435e-002	+1.665047e+001
+8.763500e+001	+6.90415e+000	+7.55e-003	+1.919376e+001
+9.583520e+001	+5.44153e+000	+2.389e-002	+2.186738e+001
+8.251580e+001	+5.91032e+000	+4.98e-003	+2.445622e+001
+8.679760e+001	+6.64021e+000	+6.80e-003	+2.707425e+001
+8.349540e+001	+6.01126e+000	+5.16e-003	+2.980049e+001
+8.140980e+001	+6.56260e+000	+5.05e-003	+3.255482e+001
+9.281740e+001	+5.73602e+000	+1.614e-002	+3.537082e+001
+6.922800e+001	+5.42915e+000	+2.195e-002	+3.793353e+001
+7.787060e+001	+4.41540e+000	+7.61e-003	+4.053524e+001
+8.708200e+001	+7.30395e+000	+7.01e-003	+4.310951e+001
+9.077920e+001	+5.40868e+000	+1.266e-002	+4.586284e+001
+8.166260e+001	+7.00874e+000	+5.06e-003	+4.855470e+001
+8.125180e+001	+6.81910e+000	+5.16e-003	+5.113232e+001
+8.043020e+001	+7.11198e+000	+5.32e-003	+5.380356e+001
+8.061980e+001	+6.98331e+000	+5.26e-003	+5.644550e+001
+7.477380e+001	+5.61255e+000	+1.078e-002	+5.967938e+001
+7.286200e+001	+6.35300e+000	+1.316e-002	+6.231555e+001
+8.891480e+001	+5.85089e+000	+9.37e-003	+6.492529e+001
+9.351260e+001	+7.16269e+000	+1.571e-002	+6.770472e+001
+7.046040e+001	+5.45640e+000	+1.903e-002	+7.030014e+001
+8.024060e+001	+6.47192e+000	+5.40e-003	+7.290755e+001
+8.006680e+001	+7.13723e+000	+5.42e-003	+7.554213e+001
+8.972060e+001	+6.62630e+000	+9.96e-003	+7.849241e+001
+8.120440e+001	+6.62487e+000	+5.22e-003	+8.111400e+001
+8.039860e+001	+7.20045e+000	+5.33e-003	+8.376615e+001
+8.223140e+001	+5.81343e+000	+4.97e-003	+8.629223e+001
+8.899380e+001	+4.77209e+000	+1.042e-002	+8.885895e+001
+8.340060e+001	+6.08707e+000	+5.14e-003	+9.141672e+001
+8.675020e+001	+6.15664e+000	+6.93e-003	+9.399679e+001
+8.474360e+001	+6.10989e+000	+5.53e-003	+9.647492e+001
+7.586400e+001	+5.71760e+000	+9.26e-003	+9.911033e+001
+8.370080e+001	+6.23809e+000	+5.15e-003	+1.0158532e+002
+9.186940e+001	+6.66558e+000	+1.322e-002	+1.0421772e+002
+8.101480e+001	+6.80765e+000	+5.13e-003	+1.0673826e+002
+8.675020e+001	+5.90592e+000	+6.93e-003	+1.0928746e+002
+8.880420e+001	+5.28275e+000	+9.60e-003	+1.1186226e+002
+8.641840e+001	+6.16158e+000	+6.63e-003	+1.1452397e+002
+1.0313480e+002	+5.69045e+000	+4.566e-002	+1.1715159e+002
+7.145580e+001	+5.50388e+000	+1.684e-002	+1.1973269e+002
+7.502660e+001	+5.66897e+000	+1.037e-002	+1.2907807e+002
+6.493040e+001	+5.09122e+000	+3.464e-002	+1.3253864e+002
+9.096880e+001	+6.40862e+000	+1.193e-002	+1.3746303e+002
+8.738220e+001	+6.50960e+000	+7.41e-003	+1.3989677e+002
+8.480680e+001	+5.97742e+000	+5.65e-003	+1.4249444e+002
+8.839340e+001	+7.22693e+000	+8.19e-003	+1.4538883e+002
+9.404980e+001	+5.28701e+000	+1.977e-002	+1.4796956e+002
+6.123320e+001	+5.93801e+000	+4.293e-002	+1.5043645e+002
+9.480820e+001	+6.81278e+000	+1.872e-002	+1.5297695e+002
+8.517020e+001	+7.19564e+000	+5.67e-003	+1.5564864e+002
+8.351120e+001	+5.55228e+000	+5.11e-003	+1.5841671e+002
+8.842500e+001	+6.07717e+000	+8.63e-003	+1.6099225e+002
+6.911740e+001	+5.19731e+000	+2.277e-002	+1.6350000e+002
+1.0070160e+002	+7.12426e+000	+3.305e-002	+1.6603182e+002
