# Supplementary material for: Neuromotor Noise Is Malleable by Amplifying Perceived Errors
Source: PLoS Comput Biol. 2016 Aug 4;12(8):e1005044. doi: 10.1371/journal.pcbi.1005044 (PMC4973920; doi:10.1371/journal.pcbi.1005044)
Supplement: S1 Dataset — (ZIP) [file pcbi.1005044.s003.zip › Control/S3/S3_D2_B4.txt]

+8.126760e+001	+6.79816e+000	+5.14e-003	+2.44628e+000
+9.613540e+001	+6.35714e+000	+2.249e-002	+5.05290e+000
+8.537560e+001	+6.39069e+000	+5.96e-003	+7.49928e+000
+8.956260e+001	+5.03450e+000	+1.103e-002	+1.001829e+001
+8.610240e+001	+6.68517e+000	+6.26e-003	+1.249057e+001
+8.580220e+001	+6.44464e+000	+6.19e-003	+1.487117e+001
+8.387460e+001	+5.86131e+000	+5.22e-003	+1.743769e+001
+7.194560e+001	+4.95798e+000	+1.679e-002	+1.991132e+001
+9.883720e+001	+5.91095e+000	+3.089e-002	+2.253557e+001
+9.496620e+001	+5.68226e+000	+2.107e-002	+2.492313e+001
+8.280020e+001	+5.62692e+000	+5.01e-003	+2.727496e+001
+8.488580e+001	+5.99447e+000	+5.68e-003	+2.963961e+001
+7.587980e+001	+5.11813e+000	+9.65e-003	+3.205483e+001
+7.265660e+001	+4.95484e+000	+1.532e-002	+3.443047e+001
+8.804580e+001	+6.19737e+000	+8.11e-003	+3.684914e+001
+8.616560e+001	+6.20911e+000	+6.39e-003	+3.937103e+001
+8.932560e+001	+6.08470e+000	+9.76e-003	+4.202254e+001
+9.237500e+001	+6.60989e+000	+1.415e-002	+4.465158e+001
+6.892780e+001	+5.41464e+000	+2.271e-002	+4.718783e+001
+9.081080e+001	+5.29373e+000	+1.285e-002	+4.971808e+001
+7.902400e+001	+5.73232e+000	+6.17e-003	+5.228402e+001
+8.360600e+001	+5.69678e+000	+5.15e-003	+5.487985e+001
+8.036700e+001	+7.17974e+000	+5.38e-003	+5.762706e+001
+8.273700e+001	+5.91388e+000	+5.10e-003	+6.010318e+001
+7.905560e+001	+5.89973e+000	+6.05e-003	+6.261615e+001
+7.866060e+001	+5.44775e+000	+6.42e-003	+6.513624e+001
+8.912020e+001	+5.41173e+000	+9.99e-003	+6.779925e+001
+6.361900e+001	+4.86837e+000	+3.965e-002	+7.033867e+001
+8.041440e+001	+6.77015e+000	+5.44e-003	+7.285853e+001
+6.777440e+001	+5.05960e+000	+2.664e-002	+7.518057e+001
+8.035120e+001	+6.31355e+000	+5.35e-003	+7.770360e+001
+7.415760e+001	+6.68663e+000	+1.091e-002	+8.017726e+001
+7.646440e+001	+4.15959e+000	+9.73e-003	+8.265940e+001
+7.456840e+001	+5.81398e+000	+1.094e-002	+8.511753e+001
+6.880140e+001	+4.93655e+000	+2.430e-002	+8.755633e+001
+7.452100e+001	+6.09576e+000	+1.078e-002	+8.999035e+001
+8.287920e+001	+6.14205e+000	+5.00e-003	+9.243458e+001
+7.929260e+001	+6.03515e+000	+5.90e-003	+9.481251e+001
+8.700300e+001	+6.67868e+000	+6.99e-003	+9.753665e+001
+7.643280e+001	+5.20095e+000	+8.86e-003	+1.0002114e+002
+8.640260e+001	+6.80622e+000	+6.55e-003	+1.0234284e+002
+8.110960e+001	+6.75095e+000	+5.16e-003	+1.0516347e+002
+7.935580e+001	+5.95761e+000	+5.86e-003	+1.0783702e+002
+7.769680e+001	+4.20453e+000	+7.95e-003	+1.1035730e+002
+7.636960e+001	+4.95621e+000	+9.11e-003	+1.1273288e+002
+7.610100e+001	+5.22904e+000	+9.25e-003	+1.1529105e+002
+7.379420e+001	+4.69861e+000	+1.354e-002	+1.1991590e+002
+8.123600e+001	+5.14864e+000	+5.14e-003	+1.2242938e+002
+7.235640e+001	+4.48969e+000	+1.695e-002	+1.2485369e+002
+7.330440e+001	+5.87545e+000	+1.287e-002	+1.2727091e+002
+8.373240e+001	+5.73575e+000	+5.27e-003	+1.2982209e+002
+7.502660e+001	+6.09609e+000	+1.012e-002	+1.3229927e+002
+8.189960e+001	+7.25940e+000	+5.08e-003	+1.3707128e+002
+7.753880e+001	+6.06654e+000	+7.21e-003	+1.3958690e+002
+7.417340e+001	+5.84573e+000	+1.152e-002	+1.4213293e+002
+6.965460e+001	+4.13259e+000	+2.485e-002	+1.4455825e+002
+7.260920e+001	+4.95091e+000	+1.542e-002	+1.4698476e+002
+7.488440e+001	+5.97547e+000	+1.037e-002	+1.4938257e+002
+7.951380e+001	+6.06155e+000	+5.86e-003	+1.5180354e+002
+7.456840e+001	+5.56527e+000	+1.116e-002	+1.5437338e+002
