# Supplementary material for: Neuromotor Noise Is Malleable by Amplifying Perceived Errors
Source: PLoS Comput Biol. 2016 Aug 4;12(8):e1005044. doi: 10.1371/journal.pcbi.1005044 (PMC4973920; doi:10.1371/journal.pcbi.1005044)
Supplement: S1 Dataset — (ZIP) [file pcbi.1005044.s003.zip › Control/S3/S3_D3_B1.txt]

+7.625900e+001	+6.78011e+000	+8.29e-003	+2.24652e+000
+8.384300e+001	+6.67600e+000	+5.21e-003	+4.98348e+000
+8.589700e+001	+5.74437e+000	+6.27e-003	+7.81474e+000
+9.705180e+001	+6.61682e+000	+2.426e-002	+1.098032e+001
+8.325840e+001	+5.25722e+000	+5.11e-003	+1.379254e+001
+7.557960e+001	+6.00155e+000	+9.44e-003	+1.656455e+001
+8.725580e+001	+6.84581e+000	+7.20e-003	+1.944911e+001
+8.065140e+001	+6.54542e+000	+5.24e-003	+2.220456e+001
+8.874100e+001	+4.64992e+000	+1.015e-002	+2.490613e+001
+8.934140e+001	+5.28735e+000	+1.043e-002	+2.772378e+001
+8.957840e+001	+4.74228e+000	+1.143e-002	+3.043783e+001
+9.024200e+001	+5.21260e+000	+1.197e-002	+3.322314e+001
+8.858300e+001	+6.87777e+000	+8.46e-003	+3.589346e+001
+8.464880e+001	+6.84736e+000	+5.46e-003	+3.855462e+001
+8.719260e+001	+7.45568e+000	+7.10e-003	+4.125514e+001
+8.371660e+001	+5.61674e+000	+5.25e-003	+4.390373e+001
+8.716100e+001	+6.64356e+000	+7.12e-003	+4.653451e+001
+9.202740e+001	+6.27802e+000	+1.385e-002	+4.902314e+001
+8.101480e+001	+7.52854e+000	+5.23e-003	+5.166793e+001
+8.273700e+001	+7.73586e+000	+5.04e-003	+5.423569e+001
+8.961000e+001	+8.43184e+000	+9.11e-003	+5.678758e+001
+7.478960e+001	+5.85068e+000	+1.057e-002	+5.939177e+001
+7.384160e+001	+6.32655e+000	+1.161e-002	+6.187450e+001
+8.055660e+001	+7.45382e+000	+5.31e-003	+6.432990e+001
+8.069880e+001	+6.87484e+000	+5.28e-003	+6.697355e+001
+8.196280e+001	+7.28056e+000	+5.17e-003	+6.946133e+001
+8.967320e+001	+4.85477e+000	+1.146e-002	+7.207941e+001
+8.298980e+001	+7.31888e+000	+5.01e-003	+7.455573e+001
+7.745980e+001	+5.08708e+000	+7.70e-003	+7.828499e+001
+8.066720e+001	+6.26388e+000	+5.26e-003	+8.084251e+001
+8.185220e+001	+7.04716e+000	+5.02e-003	+8.331293e+001
+8.251580e+001	+8.27294e+000	+5.03e-003	+8.568574e+001
+7.464740e+001	+6.49105e+000	+1.039e-002	+8.806147e+001
+8.711360e+001	+7.07543e+000	+6.97e-003	+9.050291e+001
+8.137820e+001	+7.10413e+000	+5.06e-003	+9.290827e+001
+8.171000e+001	+7.52341e+000	+5.01e-003	+9.546169e+001
+8.594440e+001	+7.17211e+000	+6.09e-003	+9.800366e+001
+6.780600e+001	+5.19570e+000	+2.614e-002	+1.0037859e+002
+8.837760e+001	+6.36608e+000	+8.49e-003	+1.0282044e+002
+7.554800e+001	+6.31979e+000	+9.32e-003	+1.0521476e+002
+8.050920e+001	+7.14725e+000	+5.26e-003	+1.0763287e+002
+8.676600e+001	+6.75035e+000	+6.83e-003	+1.0998945e+002
+7.728600e+001	+6.00306e+000	+7.49e-003	+1.1235655e+002
+8.940460e+001	+7.96848e+000	+9.12e-003	+1.1471337e+002
+6.668420e+001	+5.82904e+000	+2.738e-002	+1.1711943e+002
+7.975080e+001	+6.94911e+000	+5.57e-003	+1.1962268e+002
+8.330580e+001	+6.07312e+000	+5.06e-003	+1.2198973e+002
+7.736500e+001	+5.25265e+000	+7.74e-003	+1.2427422e+002
+7.453680e+001	+6.40324e+000	+1.055e-002	+1.2680473e+002
+8.167840e+001	+7.78125e+000	+5.01e-003	+1.2928331e+002
+8.213660e+001	+6.09880e+000	+4.99e-003	+1.3175202e+002
+8.259480e+001	+6.87267e+000	+4.97e-003	+1.3406314e+002
+8.765080e+001	+7.24524e+000	+7.40e-003	+1.3659991e+002
+8.880420e+001	+6.71037e+000	+8.79e-003	+1.3909593e+002
+9.093720e+001	+6.08232e+000	+1.217e-002	+1.4156783e+002
+6.973360e+001	+4.33014e+000	+2.388e-002	+1.4401845e+002
+8.134660e+001	+7.37120e+000	+5.06e-003	+1.4645803e+002
+7.493180e+001	+6.32253e+000	+1.006e-002	+1.4905614e+002
+6.749000e+001	+4.86941e+000	+2.805e-002	+1.5157709e+002
+8.875680e+001	+7.37771e+000	+8.48e-003	+1.5401617e+002
