# Supplementary material for: Neuromotor Noise Is Malleable by Amplifying Perceived Errors
Source: PLoS Comput Biol. 2016 Aug 4;12(8):e1005044. doi: 10.1371/journal.pcbi.1005044 (PMC4973920; doi:10.1371/journal.pcbi.1005044)
Supplement: S1 Dataset — (ZIP) [file pcbi.1005044.s003.zip › Control/S3/S3_D3_B2.txt]

+7.570600e+001	+8.18032e+000	+8.52e-003	+6.17877e+000
+9.267520e+001	+6.88713e+000	+1.445e-002	+8.90082e+000
+8.017740e+001	+7.08071e+000	+5.40e-003	+1.151282e+001
+8.725580e+001	+7.74820e+000	+6.99e-003	+1.430150e+001
+8.660800e+001	+7.83411e+000	+6.52e-003	+1.696141e+001
+8.791940e+001	+7.66082e+000	+7.57e-003	+1.980318e+001
+6.801140e+001	+5.85630e+000	+2.393e-002	+2.268457e+001
+8.962580e+001	+6.48668e+000	+9.94e-003	+2.549805e+001
+8.888320e+001	+6.47058e+000	+9.04e-003	+2.822403e+001
+8.889900e+001	+6.74028e+000	+8.86e-003	+3.087002e+001
+8.823540e+001	+7.04782e+000	+8.08e-003	+3.354530e+001
+9.670420e+001	+7.55687e+000	+2.191e-002	+3.617954e+001
+8.648160e+001	+7.57536e+000	+6.45e-003	+3.883694e+001
+8.656060e+001	+7.48806e+000	+6.47e-003	+4.141878e+001
+9.016300e+001	+6.07255e+000	+1.095e-002	+4.399713e+001
+8.333740e+001	+7.26370e+000	+5.11e-003	+4.643920e+001
+8.444340e+001	+6.28646e+000	+5.39e-003	+4.897467e+001
+8.403260e+001	+7.12660e+000	+5.36e-003	+5.154259e+001
+8.273700e+001	+6.51100e+000	+5.09e-003	+5.408313e+001
+8.033540e+001	+6.98196e+000	+5.49e-003	+5.673899e+001
+7.734920e+001	+6.73796e+000	+7.22e-003	+5.938305e+001
+8.286340e+001	+7.47096e+000	+5.13e-003	+6.210001e+001
+9.258040e+001	+6.71105e+000	+1.440e-002	+6.481793e+001
+8.248420e+001	+7.85281e+000	+5.05e-003	+6.746759e+001
+8.589700e+001	+6.94845e+000	+6.10e-003	+7.020644e+001
+7.787060e+001	+5.89204e+000	+7.02e-003	+7.278935e+001
+8.080940e+001	+6.15459e+000	+5.21e-003	+7.546593e+001
+8.201020e+001	+7.25415e+000	+5.10e-003	+7.807794e+001
+9.346520e+001	+7.63258e+000	+1.518e-002	+8.080904e+001
+7.730180e+001	+5.39167e+000	+7.71e-003	+8.335589e+001
+9.209060e+001	+7.45280e+000	+1.300e-002	+8.601055e+001
+8.951520e+001	+6.84127e+000	+9.58e-003	+8.861143e+001
+8.270540e+001	+7.86102e+000	+5.01e-003	+9.108156e+001
+9.212220e+001	+7.26858e+000	+1.313e-002	+9.374795e+001
+7.164540e+001	+5.37238e+000	+1.667e-002	+9.607614e+001
+8.779300e+001	+7.68478e+000	+7.57e-003	+9.855805e+001
+7.877120e+001	+5.76203e+000	+6.28e-003	+1.0097277e+002
+8.256320e+001	+7.51565e+000	+4.98e-003	+1.0362154e+002
+9.378120e+001	+7.73960e+000	+1.566e-002	+1.0629820e+002
+8.831440e+001	+9.22264e+000	+7.81e-003	+1.0881101e+002
+7.706480e+001	+4.97759e+000	+8.19e-003	+1.1149170e+002
+7.651180e+001	+6.04615e+000	+8.28e-003	+1.1414806e+002
+7.371520e+001	+6.45086e+000	+1.172e-002	+1.1671931e+002
+8.856720e+001	+6.97832e+000	+8.48e-003	+1.1922254e+002
+8.175740e+001	+7.02293e+000	+5.00e-003	+1.2184115e+002
+8.632360e+001	+7.51828e+000	+6.43e-003	+1.2438159e+002
+9.071600e+001	+6.68619e+000	+1.139e-002	+1.2680648e+002
+8.675020e+001	+7.73055e+000	+6.58e-003	+1.2920518e+002
+7.752300e+001	+6.51676e+000	+7.11e-003	+1.3159969e+002
+7.366780e+001	+6.00645e+000	+1.219e-002	+1.3404313e+002
+8.720840e+001	+7.92249e+000	+6.90e-003	+1.3883339e+002
+8.250000e+001	+6.28852e+000	+4.99e-003	+1.4139206e+002
+7.886600e+001	+5.67543e+000	+6.22e-003	+1.4406219e+002
+8.014580e+001	+7.04261e+000	+5.40e-003	+1.4658560e+002
+7.967180e+001	+6.94137e+000	+5.62e-003	+1.4902049e+002
+7.343080e+001	+6.59476e+000	+1.204e-002	+1.5150314e+002
+7.994040e+001	+7.53524e+000	+5.46e-003	+1.5398779e+002
+8.392200e+001	+7.14205e+000	+5.21e-003	+1.5655788e+002
+8.099900e+001	+7.90357e+000	+5.32e-003	+1.5899023e+002
+8.706620e+001	+7.90175e+000	+6.89e-003	+1.6160978e+002
