# Supplementary material for: Neuromotor Noise Is Malleable by Amplifying Perceived Errors
Source: PLoS Comput Biol. 2016 Aug 4;12(8):e1005044. doi: 10.1371/journal.pcbi.1005044 (PMC4973920; doi:10.1371/journal.pcbi.1005044)
Supplement: S1 Dataset — (ZIP) [file pcbi.1005044.s003.zip › Control/S3/S3_D3_B3.txt]

+6.521480e+001	+7.36412e+000	+2.812e-002	+4.71306e+000
+7.949800e+001	+7.51926e+000	+5.65e-003	+7.33751e+000
+7.453680e+001	+7.74236e+000	+1.000e-002	+1.018433e+001
+7.807600e+001	+6.56590e+000	+6.71e-003	+1.284799e+001
+7.796540e+001	+6.60708e+000	+6.73e-003	+1.546495e+001
+8.110960e+001	+7.96813e+000	+5.15e-003	+1.812146e+001
+7.385740e+001	+6.87137e+000	+1.124e-002	+2.092189e+001
+7.216680e+001	+6.76076e+000	+1.402e-002	+2.352395e+001
+7.542160e+001	+7.63239e+000	+8.91e-003	+2.612214e+001
+6.932280e+001	+6.80959e+000	+1.937e-002	+2.885103e+001
+7.020760e+001	+6.26197e+000	+1.823e-002	+3.145281e+001
+6.434580e+001	+6.13573e+000	+3.297e-002	+3.402906e+001
+7.856580e+001	+5.97245e+000	+6.42e-003	+3.647171e+001
+7.595880e+001	+7.63217e+000	+8.36e-003	+3.921623e+001
+6.908580e+001	+5.90888e+000	+2.128e-002	+4.186872e+001
+6.622600e+001	+7.08261e+000	+2.602e-002	+4.445879e+001
+7.001800e+001	+7.43514e+000	+1.728e-002	+4.822093e+001
+6.647880e+001	+6.29171e+000	+2.684e-002	+5.086234e+001
+7.697000e+001	+7.16538e+000	+7.49e-003	+5.397820e+001
+7.769680e+001	+6.10777e+000	+7.13e-003	+5.674404e+001
+8.251580e+001	+6.66799e+000	+4.99e-003	+5.938627e+001
+7.409440e+001	+5.97167e+000	+1.155e-002	+6.204063e+001
+5.998500e+001	+6.14282e+000	+4.624e-002	+6.460903e+001
+7.422080e+001	+7.67899e+000	+1.039e-002	+6.714125e+001
+7.404700e+001	+7.12884e+000	+1.082e-002	+6.962059e+001
+7.385740e+001	+7.26066e+000	+1.102e-002	+7.209862e+001
+8.087260e+001	+7.63639e+000	+5.16e-003	+7.490106e+001
+7.494760e+001	+6.12856e+000	+1.018e-002	+7.760965e+001
+8.063560e+001	+7.64415e+000	+5.36e-003	+8.020760e+001
+8.136240e+001	+6.37848e+000	+5.09e-003	+8.273484e+001
+8.986280e+001	+6.70758e+000	+1.013e-002	+8.543898e+001
+8.580220e+001	+7.60438e+000	+5.99e-003	+8.815903e+001
+6.974940e+001	+6.04591e+000	+1.953e-002	+9.083675e+001
+7.548480e+001	+6.85943e+000	+9.16e-003	+9.332101e+001
+9.668840e+001	+7.91995e+000	+2.143e-002	+9.592962e+001
+7.785480e+001	+5.68459e+000	+7.04e-003	+9.840326e+001
+8.678180e+001	+7.81350e+000	+6.59e-003	+1.0089264e+002
+8.992600e+001	+5.99722e+000	+1.069e-002	+1.0343319e+002
+7.038140e+001	+5.61314e+000	+1.892e-002	+1.0587874e+002
+7.964020e+001	+6.53963e+000	+5.72e-003	+1.0835871e+002
+7.676460e+001	+5.35520e+000	+8.31e-003	+1.1068316e+002
+7.695420e+001	+6.36812e+000	+7.69e-003	+1.1311348e+002
+7.063420e+001	+5.00194e+000	+1.963e-002	+1.1555423e+002
+8.208920e+001	+7.59807e+000	+5.00e-003	+1.2057128e+002
+7.343080e+001	+6.07615e+000	+1.247e-002	+1.2295158e+002
+6.775860e+001	+5.84970e+000	+2.457e-002	+1.2545300e+002
+8.820380e+001	+7.63912e+000	+7.94e-003	+1.2797346e+002
+8.188380e+001	+6.99700e+000	+5.04e-003	+1.3038777e+002
+8.607080e+001	+7.65544e+000	+6.18e-003	+1.3296346e+002
+7.813920e+001	+6.79667e+000	+6.56e-003	+1.3541713e+002
+6.835900e+001	+6.90425e+000	+2.132e-002	+1.3788239e+002
+5.496060e+001	+3.83036e+000	+7.830e-002	+1.4012561e+002
+7.978240e+001	+7.05135e+000	+5.57e-003	+1.4260827e+002
+7.271980e+001	+6.17206e+000	+1.357e-002	+1.4747178e+002
+9.114260e+001	+6.95673e+000	+1.182e-002	+1.4995233e+002
+9.574040e+001	+7.81182e+000	+1.947e-002	+1.5274072e+002
+8.528080e+001	+7.79264e+000	+5.69e-003	+1.5554325e+002
+8.577060e+001	+7.89401e+000	+5.95e-003	+1.5813991e+002
+7.692260e+001	+5.95321e+000	+7.86e-003	+1.6089099e+002
+7.442620e+001	+6.50194e+000	+1.064e-002	+1.6354065e+002
