# Supplementary material for: Neuromotor Noise Is Malleable by Amplifying Perceived Errors
Source: PLoS Comput Biol. 2016 Aug 4;12(8):e1005044. doi: 10.1371/journal.pcbi.1005044 (PMC4973920; doi:10.1371/journal.pcbi.1005044)
Supplement: S1 Dataset — (ZIP) [file pcbi.1005044.s003.zip › Control/S3/S3_D3_B4.txt]

+9.477660e+001	+9.16187e+000	+1.651e-002	+2.98696e+000
+7.880280e+001	+5.94962e+000	+6.26e-003	+5.66056e+000
+8.167840e+001	+7.48599e+000	+5.02e-003	+8.25213e+000
+8.591280e+001	+7.27156e+000	+6.09e-003	+1.090140e+001
+9.370220e+001	+7.01274e+000	+1.622e-002	+1.362684e+001
+8.900960e+001	+6.18450e+000	+9.31e-003	+1.624630e+001
+8.268960e+001	+5.81866e+000	+5.06e-003	+1.903613e+001
+9.314920e+001	+7.82513e+000	+1.452e-002	+2.188481e+001
+7.804440e+001	+5.52278e+000	+6.95e-003	+2.461173e+001
+7.987720e+001	+6.45186e+000	+5.55e-003	+2.739512e+001
+7.885020e+001	+6.38414e+000	+6.12e-003	+3.038940e+001
+7.968760e+001	+6.60137e+000	+5.74e-003	+3.324942e+001
+8.305300e+001	+6.41831e+000	+5.06e-003	+3.602391e+001
+7.693840e+001	+6.15353e+000	+7.82e-003	+3.878238e+001
+8.129920e+001	+7.05059e+000	+5.08e-003	+4.153958e+001
+8.068300e+001	+7.43659e+000	+5.34e-003	+4.418508e+001
+7.864480e+001	+5.85302e+000	+6.38e-003	+4.688968e+001
+8.182060e+001	+7.41778e+000	+5.02e-003	+4.959465e+001
+8.031960e+001	+6.74359e+000	+5.39e-003	+5.219996e+001
+8.400100e+001	+6.79510e+000	+5.34e-003	+5.486112e+001
+8.215240e+001	+6.28443e+000	+4.98e-003	+5.741122e+001
+8.809320e+001	+5.99793e+000	+8.29e-003	+6.003831e+001
+9.382860e+001	+7.25226e+000	+1.620e-002	+6.272062e+001
+8.673440e+001	+7.52281e+000	+6.67e-003	+6.552216e+001
+8.259480e+001	+6.10464e+000	+4.98e-003	+6.826607e+001
+8.998920e+001	+5.69184e+000	+1.101e-002	+7.088047e+001
+7.997200e+001	+7.05990e+000	+5.54e-003	+7.353365e+001
+8.245260e+001	+7.16074e+000	+5.06e-003	+7.638482e+001
+8.870940e+001	+7.96839e+000	+8.25e-003	+7.906919e+001
+7.764940e+001	+5.61780e+000	+7.29e-003	+8.164680e+001
+7.975080e+001	+6.56089e+000	+5.65e-003	+8.418785e+001
+7.965600e+001	+6.36563e+000	+5.68e-003	+8.678999e+001
+8.507540e+001	+6.85226e+000	+5.66e-003	+8.945745e+001
+8.880420e+001	+6.14411e+000	+9.03e-003	+9.220831e+001
+8.303720e+001	+6.44264e+000	+5.05e-003	+9.483939e+001
+8.415900e+001	+6.93542e+000	+5.27e-003	+9.762322e+001
+8.564420e+001	+6.83234e+000	+6.02e-003	+1.0018222e+002
+8.452240e+001	+6.86851e+000	+5.41e-003	+1.0283193e+002
+9.386020e+001	+6.80358e+000	+1.678e-002	+1.0539212e+002
+8.133080e+001	+7.74293e+000	+5.08e-003	+1.0822281e+002
+8.392200e+001	+6.92430e+000	+5.25e-003	+1.1085073e+002
+8.673440e+001	+7.46153e+000	+6.72e-003	+1.1346385e+002
+7.978240e+001	+6.75310e+000	+5.57e-003	+1.1610114e+002
+8.186800e+001	+6.81207e+000	+5.02e-003	+1.1872987e+002
+7.806020e+001	+5.71118e+000	+6.87e-003	+1.2150851e+002
+8.240520e+001	+6.59584e+000	+5.10e-003	+1.2404095e+002
+7.717540e+001	+6.31028e+000	+7.55e-003	+1.2697700e+002
+8.872520e+001	+6.68988e+000	+8.74e-003	+1.2980006e+002
+8.180480e+001	+6.68897e+000	+5.00e-003	+1.3257719e+002
+8.515440e+001	+7.22104e+000	+5.65e-003	+1.3530611e+002
+8.907280e+001	+6.50981e+000	+9.18e-003	+1.3818269e+002
+8.167840e+001	+6.71341e+000	+5.07e-003	+1.4087470e+002
+8.050920e+001	+7.27488e+000	+5.27e-003	+1.4351141e+002
+7.450520e+001	+6.12644e+000	+1.078e-002	+1.4603860e+002
+8.314780e+001	+6.98294e+000	+5.12e-003	+1.4844572e+002
+9.509260e+001	+7.12694e+000	+1.888e-002	+1.5105001e+002
+8.076200e+001	+7.39357e+000	+5.24e-003	+1.5364323e+002
+7.539000e+001	+6.78551e+000	+9.26e-003	+1.5607133e+002
+7.535840e+001	+6.66471e+000	+9.34e-003	+1.5855074e+002
+7.935580e+001	+6.05285e+000	+5.85e-003	+1.6103344e+002
