# Supplementary material for: Neuromotor Noise Is Malleable by Amplifying Perceived Errors
Source: PLoS Comput Biol. 2016 Aug 4;12(8):e1005044. doi: 10.1371/journal.pcbi.1005044 (PMC4973920; doi:10.1371/journal.pcbi.1005044)
Supplement: S1 Dataset — (ZIP) [file pcbi.1005044.s003.zip › Control/S3/S3_D4_B1.txt]

+9.051060e+001	+5.67096e+000	+1.191e-002	+1.98875e+000
+7.862900e+001	+5.70436e+000	+6.45e-003	+4.77084e+000
+8.567580e+001	+6.88702e+000	+6.02e-003	+7.44919e+000
+7.946640e+001	+6.29222e+000	+5.83e-003	+1.003171e+001
+7.994040e+001	+5.67899e+000	+5.59e-003	+1.269452e+001
+9.423940e+001	+7.25470e+000	+1.701e-002	+1.528410e+001
+8.725580e+001	+7.13636e+000	+7.08e-003	+1.782347e+001
+8.554940e+001	+6.17822e+000	+5.99e-003	+2.035719e+001
+8.861460e+001	+5.84303e+000	+9.02e-003	+2.285024e+001
+9.027360e+001	+6.10111e+000	+1.111e-002	+2.536194e+001
+1.0104920e+002	+7.09887e+000	+3.410e-002	+2.809436e+001
+8.853560e+001	+7.53366e+000	+8.26e-003	+3.058621e+001
+8.098320e+001	+7.60301e+000	+5.22e-003	+3.310329e+001
+8.408000e+001	+5.93696e+000	+5.34e-003	+3.561561e+001
+8.193120e+001	+5.93095e+000	+5.01e-003	+3.800939e+001
+8.910440e+001	+6.83574e+000	+9.07e-003	+4.036404e+001
+8.870940e+001	+5.46459e+000	+9.33e-003	+4.275433e+001
+8.076200e+001	+7.10996e+000	+5.31e-003	+4.507569e+001
+8.556520e+001	+6.95267e+000	+5.94e-003	+4.755811e+001
+7.580080e+001	+6.48314e+000	+8.96e-003	+4.984334e+001
+8.866200e+001	+7.11829e+000	+8.55e-003	+5.224660e+001
+8.434860e+001	+6.54224e+000	+5.42e-003	+5.463171e+001
+8.268960e+001	+7.88993e+000	+5.00e-003	+5.709067e+001
+8.098320e+001	+7.98163e+000	+5.33e-003	+5.941840e+001
+7.384160e+001	+6.84669e+000	+1.129e-002	+6.188108e+001
+7.665400e+001	+6.05601e+000	+8.15e-003	+6.442258e+001
+7.085540e+001	+5.23108e+000	+1.863e-002	+6.684461e+001
+8.330580e+001	+7.84449e+000	+5.26e-003	+6.928693e+001
+9.858440e+001	+8.95179e+000	+2.467e-002	+7.181975e+001
+7.660660e+001	+5.60129e+000	+8.38e-003	+7.411433e+001
+7.404700e+001	+6.77278e+000	+1.101e-002	+7.643270e+001
+8.011420e+001	+6.29212e+000	+5.52e-003	+7.890748e+001
+8.336900e+001	+6.00609e+000	+5.12e-003	+8.122766e+001
+8.019320e+001	+5.60782e+000	+5.46e-003	+8.353856e+001
+7.074480e+001	+4.66706e+000	+2.021e-002	+8.581326e+001
+7.907140e+001	+5.71188e+000	+6.11e-003	+8.812524e+001
+8.123600e+001	+7.17974e+000	+5.12e-003	+9.036025e+001
+8.189960e+001	+6.83833e+000	+5.04e-003	+9.269323e+001
+8.837760e+001	+6.77558e+000	+8.35e-003	+9.502762e+001
+7.627480e+001	+5.95634e+000	+8.61e-003	+9.724644e+001
+8.129920e+001	+7.70837e+000	+5.07e-003	+9.953171e+001
+8.608660e+001	+7.30263e+000	+6.18e-003	+1.0185445e+002
+7.829720e+001	+5.26383e+000	+6.85e-003	+1.0424519e+002
+9.103200e+001	+6.62595e+000	+1.191e-002	+1.0656770e+002
+8.150460e+001	+6.53826e+000	+5.06e-003	+1.0884472e+002
+8.398520e+001	+6.63337e+000	+5.30e-003	+1.1333893e+002
+6.361900e+001	+2.81726e+000	-1.00000e+000	+1.1549140e+002
+9.836320e+001	+8.03251e+000	+2.518e-002	+1.1784759e+002
+9.142700e+001	+7.03821e+000	+1.218e-002	+1.2040517e+002
+9.117420e+001	+6.63742e+000	+1.209e-002	+1.2285322e+002
+8.333740e+001	+7.38892e+000	+5.12e-003	+1.2521734e+002
+8.197860e+001	+7.26125e+000	+5.15e-003	+1.2753768e+002
+8.739800e+001	+7.67360e+000	+7.17e-003	+1.2990063e+002
+8.292660e+001	+8.03544e+000	+5.12e-003	+1.3218641e+002
+8.332160e+001	+6.95524e+000	+5.08e-003	+1.3677931e+002
+9.544020e+001	+7.37426e+000	+1.933e-002	+1.3934611e+002
+8.423800e+001	+5.70231e+000	+5.34e-003	+1.4161891e+002
+8.235780e+001	+7.77788e+000	+5.13e-003	+1.4409687e+002
+8.362180e+001	+6.36783e+000	+5.14e-003	+1.4654653e+002
+8.712940e+001	+7.70691e+000	+6.86e-003	+1.4884781e+002
