# Supplementary material for: Neuromotor Noise Is Malleable by Amplifying Perceived Errors
Source: PLoS Comput Biol. 2016 Aug 4;12(8):e1005044. doi: 10.1371/journal.pcbi.1005044 (PMC4973920; doi:10.1371/journal.pcbi.1005044)
Supplement: S1 Dataset — (ZIP) [file pcbi.1005044.s003.zip › Control/S3/S3_D4_B2.txt]

+8.006680e+001	+7.23237e+000	+5.42e-003	+3.85105e+000
+7.982980e+001	+6.69063e+000	+5.55e-003	+6.06568e+000
+7.809180e+001	+5.15893e+000	+7.05e-003	+8.42808e+000
+8.275280e+001	+7.83000e+000	+5.06e-003	+1.084418e+001
+8.814060e+001	+8.47146e+000	+7.61e-003	+1.324476e+001
+7.864480e+001	+6.00763e+000	+6.32e-003	+1.779468e+001
+7.507400e+001	+7.25125e+000	+9.52e-003	+2.005471e+001
+8.073040e+001	+7.45343e+000	+5.26e-003	+2.226515e+001
+8.886740e+001	+6.75248e+000	+8.83e-003	+2.453071e+001
+9.186940e+001	+6.99814e+000	+1.293e-002	+2.682953e+001
+8.436440e+001	+6.31115e+000	+5.37e-003	+2.928829e+001
+8.441180e+001	+7.06844e+000	+5.45e-003	+3.159790e+001
+7.843940e+001	+5.95206e+000	+6.52e-003	+3.594872e+001
+7.606940e+001	+7.00641e+000	+8.43e-003	+3.820100e+001
+8.306880e+001	+6.19583e+000	+5.10e-003	+4.040784e+001
+7.478960e+001	+7.03072e+000	+9.93e-003	+4.260016e+001
+7.853420e+001	+6.19076e+000	+6.36e-003	+4.473111e+001
+7.698580e+001	+6.39538e+000	+7.67e-003	+4.697234e+001
+7.662240e+001	+5.31016e+000	+8.56e-003	+4.915112e+001
+8.415900e+001	+6.54799e+000	+5.28e-003	+5.139113e+001
+8.182060e+001	+7.64688e+000	+5.04e-003	+5.361329e+001
+7.971920e+001	+6.06542e+000	+5.65e-003	+5.800496e+001
+7.603780e+001	+5.19109e+000	+9.35e-003	+6.425452e+001
+7.700160e+001	+5.83439e+000	+7.82e-003	+6.708519e+001
+8.060400e+001	+7.45898e+000	+5.36e-003	+6.946251e+001
+8.496480e+001	+6.79915e+000	+5.59e-003	+7.183568e+001
+7.916620e+001	+6.58130e+000	+5.92e-003	+7.431493e+001
+7.488440e+001	+6.78603e+000	+9.87e-003	+7.660629e+001
+8.158360e+001	+5.65831e+000	+5.04e-003	+7.897779e+001
+8.646580e+001	+8.03727e+000	+6.36e-003	+8.142745e+001
+8.377980e+001	+6.46517e+000	+5.18e-003	+8.398051e+001
+8.542300e+001	+7.03329e+000	+5.81e-003	+8.650994e+001
+7.572180e+001	+6.49824e+000	+9.00e-003	+8.897362e+001
+7.529520e+001	+6.07089e+000	+9.72e-003	+9.136654e+001
+8.340060e+001	+6.41397e+000	+5.10e-003	+9.376420e+001
+8.074620e+001	+7.72417e+000	+5.20e-003	+9.618878e+001
+8.502800e+001	+6.46844e+000	+5.76e-003	+9.857200e+001
+8.613400e+001	+6.76761e+000	+6.27e-003	+1.0546585e+002
+7.779160e+001	+4.91696e+000	+7.40e-003	+1.0843175e+002
+8.156780e+001	+7.58626e+000	+5.13e-003	+1.1121147e+002
+8.561260e+001	+6.73023e+000	+5.99e-003	+1.1349835e+002
+8.954680e+001	+5.68736e+000	+1.037e-002	+1.1641274e+002
+8.864620e+001	+6.10584e+000	+8.86e-003	+1.1912684e+002
+8.693980e+001	+6.88313e+000	+6.88e-003	+1.2188218e+002
+7.885020e+001	+5.58204e+000	+6.26e-003	+1.2453237e+002
+9.335460e+001	+7.27893e+000	+1.530e-002	+1.2715349e+002
+9.150600e+001	+6.39398e+000	+1.286e-002	+1.3000305e+002
+7.831300e+001	+6.52421e+000	+6.47e-003	+1.3256216e+002
+8.175740e+001	+8.13706e+000	+5.02e-003	+1.3499341e+002
+8.712940e+001	+8.15119e+000	+6.93e-003	+1.3734617e+002
+7.665400e+001	+4.96895e+000	+8.72e-003	+1.3965621e+002
+7.660660e+001	+5.57859e+000	+8.39e-003	+1.4214056e+002
+7.567440e+001	+5.90113e+000	+9.39e-003	+1.4463697e+002
+7.305160e+001	+4.37814e+000	+1.567e-002	+1.4692560e+002
+8.283180e+001	+8.39488e+000	+5.14e-003	+1.4943198e+002
+8.589700e+001	+7.32170e+000	+6.11e-003	+1.5187833e+002
+7.420500e+001	+5.73142e+000	+1.154e-002	+1.5425228e+002
+8.303720e+001	+6.50961e+000	+5.04e-003	+1.5677055e+002
+8.218400e+001	+7.80065e+000	+4.97e-003	+1.5912310e+002
+7.864480e+001	+5.61660e+000	+6.43e-003	+1.6148976e+002
