# Supplementary material for: Neuromotor Noise Is Malleable by Amplifying Perceived Errors
Source: PLoS Comput Biol. 2016 Aug 4;12(8):e1005044. doi: 10.1371/journal.pcbi.1005044 (PMC4973920; doi:10.1371/journal.pcbi.1005044)
Supplement: S1 Dataset — (ZIP) [file pcbi.1005044.s003.zip › Control/S3/S3_D4_B3.txt]

+7.823400e+001	+5.67399e+000	+6.72e-003	+1.46479e+000
+8.370080e+001	+7.90700e+000	+5.22e-003	+4.32597e+000
+7.866060e+001	+5.58887e+000	+6.42e-003	+6.84063e+000
+8.096740e+001	+7.71969e+000	+5.23e-003	+9.40894e+000
+8.872520e+001	+6.60741e+000	+8.73e-003	+1.183000e+001
+8.246840e+001	+6.60093e+000	+5.02e-003	+1.426479e+001
+7.861320e+001	+5.47845e+000	+6.45e-003	+1.703996e+001
+9.130060e+001	+6.18543e+000	+1.271e-002	+1.943396e+001
+7.589560e+001	+7.42038e+000	+8.48e-003	+2.207711e+001
+8.183640e+001	+7.68842e+000	+5.05e-003	+2.469511e+001
+8.730320e+001	+7.33680e+000	+7.07e-003	+2.716575e+001
+7.708060e+001	+4.39042e+000	+8.60e-003	+2.960487e+001
+7.834460e+001	+5.96503e+000	+6.55e-003	+3.649202e+001
+8.098320e+001	+7.83522e+000	+5.28e-003	+3.997666e+001
+8.115700e+001	+7.25260e+000	+5.21e-003	+4.294324e+001
+7.210360e+001	+5.33345e+000	+1.582e-002	+4.582345e+001
+7.283040e+001	+6.65482e+000	+1.296e-002	+4.836135e+001
+7.758620e+001	+5.62121e+000	+7.32e-003	+5.139723e+001
+9.036840e+001	+6.35520e+000	+1.108e-002	+5.413626e+001
+8.366920e+001	+6.66573e+000	+5.16e-003	+5.704011e+001
+8.842500e+001	+8.51822e+000	+7.97e-003	+5.968313e+001
+8.136240e+001	+6.98570e+000	+5.06e-003	+6.219417e+001
+8.001940e+001	+7.18436e+000	+5.45e-003	+6.448077e+001
+9.028940e+001	+5.49354e+000	+1.174e-002	+6.699770e+001
+9.016300e+001	+5.88411e+000	+1.113e-002	+6.973399e+001
+8.362180e+001	+6.89608e+000	+5.24e-003	+7.261121e+001
+8.926240e+001	+6.22916e+000	+9.57e-003	+7.499583e+001
+9.371800e+001	+7.50815e+000	+1.576e-002	+7.753309e+001
+8.306880e+001	+7.40596e+000	+5.02e-003	+8.056051e+001
+8.701880e+001	+8.34966e+000	+6.69e-003	+8.286542e+001
+8.964160e+001	+6.33967e+000	+1.002e-002	+8.765869e+001
+1.0201300e+002	+7.86361e+000	+3.528e-002	+9.019354e+001
+7.915040e+001	+5.42755e+000	+6.15e-003	+9.267386e+001
+8.171000e+001	+6.59236e+000	+5.05e-003	+9.494663e+001
+8.513860e+001	+6.76153e+000	+5.79e-003	+9.722358e+001
+7.524780e+001	+6.13162e+000	+9.75e-003	+9.949010e+001
+8.215240e+001	+5.63914e+000	+4.99e-003	+1.0202498e+002
+7.267240e+001	+5.38958e+000	+1.461e-002	+1.0453243e+002
+8.722420e+001	+7.39161e+000	+7.06e-003	+1.0710897e+002
+9.433420e+001	+7.00493e+000	+1.746e-002	+1.0959114e+002
+7.946640e+001	+6.15075e+000	+5.87e-003	+1.1220298e+002
+8.101480e+001	+7.94473e+000	+5.31e-003	+1.1486359e+002
+9.295960e+001	+7.39120e+000	+1.452e-002	+1.1730300e+002
+7.581660e+001	+7.69252e+000	+8.46e-003	+1.1994639e+002
+7.137680e+001	+6.25903e+000	+1.591e-002	+1.2511545e+002
+6.982840e+001	+5.93466e+000	+1.957e-002	+1.2779626e+002
+8.998920e+001	+6.74095e+000	+1.#QNANe+000	+1.3031703e+002
+8.317940e+001	+8.12481e+000	+5.05e-003	+1.3358558e+002
+7.332020e+001	+7.41576e+000	+1.170e-002	+1.3626121e+002
+8.673440e+001	+8.89532e+000	+6.46e-003	+1.3889937e+002
+8.610240e+001	+9.06384e+000	+6.27e-003	+1.4145604e+002
+6.986000e+001	+7.49435e+000	+1.752e-002	+1.4395265e+002
+7.824980e+001	+6.20738e+000	+6.60e-003	+1.4655361e+002
+7.553220e+001	+7.23566e+000	+9.00e-003	+1.4903441e+002
+7.031820e+001	+5.54092e+000	+1.918e-002	+1.5167567e+002
+6.826420e+001	+5.71283e+000	+2.364e-002	+1.5431382e+002
+8.885160e+001	+8.21497e+000	+8.35e-003	+1.5673873e+002
+9.630920e+001	+8.01335e+000	+2.049e-002	+1.5938281e+002
+8.461720e+001	+7.08979e+000	+5.43e-003	+1.6195191e+002
+9.161660e+001	+7.27730e+000	+1.232e-002	+1.6453385e+002
