# Supplementary material for: Neuromotor Noise Is Malleable by Amplifying Perceived Errors
Source: PLoS Comput Biol. 2016 Aug 4;12(8):e1005044. doi: 10.1371/journal.pcbi.1005044 (PMC4973920; doi:10.1371/journal.pcbi.1005044)
Supplement: S1 Dataset — (ZIP) [file pcbi.1005044.s003.zip › Control/S3/S3_D4_B4.txt]

+7.826560e+001	+6.65179e+000	+6.48e-003	+2.11505e+000
+9.558240e+001	+7.82636e+000	+1.917e-002	+4.73490e+000
+8.584960e+001	+7.44052e+000	+6.14e-003	+7.29505e+000
+8.619720e+001	+7.32994e+000	+6.33e-003	+1.000376e+001
+8.607080e+001	+7.21629e+000	+6.20e-003	+1.284350e+001
+8.547040e+001	+6.58368e+000	+6.00e-003	+1.543207e+001
+8.338480e+001	+6.31213e+000	+5.10e-003	+1.807838e+001
+8.139400e+001	+7.12083e+000	+5.06e-003	+2.067011e+001
+8.687660e+001	+6.19333e+000	+6.97e-003	+2.327877e+001
+9.305440e+001	+6.74786e+000	+1.524e-002	+2.581758e+001
+9.180620e+001	+6.13892e+000	+1.361e-002	+2.850050e+001
+8.829860e+001	+7.79785e+000	+7.98e-003	+3.120342e+001
+8.912020e+001	+6.24208e+000	+9.39e-003	+3.382514e+001
+7.823400e+001	+5.47356e+000	+6.78e-003	+3.861356e+001
+8.622880e+001	+7.40816e+000	+6.33e-003	+4.108392e+001
+9.412880e+001	+7.51321e+000	+1.656e-002	+4.355051e+001
+7.994040e+001	+6.49176e+000	+5.51e-003	+4.610781e+001
+9.136380e+001	+5.85294e+000	+1.314e-002	+5.084495e+001
+9.081080e+001	+5.63570e+000	+1.246e-002	+5.349934e+001
+8.268960e+001	+6.27847e+000	+5.04e-003	+5.603186e+001
+9.049480e+001	+5.50129e+000	+1.204e-002	+5.864893e+001
+9.325980e+001	+6.12291e+000	+1.642e-002	+6.122941e+001
+6.559400e+001	+4.14380e+000	+3.707e-002	+6.383253e+001
+7.643280e+001	+7.16287e+000	+8.07e-003	+6.644440e+001
+1.0381420e+002	+6.65843e+000	+4.406e-002	+6.907027e+001
+8.572320e+001	+6.65321e+000	+6.01e-003	+7.155096e+001
+9.163240e+001	+5.65077e+000	+1.391e-002	+7.417746e+001
+9.239080e+001	+6.64827e+000	+1.415e-002	+7.679929e+001
+8.235780e+001	+6.20618e+000	+5.07e-003	+8.042032e+001
+8.477520e+001	+5.82499e+000	+5.68e-003	+8.353293e+001
+8.016160e+001	+7.06228e+000	+5.40e-003	+8.623691e+001
+9.253300e+001	+5.68408e+000	+1.560e-002	+8.875985e+001
+7.382580e+001	+7.26458e+000	+1.107e-002	+9.137542e+001
+7.117140e+001	+6.16457e+000	+1.642e-002	+9.652583e+001
+8.297400e+001	+7.82965e+000	+5.05e-003	+9.905891e+001
+8.490160e+001	+7.39624e+000	+5.59e-003	+1.0179720e+002
+7.191400e+001	+6.52913e+000	+1.462e-002	+1.0503895e+002
+7.090280e+001	+6.32992e+000	+1.673e-002	+1.0763996e+002
+7.403120e+001	+7.05491e+000	+1.091e-002	+1.1275104e+002
+8.167840e+001	+8.12099e+000	+5.01e-003	+1.1561929e+002
+7.956120e+001	+7.32974e+000	+5.64e-003	+1.1838862e+002
+7.998780e+001	+7.39903e+000	+5.44e-003	+1.2106339e+002
+8.891480e+001	+6.81753e+000	+8.87e-003	+1.2382389e+002
+8.926240e+001	+5.94871e+000	+9.74e-003	+1.2638769e+002
+8.979960e+001	+5.61315e+000	+1.082e-002	+1.2901396e+002
+6.263940e+001	+3.12547e+000	+5.561e-002	+1.3141653e+002
+9.362320e+001	+7.49243e+000	+1.563e-002	+1.3428143e+002
+8.030380e+001	+6.72262e+000	+5.38e-003	+1.3677822e+002
+8.821960e+001	+6.98338e+000	+8.06e-003	+1.3919934e+002
+7.787060e+001	+5.00539e+000	+7.33e-003	+1.4164738e+002
+9.379700e+001	+6.94290e+000	+1.646e-002	+1.4421668e+002
+8.763500e+001	+7.09468e+000	+7.42e-003	+1.4677014e+002
+8.259480e+001	+6.01001e+000	+4.98e-003	+1.4914682e+002
+9.077920e+001	+5.70122e+000	+1.229e-002	+1.5150360e+002
+8.926240e+001	+6.54546e+000	+9.42e-003	+1.5408957e+002
+8.923080e+001	+5.60112e+000	+9.95e-003	+1.5643896e+002
+9.491880e+001	+7.78472e+000	+1.782e-002	+1.5903745e+002
+8.608660e+001	+7.66798e+000	+6.18e-003	+1.6157454e+002
+7.501080e+001	+5.85497e+000	+1.029e-002	+1.6418598e+002
+8.039860e+001	+7.06432e+000	+5.37e-003	+1.6690322e+002
