# Supplementary material for: Neuromotor Noise Is Malleable by Amplifying Perceived Errors
Source: PLoS Comput Biol. 2016 Aug 4;12(8):e1005044. doi: 10.1371/journal.pcbi.1005044 (PMC4973920; doi:10.1371/journal.pcbi.1005044)
Supplement: S1 Dataset — (ZIP) [file pcbi.1005044.s003.zip › Control/S3/S3_D5_B1.txt]

+8.043020e+001	+8.40498e+000	+5.50e-003	+3.06624e+000
+8.872520e+001	+6.82519e+000	+8.65e-003	+5.66173e+000
+8.923080e+001	+5.31741e+000	+1.020e-002	+8.25555e+000
+9.348100e+001	+7.51281e+000	+1.531e-002	+1.081256e+001
+9.425520e+001	+6.92838e+000	+1.738e-002	+1.355592e+001
+8.362180e+001	+4.97666e+000	+5.18e-003	+1.844156e+001
+9.807880e+001	+7.43355e+000	+2.536e-002	+2.084956e+001
+9.441320e+001	+6.93586e+000	+1.771e-002	+2.329537e+001
+8.205760e+001	+5.97543e+000	+5.07e-003	+2.581991e+001
+8.363760e+001	+5.74717e+000	+5.16e-003	+2.811138e+001
+8.795100e+001	+6.37905e+000	+7.98e-003	+3.075865e+001
+7.957700e+001	+5.92162e+000	+5.84e-003	+3.318964e+001
+7.491600e+001	+5.46568e+000	+1.069e-002	+3.580679e+001
+8.562840e+001	+6.17126e+000	+6.11e-003	+3.838120e+001
+9.386020e+001	+7.56633e+000	+1.596e-002	+4.092660e+001
+7.897660e+001	+5.95503e+000	+6.11e-003	+4.347472e+001
+8.842500e+001	+7.50499e+000	+8.10e-003	+4.581826e+001
+7.624320e+001	+5.09552e+000	+9.17e-003	+4.825941e+001
+7.873960e+001	+4.90349e+000	+6.51e-003	+5.057473e+001
+7.561120e+001	+4.70428e+000	+1.039e-002	+5.506905e+001
+8.867780e+001	+6.01290e+000	+8.95e-003	+5.745634e+001
+8.643420e+001	+5.90539e+000	+6.66e-003	+5.983303e+001
+8.060400e+001	+6.02997e+000	+5.39e-003	+6.224773e+001
+8.060400e+001	+6.07163e+000	+5.39e-003	+6.459835e+001
+8.505960e+001	+6.53239e+000	+5.78e-003	+6.686122e+001
+7.003380e+001	+3.91299e+000	+2.472e-002	+6.907938e+001
+8.422220e+001	+6.45596e+000	+5.37e-003	+7.156046e+001
+9.156920e+001	+5.80969e+000	+1.357e-002	+7.385732e+001
+8.344800e+001	+6.71999e+000	+5.10e-003	+7.620671e+001
+6.153340e+001	+3.22552e+000	+5.880e-002	+7.846807e+001
+8.564420e+001	+6.62058e+000	+5.97e-003	+8.074941e+001
+9.047900e+001	+6.01362e+000	+1.149e-002	+8.325528e+001
+8.523340e+001	+6.70400e+000	+5.76e-003	+8.568738e+001
+9.193260e+001	+6.37710e+000	+1.363e-002	+8.803068e+001
+8.635520e+001	+7.24079e+000	+6.37e-003	+9.038961e+001
+7.224580e+001	+4.72387e+000	+1.665e-002	+9.278346e+001
+8.597600e+001	+7.24327e+000	+6.11e-003	+9.515489e+001
+8.532820e+001	+6.56815e+000	+5.80e-003	+9.748130e+001
+8.411160e+001	+5.62375e+000	+5.32e-003	+9.984012e+001
+8.695560e+001	+7.09297e+000	+6.95e-003	+1.0231749e+002
+9.856860e+001	+7.32700e+000	+2.679e-002	+1.0475204e+002
+8.084100e+001	+6.29747e+000	+5.25e-003	+1.0705020e+002
+8.673440e+001	+6.75437e+000	+6.82e-003	+1.0955484e+002
+7.700160e+001	+4.17199e+000	+8.93e-003	+1.1194282e+002
+9.251720e+001	+6.62118e+000	+1.437e-002	+1.1451454e+002
+8.779300e+001	+6.08103e+000	+7.94e-003	+1.1693579e+002
+8.212080e+001	+6.05986e+000	+5.01e-003	+1.1935115e+002
+9.155340e+001	+5.81890e+000	+1.354e-002	+1.2181394e+002
+8.714520e+001	+6.90829e+000	+7.05e-003	+1.2417824e+002
+8.889900e+001	+5.59804e+000	+9.49e-003	+1.2653590e+002
+8.659220e+001	+7.30346e+000	+6.58e-003	+1.2901248e+002
+7.916620e+001	+6.18423e+000	+5.99e-003	+1.3139453e+002
+8.605500e+001	+6.98496e+000	+6.31e-003	+1.3360607e+002
+9.057380e+001	+5.65761e+000	+1.201e-002	+1.3598047e+002
+8.716100e+001	+7.52318e+000	+6.98e-003	+1.4038076e+002
+8.464880e+001	+6.53144e+000	+5.56e-003	+1.4255155e+002
+8.951520e+001	+5.43098e+000	+1.057e-002	+1.4483801e+002
+7.820240e+001	+5.45953e+000	+6.84e-003	+1.4919586e+002
+8.246840e+001	+6.30588e+000	+5.01e-003	+1.5167222e+002
+8.515440e+001	+6.54459e+000	+5.74e-003	+1.5392457e+002
