# Supplementary material for: Neuromotor Noise Is Malleable by Amplifying Perceived Errors
Source: PLoS Comput Biol. 2016 Aug 4;12(8):e1005044. doi: 10.1371/journal.pcbi.1005044 (PMC4973920; doi:10.1371/journal.pcbi.1005044)
Supplement: S1 Dataset — (ZIP) [file pcbi.1005044.s003.zip › Control/S3/S3_D5_B2.txt]

+8.886740e+001	+6.43463e+000	+9.02e-003	+2.06014e+000
+8.708200e+001	+6.57075e+000	+7.09e-003	+4.49669e+000
+7.505820e+001	+5.60782e+000	+1.037e-002	+6.83221e+000
+8.242100e+001	+6.70194e+000	+5.08e-003	+9.18940e+000
+7.554800e+001	+5.34145e+000	+9.91e-003	+1.148516e+001
+8.354280e+001	+6.48491e+000	+5.22e-003	+1.392530e+001
+8.001940e+001	+6.61143e+000	+5.56e-003	+1.629112e+001
+8.044600e+001	+6.78069e+000	+5.39e-003	+1.864005e+001
+8.431700e+001	+7.02103e+000	+5.34e-003	+2.095923e+001
+7.106080e+001	+4.75186e+000	+1.924e-002	+2.321618e+001
+7.363620e+001	+7.05884e+000	+1.145e-002	+2.563390e+001
+7.471060e+001	+5.76446e+000	+1.081e-002	+2.816296e+001
+8.768240e+001	+7.27249e+000	+7.42e-003	+3.053635e+001
+8.575480e+001	+4.42466e+000	+6.56e-003	+3.272524e+001
+8.452240e+001	+6.23825e+000	+5.49e-003	+3.525347e+001
+8.829860e+001	+4.97568e+000	+9.19e-003	+3.750278e+001
+8.559680e+001	+6.69914e+000	+5.99e-003	+3.992934e+001
+8.798260e+001	+5.92137e+000	+8.23e-003	+4.213844e+001
+9.292800e+001	+6.26315e+000	+1.560e-002	+4.453167e+001
+8.079360e+001	+5.23253e+000	+5.29e-003	+4.685655e+001
+8.422220e+001	+4.75632e+000	+5.41e-003	+4.915669e+001
+7.622740e+001	+3.65849e+000	+1.085e-002	+5.140647e+001
+8.196280e+001	+5.23081e+000	+5.00e-003	+5.376964e+001
+9.137960e+001	+5.69780e+000	+1.337e-002	+5.591813e+001
+7.162960e+001	+4.38599e+000	+1.889e-002	+5.823316e+001
+8.736640e+001	+6.43013e+000	+7.38e-003	+6.057344e+001
+8.041440e+001	+4.79674e+000	+5.48e-003	+6.289194e+001
+7.216680e+001	+3.79314e+000	+1.946e-002	+6.509822e+001
+9.166400e+001	+5.79623e+000	+1.376e-002	+6.742995e+001
+8.667120e+001	+6.42345e+000	+6.74e-003	+6.987116e+001
+7.905560e+001	+3.67232e+000	+6.76e-003	+7.216982e+001
+8.774560e+001	+4.59638e+000	+8.71e-003	+7.672665e+001
+8.665540e+001	+3.88557e+000	+7.88e-003	+7.908810e+001
+7.586400e+001	+3.59315e+000	+1.165e-002	+8.149828e+001
+7.894500e+001	+4.13574e+000	+6.63e-003	+8.376961e+001
+8.163100e+001	+5.84695e+000	+5.07e-003	+8.631252e+001
+8.861460e+001	+5.50363e+000	+9.22e-003	+8.853272e+001
+8.355860e+001	+5.77533e+000	+5.12e-003	+9.073562e+001
+7.905560e+001	+4.47291e+000	+6.38e-003	+9.289632e+001
+8.973640e+001	+5.60603e+000	+1.075e-002	+9.521393e+001
+8.588120e+001	+5.25652e+000	+6.38e-003	+9.756091e+001
+8.008260e+001	+3.86187e+000	+5.80e-003	+9.964828e+001
+7.020760e+001	+2.75594e+000	+3.130e-002	+1.0196948e+002
+7.614840e+001	+3.75825e+000	+1.081e-002	+1.0428297e+002
+8.125180e+001	+5.38530e+000	+5.10e-003	+1.0874740e+002
+7.082380e+001	+3.53645e+000	+2.425e-002	+1.1103261e+002
+8.125180e+001	+5.55475e+000	+5.10e-003	+1.1342315e+002
+9.490300e+001	+6.09940e+000	+2.004e-002	+1.1570342e+002
+8.197860e+001	+4.90654e+000	+4.99e-003	+1.1806577e+002
+8.428540e+001	+5.41780e+000	+5.47e-003	+1.2064474e+002
+8.471200e+001	+5.64989e+000	+5.65e-003	+1.2299981e+002
+7.221420e+001	+3.22497e+000	+2.180e-002	+1.2558448e+002
+6.319240e+001	-1.944e-002	-1.00000e+000	+1.2802452e+002
+8.289500e+001	+5.53593e+000	+5.00e-003	+1.3020153e+002
+7.693840e+001	+3.22848e+000	+1.035e-002	+1.3295505e+002
+8.308460e+001	+5.07635e+000	+5.04e-003	+1.3554789e+002
+7.349400e+001	+3.47575e+000	+1.726e-002	+1.3839986e+002
+9.967460e+001	+6.12575e+000	+3.269e-002	+1.4086127e+002
+7.798120e+001	+4.47086e+000	+7.44e-003	+1.4321046e+002
+7.382580e+001	+4.82184e+000	+1.328e-002	+1.4576757e+002
