# Supplementary material for: Neuromotor Noise Is Malleable by Amplifying Perceived Errors
Source: PLoS Comput Biol. 2016 Aug 4;12(8):e1005044. doi: 10.1371/journal.pcbi.1005044 (PMC4973920; doi:10.1371/journal.pcbi.1005044)
Supplement: S1 Dataset — (ZIP) [file pcbi.1005044.s003.zip › Control/S3/S3_D5_B3.txt]

+8.534400e+001	+6.60511e+000	+5.81e-003	+1.94545e+000
+8.231040e+001	+5.58281e+000	+5.01e-003	+4.35876e+000
+7.733340e+001	+3.23317e+000	+9.62e-003	+6.57979e+000
+7.818660e+001	+3.39242e+000	+8.06e-003	+8.89499e+000
+8.268960e+001	+6.83182e+000	+5.03e-003	+1.119348e+001
+7.766520e+001	+4.26707e+000	+7.95e-003	+1.347602e+001
+7.622740e+001	+4.95450e+000	+9.26e-003	+1.567735e+001
+8.035120e+001	+6.37976e+000	+5.35e-003	+1.788591e+001
+7.753880e+001	+4.57612e+000	+7.87e-003	+2.014509e+001
+7.760200e+001	+3.52541e+000	+8.75e-003	+2.464713e+001
+8.387460e+001	+4.92026e+000	+5.28e-003	+2.907806e+001
+8.493320e+001	+5.31596e+000	+5.75e-003	+3.130832e+001
+7.121880e+001	+3.04612e+000	+2.583e-002	+3.542387e+001
+6.881720e+001	+4.83869e+000	+2.457e-002	+3.765169e+001
+7.867640e+001	+4.74901e+000	+6.67e-003	+3.998110e+001
+8.480680e+001	+5.79477e+000	+5.65e-003	+4.217393e+001
+7.621160e+001	+4.50240e+000	+9.70e-003	+4.433514e+001
+8.945200e+001	+5.81761e+000	+1.010e-002	+4.660318e+001
+8.194700e+001	+5.91616e+000	+5.02e-003	+4.909452e+001
+8.706620e+001	+6.09363e+000	+7.23e-003	+5.130683e+001
+8.867780e+001	+6.07814e+000	+8.90e-003	+5.379422e+001
+7.475800e+001	+3.22217e+000	+1.505e-002	+5.604895e+001
+6.581520e+001	+2.40859e+000	-1.00000e+000	+5.825770e+001
+9.254880e+001	+7.13792e+000	+1.399e-002	+6.130386e+001
+9.261200e+001	+6.34767e+000	+1.487e-002	+6.364894e+001
+8.888320e+001	+7.11124e+000	+8.69e-003	+6.593351e+001
+8.063560e+001	+7.38975e+000	+5.37e-003	+6.833177e+001
+9.226440e+001	+6.47372e+000	+1.407e-002	+7.058984e+001
+8.027220e+001	+6.40081e+000	+5.38e-003	+7.347424e+001
+7.837620e+001	+5.33508e+000	+6.69e-003	+7.619292e+001
+7.780740e+001	+4.63018e+000	+7.53e-003	+7.875248e+001
+8.676600e+001	+7.72559e+000	+6.61e-003	+8.126843e+001
+6.769540e+001	+3.94298e+000	+3.152e-002	+8.374966e+001
+9.307020e+001	+6.77976e+000	+1.524e-002	+8.626942e+001
+8.663960e+001	+7.00525e+000	+6.61e-003	+8.878159e+001
+8.665540e+001	+7.11716e+000	+6.63e-003	+9.162997e+001
+8.280020e+001	+5.77303e+000	+5.02e-003	+9.393397e+001
+8.485420e+001	+7.08650e+000	+5.65e-003	+9.649522e+001
+8.695560e+001	+6.39794e+000	+7.02e-003	+9.905635e+001
+8.483840e+001	+6.54062e+000	+5.55e-003	+1.0145277e+002
+8.080940e+001	+6.34544e+000	+5.24e-003	+1.0604812e+002
+7.600620e+001	+5.25781e+000	+9.36e-003	+1.1028650e+002
+8.112540e+001	+6.83982e+000	+5.19e-003	+1.1490563e+002
+7.482120e+001	+5.51889e+000	+1.079e-002	+1.1710243e+002
+8.709780e+001	+7.85908e+000	+6.86e-003	+1.1948146e+002
+8.899380e+001	+6.46938e+000	+9.11e-003	+1.2219755e+002
+8.959420e+001	+5.98380e+000	+1.019e-002	+1.2451331e+002
+8.983120e+001	+5.99348e+000	+1.056e-002	+1.2698387e+002
+8.202600e+001	+6.88447e+000	+5.09e-003	+1.2943520e+002
+7.341500e+001	+4.83828e+000	+1.404e-002	+1.3160225e+002
+9.531380e+001	+7.36903e+000	+1.911e-002	+1.3400845e+002
+8.159940e+001	+7.41116e+000	+5.10e-003	+1.3636397e+002
+7.597460e+001	+5.88090e+000	+9.00e-003	+1.3854209e+002
+8.888320e+001	+6.80292e+000	+8.85e-003	+1.4090744e+002
+9.427100e+001	+8.35513e+000	+1.613e-002	+1.4374915e+002
+7.437880e+001	+6.53710e+000	+1.069e-002	+1.4617010e+002
+7.900820e+001	+5.84013e+000	+6.13e-003	+1.4866440e+002
+7.407860e+001	+5.78306e+000	+1.170e-002	+1.5133401e+002
+7.196140e+001	+5.03100e+000	+1.664e-002	+1.5369513e+002
+6.839060e+001	+5.85872e+000	+2.301e-002	+1.5600447e+002
