# Supplementary material for: Neuromotor Noise Is Malleable by Amplifying Perceived Errors
Source: PLoS Comput Biol. 2016 Aug 4;12(8):e1005044. doi: 10.1371/journal.pcbi.1005044 (PMC4973920; doi:10.1371/journal.pcbi.1005044)
Supplement: S1 Dataset — (ZIP) [file pcbi.1005044.s003.zip › Control/S3/S3_D5_B4.txt]

+7.447360e+001	+6.89603e+000	+1.039e-002	+2.33221e+000
+8.997340e+001	+5.86263e+000	+1.084e-002	+4.96878e+000
+6.636820e+001	+3.70787e+000	+3.722e-002	+7.47512e+000
+5.597180e+001	+9.3406e-001	-1.00000e+000	+9.66926e+000
+8.600760e+001	+6.79219e+000	+6.26e-003	+1.156761e+001
+8.883580e+001	+6.90303e+000	+8.77e-003	+1.424467e+001
+6.911740e+001	+3.95494e+000	+2.717e-002	+1.684164e+001
+5.900540e+001	-1.0116e-001	-1.00000e+000	+1.910345e+001
+8.682920e+001	+7.48398e+000	+6.75e-003	+2.078224e+001
+8.057240e+001	+5.83896e+000	+5.32e-003	+2.341829e+001
+8.649740e+001	+7.27514e+000	+6.46e-003	+2.590849e+001
+8.856720e+001	+6.16676e+000	+8.80e-003	+2.859061e+001
+8.129920e+001	+6.51692e+000	+5.14e-003	+3.160025e+001
+8.861460e+001	+6.11874e+000	+8.83e-003	+3.426164e+001
+8.341640e+001	+5.91706e+000	+5.20e-003	+3.696286e+001
+9.106360e+001	+7.09185e+000	+1.159e-002	+4.008452e+001
+8.624460e+001	+7.21932e+000	+6.37e-003	+4.308446e+001
+8.092000e+001	+7.24137e+000	+5.15e-003	+4.605571e+001
+7.497920e+001	+5.04878e+000	+1.105e-002	+4.866656e+001
+9.205900e+001	+6.58242e+000	+1.360e-002	+5.114723e+001
+8.197860e+001	+7.24297e+000	+5.15e-003	+5.420839e+001
+8.556520e+001	+7.19630e+000	+5.87e-003	+5.732854e+001
+7.839200e+001	+5.37568e+000	+6.66e-003	+5.999011e+001
+8.235780e+001	+6.81712e+000	+5.09e-003	+6.270863e+001
+7.651180e+001	+5.27202e+000	+8.66e-003	+6.575355e+001
+8.137820e+001	+6.41074e+000	+5.08e-003	+6.899728e+001
+7.557960e+001	+6.22266e+000	+9.29e-003	+7.171377e+001
+8.142560e+001	+7.51827e+000	+5.12e-003	+7.438513e+001
+7.557960e+001	+5.79759e+000	+9.52e-003	+7.731593e+001
+7.098180e+001	+4.77442e+000	+1.936e-002	+8.051046e+001
+7.896080e+001	+5.83696e+000	+6.20e-003	+8.306347e+001
+8.166260e+001	+6.31878e+000	+5.13e-003	+8.592280e+001
+8.080940e+001	+7.08137e+000	+5.24e-003	+8.886303e+001
+8.196280e+001	+6.53203e+000	+5.08e-003	+9.204989e+001
+8.003520e+001	+7.34754e+000	+5.43e-003	+9.509980e+001
+7.693840e+001	+5.67794e+000	+8.02e-003	+9.967242e+001
+7.358880e+001	+5.58240e+000	+1.271e-002	+1.0214520e+002
+7.374680e+001	+6.28191e+000	+1.181e-002	+1.0483328e+002
+7.483700e+001	+5.20818e+000	+1.107e-002	+1.0719968e+002
+7.341500e+001	+4.84007e+000	+1.403e-002	+1.0962849e+002
+6.354000e+001	+5.52444e+000	+3.722e-002	+1.1209931e+002
+8.368500e+001	+7.02595e+000	+5.21e-003	+1.1492269e+002
+7.382580e+001	+6.04381e+000	+1.186e-002	+1.1737941e+002
+6.347680e+001	+4.55351e+000	+4.169e-002	+1.1980447e+002
+6.793240e+001	+5.79252e+000	+2.428e-002	+1.2229358e+002
+6.799560e+001	+5.68245e+000	+2.436e-002	+1.2484899e+002
+8.103060e+001	+7.10218e+000	+5.16e-003	+1.2740087e+002
+8.352700e+001	+6.59974e+000	+5.22e-003	+1.2980952e+002
+9.439740e+001	+7.21099e+000	+1.735e-002	+1.3236918e+002
+8.330580e+001	+5.85836e+000	+5.08e-003	+1.3493639e+002
+7.926100e+001	+5.70304e+000	+5.98e-003	+1.3755958e+002
+8.769820e+001	+6.46570e+000	+7.74e-003	+1.4012391e+002
+8.453820e+001	+5.63716e+000	+5.47e-003	+1.4281677e+002
+8.077780e+001	+5.46453e+000	+5.33e-003	+1.4537560e+002
+8.294240e+001	+4.86031e+000	+5.09e-003	+1.4793124e+002
+9.235920e+001	+5.95288e+000	+1.488e-002	+1.5077081e+002
+8.444340e+001	+5.78359e+000	+5.50e-003	+1.5308136e+002
+8.501220e+001	+5.54117e+000	+5.79e-003	+1.5592224e+002
+8.174160e+001	+5.71326e+000	+5.09e-003	+1.5892711e+002
+7.648020e+001	+4.43638e+000	+9.38e-003	+1.6250196e+002
