# Supplementary material for: Neuromotor Noise Is Malleable by Amplifying Perceived Errors
Source: PLoS Comput Biol. 2016 Aug 4;12(8):e1005044. doi: 10.1371/journal.pcbi.1005044 (PMC4973920; doi:10.1371/journal.pcbi.1005044)
Supplement: S1 Dataset — (ZIP) [file pcbi.1005044.s003.zip › Control/S3/S3_D6_B1.txt]

+8.900960e+001	+6.99505e+000	+8.96e-003	+1.40709e+000
+8.439600e+001	+6.79657e+000	+5.47e-003	+4.01467e+000
+8.596020e+001	+5.65505e+000	+6.36e-003	+6.47413e+000
+8.806160e+001	+4.99960e+000	+8.84e-003	+8.82290e+000
+9.248560e+001	+5.52699e+000	+1.578e-002	+1.127561e+001
+7.486860e+001	+6.42607e+000	+1.008e-002	+1.390562e+001
+7.428400e+001	+5.12597e+000	+1.206e-002	+1.610708e+001
+9.589840e+001	+7.18812e+000	+2.060e-002	+1.873051e+001
+8.828280e+001	+4.43571e+000	+9.68e-003	+2.112014e+001
+8.349540e+001	+3.93131e+000	+5.19e-003	+2.345750e+001
+8.705040e+001	+2.69777e+000	+1.056e-002	+2.564317e+001
+9.234340e+001	+5.42834e+000	+1.565e-002	+2.809540e+001
+7.358880e+001	+2.08234e+000	-1.00000e+000	+3.038065e+001
+9.520320e+001	+6.73993e+000	+1.966e-002	+3.239136e+001
+8.648160e+001	+6.34827e+000	+6.70e-003	+3.480126e+001
+8.314780e+001	+5.39029e+000	+5.04e-003	+3.743829e+001
+8.916760e+001	+6.49717e+000	+9.31e-003	+4.121474e+001
+8.354280e+001	+5.58665e+000	+5.12e-003	+4.355016e+001
+7.730180e+001	+2.92089e+000	+1.031e-002	+4.578099e+001
+8.423800e+001	+4.78787e+000	+5.41e-003	+4.814740e+001
+9.297540e+001	+5.19795e+000	+1.746e-002	+5.036379e+001
+8.833020e+001	+4.02164e+000	+1.030e-002	+5.268254e+001
+9.291220e+001	+5.71183e+000	+1.634e-002	+5.495942e+001
+8.760340e+001	+6.05839e+000	+7.70e-003	+5.722099e+001
+8.730320e+001	+6.30449e+000	+7.34e-003	+5.948516e+001
+8.548620e+001	+4.80906e+000	+6.23e-003	+6.175397e+001
+7.505820e+001	+4.62046e+000	+1.139e-002	+6.385319e+001
+7.741240e+001	+3.66388e+000	+8.87e-003	+6.626305e+001
+8.923080e+001	+4.63479e+000	+1.096e-002	+7.063037e+001
+8.676600e+001	+5.89976e+000	+6.95e-003	+7.333926e+001
+8.896220e+001	+4.49439e+000	+1.070e-002	+7.568675e+001
+8.921500e+001	+4.39159e+000	+1.130e-002	+7.809875e+001
+7.771260e+001	+3.39023e+000	+8.78e-003	+8.059569e+001
+8.276860e+001	+5.46271e+000	+5.02e-003	+8.301121e+001
+8.863040e+001	+5.77064e+000	+9.03e-003	+8.539909e+001
+9.005240e+001	+4.80810e+000	+1.217e-002	+8.768232e+001
+9.047900e+001	+5.47112e+000	+1.205e-002	+9.012290e+001
+8.769820e+001	+7.17539e+000	+7.46e-003	+9.275997e+001
+8.460140e+001	+4.29888e+000	+5.69e-003	+9.522572e+001
+8.501220e+001	+5.21627e+000	+5.77e-003	+9.756600e+001
+8.493320e+001	+5.05131e+000	+5.75e-003	+1.0003715e+002
+8.080940e+001	+6.00905e+000	+5.21e-003	+1.0262874e+002
+8.267380e+001	+3.31064e+000	+4.99e-003	+1.0493607e+002
+8.406420e+001	+4.35639e+000	+5.37e-003	+1.0731854e+002
+7.820240e+001	+3.48427e+000	+7.92e-003	+1.0986917e+002
+8.611820e+001	+3.33667e+000	+7.68e-003	+1.1241691e+002
+8.164680e+001	+4.80212e+000	+5.03e-003	+1.1495108e+002
+9.265940e+001	+5.91274e+000	+1.552e-002	+1.1754878e+002
+8.284760e+001	+4.16620e+000	+5.05e-003	+1.2001771e+002
+7.997200e+001	+4.03693e+000	+5.84e-003	+1.2240254e+002
+8.927820e+001	+5.44150e+000	+1.017e-002	+1.2479529e+002
+7.864480e+001	+4.48638e+000	+6.77e-003	+1.2739387e+002
+8.828280e+001	+5.01769e+000	+9.11e-003	+1.2983597e+002
+7.355720e+001	+2.62316e+000	-1.00000e+000	+1.3218073e+002
+7.990880e+001	+5.10945e+000	+5.69e-003	+1.3435101e+002
+8.363760e+001	+4.51721e+000	+5.20e-003	+1.3701681e+002
+8.077780e+001	+4.47706e+000	+5.36e-003	+1.3941876e+002
+8.894640e+001	+4.52823e+000	+1.065e-002	+1.4183853e+002
+9.073180e+001	+5.08138e+000	+1.303e-002	+1.4442215e+002
+7.412600e+001	+4.54283e+000	+1.319e-002	+1.4697818e+002
