# Supplementary material for: Neuromotor Noise Is Malleable by Amplifying Perceived Errors
Source: PLoS Comput Biol. 2016 Aug 4;12(8):e1005044. doi: 10.1371/journal.pcbi.1005044 (PMC4973920; doi:10.1371/journal.pcbi.1005044)
Supplement: S1 Dataset — (ZIP) [file pcbi.1005044.s003.zip › Control/S3/S3_D6_B2.txt]

+8.491740e+001	+4.16408e+000	+5.93e-003	+1.50252e+000
+8.370080e+001	+3.83935e+000	+5.28e-003	+3.96045e+000
+7.997200e+001	+3.89109e+000	+5.85e-003	+6.33928e+000
+8.117280e+001	+4.14636e+000	+5.20e-003	+9.02602e+000
+7.101340e+001	+2.01031e+000	-1.00000e+000	+1.161495e+001
+7.433140e+001	+3.12808e+000	+1.646e-002	+1.327708e+001
+9.604060e+001	+5.51351e+000	+2.423e-002	+1.572017e+001
+8.716100e+001	+3.99904e+000	+8.49e-003	+1.824812e+001
+7.537420e+001	+3.59257e+000	+1.263e-002	+2.082252e+001
+8.962580e+001	+3.77186e+000	+1.340e-002	+2.318669e+001
+8.452240e+001	+5.65399e+000	+5.46e-003	+2.570097e+001
+8.359020e+001	+5.63909e+000	+5.14e-003	+2.820742e+001
+8.507540e+001	+5.85564e+000	+5.77e-003	+3.061944e+001
+8.243680e+001	+6.11986e+000	+5.04e-003	+3.289813e+001
+7.810760e+001	+2.86666e+000	+8.91e-003	+3.547188e+001
+7.782320e+001	+3.62485e+000	+8.31e-003	+3.803214e+001
+8.490160e+001	+5.18184e+000	+5.73e-003	+4.048632e+001
+8.867780e+001	+5.62948e+000	+9.20e-003	+4.281591e+001
+7.734920e+001	+5.05257e+000	+7.81e-003	+4.525748e+001
+8.250000e+001	+6.61140e+000	+5.00e-003	+4.785615e+001
+8.363760e+001	+4.62239e+000	+5.19e-003	+5.022053e+001
+7.595880e+001	+3.83161e+000	+1.103e-002	+5.253147e+001
+8.202600e+001	+5.13240e+000	+5.02e-003	+5.497389e+001
+7.505820e+001	+5.33642e+000	+1.060e-002	+5.849920e+001
+7.150320e+001	+3.22177e+000	+2.391e-002	+6.094454e+001
+7.643280e+001	+4.78735e+000	+9.12e-003	+6.327893e+001
+6.463020e+001	-9.187e-002	-1.00000e+000	+6.549327e+001
+8.673440e+001	+6.49378e+000	+6.77e-003	+6.710543e+001
+8.430120e+001	+5.64115e+000	+5.41e-003	+7.043828e+001
+8.633940e+001	+6.95072e+000	+6.41e-003	+7.283335e+001
+8.357440e+001	+5.74230e+000	+5.12e-003	+7.542883e+001
+7.877120e+001	+4.94617e+000	+6.49e-003	+7.789570e+001
+7.823400e+001	+4.92035e+000	+7.00e-003	+8.036870e+001
+5.938460e+001	-5.865e-002	-1.00000e+000	+8.250548e+001
+7.104500e+001	+2.87719e+000	+2.753e-002	+8.433957e+001
+7.404700e+001	+4.65631e+000	+1.314e-002	+8.667388e+001
+8.641840e+001	+5.56552e+000	+6.74e-003	+8.901919e+001
+8.602340e+001	+5.69080e+000	+6.43e-003	+9.136531e+001
+1.2252140e+002	+6.01841e+000	+1.2481e-001	+9.392624e+001
+8.347960e+001	+5.58145e+000	+5.11e-003	+9.654589e+001
+8.850400e+001	+5.04381e+000	+9.38e-003	+9.906353e+001
+8.752440e+001	+5.10961e+000	+8.11e-003	+1.0144609e+002
+8.368500e+001	+4.79728e+000	+5.19e-003	+1.0382448e+002
+8.208920e+001	+4.87972e+000	+5.06e-003	+1.0612302e+002
+8.218400e+001	+4.45510e+000	+4.99e-003	+1.0831990e+002
+8.431700e+001	+4.30332e+000	+5.51e-003	+1.1071343e+002
+8.449080e+001	+3.57710e+000	+5.80e-003	+1.1301634e+002
+8.245260e+001	+3.43571e+000	+4.97e-003	+1.1538506e+002
+8.900960e+001	+3.78874e+000	+1.202e-002	+1.1778954e+002
+9.400240e+001	+5.24499e+000	+1.976e-002	+1.2020450e+002
+8.169420e+001	+4.96521e+000	+5.03e-003	+1.2241769e+002
+7.940320e+001	+4.83606e+000	+6.02e-003	+1.2492847e+002
+7.636960e+001	+3.03122e+000	+1.195e-002	+1.2738565e+002
+8.488580e+001	+5.08243e+000	+5.72e-003	+1.2972474e+002
+8.927820e+001	+4.77053e+000	+1.090e-002	+1.3213350e+002
+7.638540e+001	+4.64645e+000	+9.32e-003	+1.3437531e+002
+9.033680e+001	+4.92632e+000	+1.252e-002	+1.3685374e+002
+7.602200e+001	+3.80523e+000	+1.096e-002	+1.3911577e+002
+7.733340e+001	+4.61804e+000	+8.12e-003	+1.4155921e+002
+8.254740e+001	+5.84052e+000	+4.97e-003	+1.4396654e+002
