# Supplementary material for: Neuromotor Noise Is Malleable by Amplifying Perceived Errors
Source: PLoS Comput Biol. 2016 Aug 4;12(8):e1005044. doi: 10.1371/journal.pcbi.1005044 (PMC4973920; doi:10.1371/journal.pcbi.1005044)
Supplement: S1 Dataset — (ZIP) [file pcbi.1005044.s003.zip › Control/S3/S3_D6_B3.txt]

+8.801420e+001	+5.32629e+000	+8.55e-003	+1.21009e+000
+9.103200e+001	+4.74304e+000	+1.421e-002	+3.47711e+000
+6.578360e+001	-6.90e-003	-1.00000e+000	+5.62757e+000
+8.373240e+001	+4.99946e+000	+5.20e-003	+7.18261e+000
+8.738220e+001	+5.93565e+000	+7.53e-003	+9.51383e+000
+9.439740e+001	+5.87418e+000	+1.931e-002	+1.199744e+001
+9.379700e+001	+5.56628e+000	+1.854e-002	+1.429423e+001
+7.866060e+001	+4.34422e+000	+6.81e-003	+1.652301e+001
+8.455400e+001	+5.57436e+000	+5.49e-003	+1.896982e+001
+8.456980e+001	+5.49880e+000	+5.53e-003	+2.143146e+001
+7.216680e+001	+2.89421e+000	+2.382e-002	+2.399743e+001
+8.684500e+001	+4.77443e+000	+7.49e-003	+2.636718e+001
+8.894640e+001	+5.02724e+000	+1.007e-002	+2.886958e+001
+1.0449360e+002	+6.15407e+000	+4.835e-002	+3.141872e+001
+8.930980e+001	+5.17778e+000	+1.045e-002	+3.373714e+001
+8.193120e+001	+5.35740e+000	+4.99e-003	+3.622537e+001
+8.204180e+001	+6.55575e+000	+5.08e-003	+3.851020e+001
+7.934000e+001	+4.88621e+000	+6.05e-003	+4.102452e+001
+7.837620e+001	+4.48841e+000	+7.03e-003	+4.364304e+001
+9.155340e+001	+4.80049e+000	+1.517e-002	+4.610318e+001
+8.283180e+001	+5.04939e+000	+5.00e-003	+4.844322e+001
+8.344800e+001	+4.33988e+000	+5.16e-003	+5.108700e+001
+8.006680e+001	+6.17279e+000	+5.48e-003	+5.374457e+001
+8.287920e+001	+5.07841e+000	+5.01e-003	+5.628691e+001
+7.839200e+001	+4.06038e+000	+7.24e-003	+5.873233e+001
+8.626040e+001	+5.36806e+000	+6.67e-003	+6.115215e+001
+8.008260e+001	+4.09363e+000	+5.72e-003	+6.368906e+001
+8.003520e+001	+5.62272e+000	+5.61e-003	+6.640121e+001
+7.480540e+001	+5.03873e+000	+1.129e-002	+6.881736e+001
+7.823400e+001	+5.17925e+000	+6.86e-003	+7.134732e+001
+8.001940e+001	+4.60768e+000	+5.66e-003	+7.390739e+001
+8.183640e+001	+4.85283e+000	+5.05e-003	+7.634368e+001
+7.521620e+001	+5.27760e+000	+1.042e-002	+7.873055e+001
+7.971920e+001	+4.35179e+000	+5.92e-003	+8.121546e+001
+8.019320e+001	+4.58453e+000	+5.63e-003	+8.358063e+001
+7.954540e+001	+4.62818e+000	+5.98e-003	+8.604237e+001
+8.335320e+001	+4.74879e+000	+5.09e-003	+8.854170e+001
+8.374820e+001	+4.56008e+000	+5.27e-003	+9.146601e+001
+7.981400e+001	+4.31911e+000	+5.89e-003	+9.406216e+001
+7.235640e+001	+2.32390e+000	-1.00000e+000	+9.654877e+001
+7.497920e+001	+5.32217e+000	+1.076e-002	+9.831921e+001
+8.409580e+001	+4.76342e+000	+5.39e-003	+1.0094330e+002
+7.654340e+001	+4.11451e+000	+9.67e-003	+1.0356557e+002
+7.817080e+001	+4.21589e+000	+7.37e-003	+1.0624865e+002
+7.494760e+001	+5.43488e+000	+1.068e-002	+1.0892559e+002
+7.954540e+001	+4.47545e+000	+6.00e-003	+1.1182269e+002
+8.412740e+001	+5.26824e+000	+5.33e-003	+1.1472125e+002
+8.589700e+001	+5.50209e+000	+6.37e-003	+1.1742287e+002
+8.335320e+001	+5.31114e+000	+5.14e-003	+1.1993664e+002
+7.975080e+001	+3.44169e+000	+6.18e-003	+1.2241703e+002
+7.507400e+001	+4.57122e+000	+1.145e-002	+1.2490785e+002
+8.581800e+001	+5.77958e+000	+6.26e-003	+1.2735794e+002
+7.251440e+001	+3.34155e+000	+2.039e-002	+1.3004968e+002
+8.074620e+001	+4.48477e+000	+5.35e-003	+1.3245630e+002
+8.464880e+001	+5.04849e+000	+5.59e-003	+1.3498075e+002
+8.046180e+001	+4.44887e+000	+5.46e-003	+1.3748410e+002
+8.923080e+001	+4.51003e+000	+1.115e-002	+1.4015623e+002
+7.744400e+001	+3.89381e+000	+8.55e-003	+1.4262121e+002
+8.144140e+001	+5.34645e+000	+5.16e-003	+1.4512109e+002
+8.095160e+001	+5.27027e+000	+5.19e-003	+1.4764080e+002
