# Supplementary material for: Neuromotor Noise Is Malleable by Amplifying Perceived Errors
Source: PLoS Comput Biol. 2016 Aug 4;12(8):e1005044. doi: 10.1371/journal.pcbi.1005044 (PMC4973920; doi:10.1371/journal.pcbi.1005044)
Supplement: S1 Dataset — (ZIP) [file pcbi.1005044.s003.zip › Control/S3/S3_D6_B4.txt]

+7.069740e+001	+2.81341e+000	+2.916e-002	+1.43064e+000
+7.169280e+001	+1.09791e+000	-1.00000e+000	+3.62308e+000
+9.090560e+001	+4.58474e+000	+1.424e-002	+5.30536e+000
+8.840920e+001	+4.09906e+000	+1.032e-002	+7.58607e+000
+9.441320e+001	+5.77461e+000	+1.957e-002	+1.008968e+001
+9.259620e+001	+5.32090e+000	+1.636e-002	+1.236640e+001
+9.117420e+001	+4.47034e+000	+1.510e-002	+1.473196e+001
+8.524920e+001	+6.63304e+000	+5.75e-003	+1.711676e+001
+8.061980e+001	+6.04285e+000	+5.37e-003	+1.963120e+001
+8.452240e+001	+5.11542e+000	+5.56e-003	+2.261106e+001
+8.216820e+001	+3.64452e+000	+5.01e-003	+2.508702e+001
+8.333740e+001	+4.98815e+000	+5.10e-003	+2.747035e+001
+8.633940e+001	+3.99002e+000	+7.39e-003	+2.991138e+001
+8.812480e+001	+3.60097e+000	+1.068e-002	+3.233739e+001
+7.665400e+001	-1.15337e+000	-1.00000e+000	+3.452927e+001
+8.804580e+001	+3.57765e+000	+1.056e-002	+3.630306e+001
+8.591280e+001	+3.64068e+000	+7.14e-003	+3.871691e+001
+9.115840e+001	+3.25058e+000	+1.935e-002	+4.115795e+001
+9.818940e+001	+5.68045e+000	+2.973e-002	+4.347533e+001
+9.077920e+001	+4.26707e+000	+1.471e-002	+4.577455e+001
+7.862900e+001	+4.19406e+000	+6.91e-003	+4.815434e+001
+8.501220e+001	+5.53363e+000	+5.79e-003	+5.067366e+001
+8.054080e+001	+5.09369e+000	+5.40e-003	+5.306377e+001
+7.821820e+001	+3.29792e+000	+8.11e-003	+5.558855e+001
+8.199440e+001	+4.22420e+000	+4.99e-003	+6.015188e+001
+6.404560e+001	-3.9094e-001	-1.00000e+000	+6.226951e+001
+8.554940e+001	+5.26472e+000	+6.14e-003	+6.388473e+001
+8.295820e+001	+5.21916e+000	+5.07e-003	+6.831824e+001
+7.156640e+001	+2.90148e+000	+2.567e-002	+7.053961e+001
+8.645000e+001	+6.11194e+000	+6.63e-003	+7.291089e+001
+7.651180e+001	+3.49891e+000	+1.062e-002	+7.503293e+001
+8.842500e+001	+5.05942e+000	+9.29e-003	+7.749407e+001
+8.428540e+001	+5.47358e+000	+5.45e-003	+8.079113e+001
+7.866060e+001	+4.47339e+000	+6.76e-003	+8.301316e+001
+7.796540e+001	+3.39676e+000	+8.37e-003	+8.521455e+001
+9.013140e+001	+3.83722e+000	+1.435e-002	+8.745901e+001
+8.705040e+001	+5.41340e+000	+7.38e-003	+8.973149e+001
+9.269100e+001	+5.70052e+000	+1.591e-002	+9.198059e+001
+7.453680e+001	+4.74616e+000	+1.212e-002	+9.409899e+001
+7.919780e+001	+4.95387e+000	+6.16e-003	+9.645942e+001
+7.663820e+001	+4.60315e+000	+8.99e-003	+9.879504e+001
+8.330580e+001	+4.88056e+000	+5.10e-003	+1.0186854e+002
+7.548480e+001	+5.95297e+000	+9.56e-003	+1.0436890e+002
+7.204040e+001	+3.55265e+000	+2.076e-002	+1.0682676e+002
+8.061980e+001	+5.49935e+000	+5.29e-003	+1.0924836e+002
+7.589560e+001	+4.59594e+000	+1.011e-002	+1.1143111e+002
+7.113980e+001	+4.41570e+000	+1.997e-002	+1.1375355e+002
+7.954540e+001	+5.85306e+000	+5.80e-003	+1.1605948e+002
+7.219840e+001	+2.97624e+000	+2.322e-002	+1.1842151e+002
+7.970340e+001	+6.43886e+000	+5.72e-003	+1.2067998e+002
+7.739660e+001	+4.42281e+000	+8.15e-003	+1.2293037e+002
+6.779020e+001	+3.67705e+000	+3.275e-002	+1.2524593e+002
+8.545460e+001	+6.07305e+000	+5.93e-003	+1.2751782e+002
+8.223140e+001	+4.89070e+000	+4.97e-003	+1.2992970e+002
+7.595880e+001	+4.76917e+000	+9.83e-003	+1.3328224e+002
+8.452240e+001	+5.10197e+000	+5.56e-003	+1.3584826e+002
+7.935580e+001	+6.04766e+000	+5.85e-003	+1.4036624e+002
+5.644580e+001	-2.8530e-001	-1.00000e+000	+1.4257654e+002
+1.4205020e+002	-1.77986e+000	-1.00000e+000	+1.4331624e+002
+7.829720e+001	+4.53767e+000	+7.11e-003	+1.4510240e+002
