# Supplementary material for: Neuromotor Noise Is Malleable by Amplifying Perceived Errors
Source: PLoS Comput Biol. 2016 Aug 4;12(8):e1005044. doi: 10.1371/journal.pcbi.1005044 (PMC4973920; doi:10.1371/journal.pcbi.1005044)
Supplement: S1 Dataset — (ZIP) [file pcbi.1005044.s003.zip › Control/S4/S4_D1_B1.txt]

+1.023080e+001	+8.66069e+000	-1.00000e+000	+3.98467e+000
+1.465480e+001	+7.97036e+000	-1.00000e+000	+8.67810e+000
+7.275140e+001	+8.33467e+000	+1.209e-002	+1.152307e+001
+3.960300e+001	+8.60834e+000	+1.1730e-001	+1.439321e+001
+5.892640e+001	+8.90545e+000	+4.326e-002	+1.738156e+001
+6.481980e+001	+8.55747e+000	+2.753e-002	+2.027018e+001
+5.587700e+001	+9.77712e+000	+5.165e-002	+2.317090e+001
+6.439320e+001	+8.89395e+000	+2.821e-002	+2.649863e+001
+5.712520e+001	+1.072658e+001	+4.658e-002	+2.949621e+001
+7.341500e+001	+9.13092e+000	+1.089e-002	+3.256224e+001
+6.572040e+001	+8.70140e+000	+2.524e-002	+3.539876e+001
+3.571620e+001	+9.67442e+000	+1.3269e-001	+3.843889e+001
+8.298980e+001	+8.75294e+000	+5.13e-003	+4.150303e+001
+6.497780e+001	+9.16796e+000	+2.657e-002	+4.442248e+001
+7.053940e+001	+8.15976e+000	+1.580e-002	+4.759787e+001
+7.041300e+001	+8.17262e+000	+1.597e-002	+5.059533e+001
+7.987720e+001	+9.37197e+000	+5.44e-003	+5.350475e+001
+8.752440e+001	+9.08320e+000	+7.02e-003	+5.653206e+001
+5.905280e+001	+9.72404e+000	+4.184e-002	+5.943073e+001
+6.842220e+001	+7.95986e+000	+1.999e-002	+6.228371e+001
+5.620880e+001	+9.57987e+000	+5.083e-002	+6.527709e+001
+6.420360e+001	+8.84748e+000	+2.873e-002	+6.827914e+001
+6.455120e+001	+1.006043e+001	+2.688e-002	+7.158906e+001
+7.207200e+001	+8.32825e+000	+1.312e-002	+7.487883e+001
+8.335320e+001	+1.068394e+001	+5.04e-003	+7.822769e+001
+7.965600e+001	+9.25626e+000	+5.72e-003	+8.125913e+001
+6.575200e+001	+9.15375e+000	+2.474e-002	+8.433565e+001
+6.788500e+001	+9.51619e+000	+1.992e-002	+8.746036e+001
+9.689380e+001	+8.70767e+000	+2.106e-002	+9.061102e+001
+8.246840e+001	+9.77836e+000	+5.17e-003	+9.364377e+001
+6.970200e+001	+8.62966e+000	+1.696e-002	+9.665799e+001
+7.352560e+001	+8.94263e+000	+1.083e-002	+9.963294e+001
+7.794960e+001	+8.78932e+000	+6.47e-003	+1.0262422e+002
+7.254600e+001	+9.29470e+000	+1.208e-002	+1.0543855e+002
+5.601920e+001	+9.58738e+000	+5.145e-002	+1.0833227e+002
+6.687380e+001	+9.08714e+000	+2.235e-002	+1.1135144e+002
+8.858300e+001	+9.76277e+000	+7.91e-003	+1.1447198e+002
+8.123600e+001	+9.38161e+000	+5.24e-003	+1.1745189e+002
+8.000360e+001	+9.99032e+000	+5.57e-003	+1.2036286e+002
+6.821680e+001	+9.95783e+000	+1.901e-002	+1.2320608e+002
+8.185220e+001	+9.67692e+000	+5.28e-003	+1.2614794e+002
+7.139260e+001	+9.06437e+000	+1.385e-002	+1.2906009e+002
+6.989160e+001	+9.50756e+000	+1.622e-002	+1.3201931e+002
+8.667120e+001	+9.01809e+000	+6.52e-003	+1.3489656e+002
+7.971920e+001	+8.55404e+000	+5.53e-003	+1.3747318e+002
+8.174160e+001	+9.58791e+000	+5.13e-003	+1.4024353e+002
+7.313060e+001	+8.43725e+000	+1.150e-002	+1.4306115e+002
+8.547040e+001	+9.59882e+000	+5.69e-003	+1.4588623e+002
+8.324260e+001	+1.095446e+001	+5.09e-003	+1.4887255e+002
+8.403260e+001	+1.019271e+001	+5.26e-003	+1.5187181e+002
+8.294240e+001	+1.030692e+001	+5.23e-003	+1.5477006e+002
+8.208920e+001	+1.052560e+001	+4.97e-003	+1.5764932e+002
+8.662380e+001	+9.96919e+000	+6.36e-003	+1.6052976e+002
+7.417340e+001	+9.88722e+000	+9.89e-003	+1.6325114e+002
+7.268820e+001	+9.11071e+000	+1.198e-002	+1.6607615e+002
+8.912020e+001	+8.95247e+000	+8.53e-003	+1.6903359e+002
+7.954540e+001	+9.18447e+000	+5.60e-003	+1.7185773e+002
+8.859880e+001	+8.96947e+000	+8.01e-003	+1.7478534e+002
+9.021040e+001	+8.10034e+000	+9.94e-003	+1.7771162e+002
+9.562980e+001	+9.16946e+000	+1.815e-002	+1.8051233e+002
