# Supplementary material for: Neuromotor Noise Is Malleable by Amplifying Perceived Errors
Source: PLoS Comput Biol. 2016 Aug 4;12(8):e1005044. doi: 10.1371/journal.pcbi.1005044 (PMC4973920; doi:10.1371/journal.pcbi.1005044)
Supplement: S1 Dataset — (ZIP) [file pcbi.1005044.s003.zip › Control/S4/S4_D1_B2.txt]

+8.122020e+001	+9.89716e+000	+5.34e-003	+3.53364e+000
+7.938740e+001	+9.26146e+000	+5.63e-003	+6.44990e+000
+6.592580e+001	+1.000174e+001	+2.376e-002	+9.10789e+000
+7.308320e+001	+9.51153e+000	+1.122e-002	+1.181791e+001
+6.208640e+001	+9.79327e+000	+3.321e-002	+1.464171e+001
+8.471200e+001	+9.72417e+000	+5.60e-003	+1.757406e+001
+9.615120e+001	+1.020358e+001	+1.852e-002	+2.029038e+001
+6.842220e+001	+1.027142e+001	+1.847e-002	+2.320983e+001
+9.258040e+001	+8.87829e+000	+1.295e-002	+2.618650e+001
+6.856440e+001	+1.036894e+001	+1.817e-002	+2.905893e+001
+6.529380e+001	+9.63652e+000	+2.545e-002	+3.204531e+001
+7.507400e+001	+1.054506e+001	+8.79e-003	+3.500212e+001
+6.687380e+001	+9.99140e+000	+2.169e-002	+3.770336e+001
+6.943340e+001	+8.99675e+000	+1.729e-002	+4.064827e+001
+6.970200e+001	+9.54566e+000	+1.650e-002	+4.363239e+001
+7.742820e+001	+8.70986e+000	+6.87e-003	+5.059715e+001
+8.238940e+001	+9.16809e+000	+5.25e-003	+5.314234e+001
+8.930980e+001	+7.61912e+000	+9.01e-003	+5.556310e+001
+9.476080e+001	+8.07454e+000	+1.723e-002	+5.784100e+001
+9.634080e+001	+8.02825e+000	+2.054e-002	+6.033052e+001
+8.389040e+001	+9.04100e+000	+5.28e-003	+6.286697e+001
+8.144140e+001	+9.08382e+000	+5.14e-003	+6.531903e+001
+8.273700e+001	+8.91433e+000	+5.01e-003	+6.775891e+001
+8.776140e+001	+9.18143e+000	+7.38e-003	+7.018759e+001
+9.384440e+001	+6.66186e+000	+1.688e-002	+7.249173e+001
+9.322820e+001	+7.07164e+000	+1.523e-002	+7.482251e+001
+1.0139680e+002	+7.50340e+000	+3.420e-002	+7.715651e+001
+8.333740e+001	+7.56094e+000	+5.15e-003	+7.945061e+001
+9.795240e+001	+7.82353e+000	+2.447e-002	+8.185509e+001
+8.436440e+001	+7.93316e+000	+5.35e-003	+8.424851e+001
+7.603780e+001	+6.74338e+000	+8.56e-003	+8.658098e+001
+8.376400e+001	+7.17946e+000	+5.18e-003	+8.893321e+001
+7.734920e+001	+6.54643e+000	+7.36e-003	+9.141259e+001
+8.134660e+001	+7.53981e+000	+5.07e-003	+9.379762e+001
+8.272120e+001	+7.49001e+000	+5.04e-003	+9.606041e+001
+8.953100e+001	+7.56218e+000	+9.39e-003	+9.829577e+001
+7.681200e+001	+6.24229e+000	+7.95e-003	+1.0047369e+002
+8.344800e+001	+7.98902e+000	+5.12e-003	+1.0284622e+002
+8.515440e+001	+6.58923e+000	+5.75e-003	+1.0516469e+002
+8.385880e+001	+6.05540e+000	+5.25e-003	+1.0746890e+002
+7.948220e+001	+5.19419e+000	+5.89e-003	+1.0974259e+002
+7.614840e+001	+7.27107e+000	+8.22e-003	+1.1200973e+002
+8.194700e+001	+5.31519e+000	+4.99e-003	+1.1433051e+002
+8.041440e+001	+6.47423e+000	+5.38e-003	+1.1667720e+002
+8.376400e+001	+6.66970e+000	+5.15e-003	+1.1900770e+002
+8.962580e+001	+5.90807e+000	+1.029e-002	+1.2122447e+002
+9.262780e+001	+6.53299e+000	+1.470e-002	+1.2327812e+002
+8.240520e+001	+6.07514e+000	+5.07e-003	+1.2565932e+002
+8.441180e+001	+6.36555e+000	+5.37e-003	+1.2815173e+002
+7.546900e+001	+6.24535e+000	+9.40e-003	+1.3072180e+002
+8.742960e+001	+7.42057e+000	+7.17e-003	+1.3327042e+002
+9.120580e+001	+6.10698e+000	+1.262e-002	+1.3570570e+002
+9.664100e+001	+8.53586e+000	+2.068e-002	+1.3816241e+002
+7.325700e+001	+5.13075e+000	+1.388e-002	+1.4051369e+002
+7.632220e+001	+7.10263e+000	+8.10e-003	+1.4308372e+002
+8.155200e+001	+6.70603e+000	+5.12e-003	+1.4565944e+002
+9.077920e+001	+6.29685e+000	+1.172e-002	+1.4803904e+002
+8.959420e+001	+7.49952e+000	+9.40e-003	+1.5065411e+002
+7.886600e+001	+7.25926e+000	+6.05e-003	+1.5319851e+002
+8.317940e+001	+6.63685e+000	+5.16e-003	+1.5585137e+002
