# Supplementary material for: Neuromotor Noise Is Malleable by Amplifying Perceived Errors
Source: PLoS Comput Biol. 2016 Aug 4;12(8):e1005044. doi: 10.1371/journal.pcbi.1005044 (PMC4973920; doi:10.1371/journal.pcbi.1005044)
Supplement: S1 Dataset — (ZIP) [file pcbi.1005044.s003.zip › Control/S4/S4_D1_B3.txt]

+6.475660e+001	+6.37719e+000	+3.123e-002	+1.80962e+000
+6.892780e+001	+7.43567e+000	+1.944e-002	+4.21090e+000
+6.693700e+001	+6.15879e+000	+2.595e-002	+6.53100e+000
+7.709640e+001	+6.45963e+000	+7.55e-003	+8.90240e+000
+8.422220e+001	+7.89558e+000	+5.44e-003	+1.113138e+001
+8.700300e+001	+7.89284e+000	+6.89e-003	+1.333873e+001
+8.330580e+001	+6.27381e+000	+5.06e-003	+1.554170e+001
+8.324260e+001	+6.62286e+000	+5.09e-003	+1.789638e+001
+7.260920e+001	+6.16079e+000	+1.381e-002	+2.024608e+001
+8.393780e+001	+7.41705e+000	+5.19e-003	+2.260670e+001
+7.466320e+001	+6.99427e+000	+1.006e-002	+2.507577e+001
+8.705040e+001	+7.78033e+000	+6.84e-003	+2.745747e+001
+9.338620e+001	+6.42020e+000	+1.627e-002	+2.993485e+001
+9.253300e+001	+6.11833e+000	+1.498e-002	+3.237571e+001
+8.385880e+001	+7.21327e+000	+5.17e-003	+3.493188e+001
+7.734920e+001	+5.76042e+000	+7.50e-003	+3.740023e+001
+8.286340e+001	+6.13298e+000	+5.01e-003	+3.986528e+001
+8.169420e+001	+7.39801e+000	+5.02e-003	+4.233223e+001
+8.104640e+001	+7.68805e+000	+5.31e-003	+4.492727e+001
+8.155200e+001	+7.67151e+000	+5.14e-003	+4.749329e+001
+8.041440e+001	+7.99165e+000	+5.34e-003	+5.014973e+001
+7.423660e+001	+6.15517e+000	+1.120e-002	+5.273345e+001
+8.709780e+001	+6.54468e+000	+7.09e-003	+5.515991e+001
+8.717680e+001	+6.74635e+000	+7.16e-003	+5.759873e+001
+6.955980e+001	+5.85489e+000	+2.031e-002	+6.030453e+001
+8.199440e+001	+8.08879e+000	+5.09e-003	+6.295958e+001
+7.981400e+001	+7.05373e+000	+5.58e-003	+6.548716e+001
+8.703460e+001	+7.01611e+000	+6.93e-003	+6.816123e+001
+8.104640e+001	+6.92306e+000	+5.15e-003	+7.077804e+001
+7.892920e+001	+6.07766e+000	+6.12e-003	+7.339157e+001
+8.701880e+001	+6.85341e+000	+6.93e-003	+7.593680e+001
+9.000500e+001	+5.53879e+000	-1.#IND0e+000	+7.845977e+001
+9.028940e+001	+5.14642e+000	+1.212e-002	+8.167903e+001
+9.703600e+001	+7.08352e+000	+2.337e-002	+8.416408e+001
+8.020900e+001	+6.57287e+000	+5.40e-003	+8.664267e+001
+8.520180e+001	+6.94018e+000	+5.81e-003	+8.933939e+001
+9.009980e+001	+5.53921e+000	+1.134e-002	+9.202387e+001
+8.597600e+001	+6.64419e+000	+6.22e-003	+9.472269e+001
+1.0106500e+002	+6.65523e+000	+3.531e-002	+9.723013e+001
+8.785620e+001	+6.45775e+000	+7.82e-003	+9.978432e+001
+8.488580e+001	+6.29719e+000	+5.63e-003	+1.0238298e+002
+8.954680e+001	+5.44071e+000	+1.060e-002	+1.0503292e+002
+8.415900e+001	+4.91498e+000	+5.40e-003	+1.0760488e+002
+8.618140e+001	+6.06677e+000	+6.43e-003	+1.1021764e+002
+7.862900e+001	+6.15807e+000	+6.32e-003	+1.1284114e+002
+6.576780e+001	+5.41851e+000	+3.103e-002	+1.1540464e+002
+8.962580e+001	+8.35785e+000	+9.18e-003	+1.1818302e+002
+7.586400e+001	+7.27521e+000	+8.59e-003	+1.2068480e+002
+7.496340e+001	+7.64116e+000	+9.43e-003	+1.2327819e+002
+6.205480e+001	+5.80806e+000	+4.080e-002	+1.2577397e+002
+8.573900e+001	+8.05429e+000	+6.02e-003	+1.2832459e+002
+8.842500e+001	+7.64660e+000	+8.04e-003	+1.3093646e+002
+8.733480e+001	+7.31028e+000	+7.10e-003	+1.3358862e+002
+8.349540e+001	+8.86326e+000	+5.22e-003	+1.3610587e+002
+8.896220e+001	+8.15359e+000	+8.50e-003	+1.3866755e+002
+8.452240e+001	+8.07656e+000	+5.35e-003	+1.4121958e+002
+9.062120e+001	+8.05639e+000	+1.049e-002	+1.4394746e+002
+1.0727440e+002	+8.80735e+000	+4.993e-002	+1.4660010e+002
+8.875680e+001	+6.90867e+000	+8.64e-003	+1.4925255e+002
+1.0800120e+002	+6.46880e+000	+5.978e-002	+1.5195611e+002
