# Supplementary material for: Neuromotor Noise Is Malleable by Amplifying Perceived Errors
Source: PLoS Comput Biol. 2016 Aug 4;12(8):e1005044. doi: 10.1371/journal.pcbi.1005044 (PMC4973920; doi:10.1371/journal.pcbi.1005044)
Supplement: S1 Dataset — (ZIP) [file pcbi.1005044.s003.zip › Control/S4/S4_D1_B4.txt]

+7.820240e+001	+9.63281e+000	+6.23e-003	+4.90040e+000
+6.505680e+001	+7.87537e+000	+2.776e-002	+7.40576e+000
+7.253020e+001	+7.79609e+000	+1.273e-002	+9.94751e+000
+7.333600e+001	+8.12347e+000	+1.136e-002	+1.254114e+001
+8.193120e+001	+7.95608e+000	+5.20e-003	+1.527205e+001
+8.107800e+001	+8.08817e+000	+5.17e-003	+1.790179e+001
+8.164680e+001	+7.83186e+000	+5.02e-003	+2.038378e+001
+7.123460e+001	+6.97828e+000	+1.543e-002	+2.291333e+001
+8.746120e+001	+8.51520e+000	+7.10e-003	+2.542584e+001
+8.992600e+001	+6.98168e+000	+1.005e-002	+2.802664e+001
+7.858160e+001	+7.02010e+000	+6.26e-003	+3.058589e+001
+8.689240e+001	+8.42948e+000	+6.70e-003	+3.305572e+001
+9.485560e+001	+8.07423e+000	+1.744e-002	+3.563204e+001
+1.0809600e+002	+7.10011e+000	+5.755e-002	+3.819608e+001
+9.431840e+001	+7.74425e+000	+1.668e-002	+4.080569e+001
+9.343360e+001	+7.06125e+000	+1.567e-002	+4.350478e+001
+8.945200e+001	+7.12817e+000	+9.40e-003	+4.612443e+001
+8.303720e+001	+6.95542e+000	+5.02e-003	+4.864747e+001
+9.152180e+001	+6.42537e+000	+1.284e-002	+5.117573e+001
+1.0076480e+002	+6.38364e+000	+3.520e-002	+5.370766e+001
+7.524780e+001	+8.07465e+000	+9.08e-003	+5.638622e+001
+7.695420e+001	+7.94676e+000	+7.32e-003	+5.914457e+001
+7.216680e+001	+8.03687e+000	+1.313e-002	+6.177932e+001
+7.850260e+001	+8.31134e+000	+6.33e-003	+6.445931e+001
+7.636960e+001	+8.46380e+000	+7.86e-003	+6.721423e+001
+7.211940e+001	+8.22676e+000	+1.314e-002	+6.994748e+001
+6.537280e+001	+7.79255e+000	+2.712e-002	+7.275080e+001
+7.502660e+001	+8.67159e+000	+9.07e-003	+7.534303e+001
+7.339920e+001	+8.47625e+000	+1.118e-002	+7.800071e+001
+8.215240e+001	+9.47669e+000	+4.98e-003	+8.071754e+001
+6.263940e+001	+8.45192e+000	+3.326e-002	+8.342471e+001
+8.681340e+001	+9.28172e+000	+6.58e-003	+8.597788e+001
+6.998640e+001	+8.15952e+000	+1.678e-002	+8.888867e+001
+9.090560e+001	+8.67273e+000	+1.064e-002	+9.161780e+001
+9.501360e+001	+9.01742e+000	+1.703e-002	+9.447282e+001
+8.916760e+001	+8.41229e+000	+8.66e-003	+9.738189e+001
+7.592720e+001	+8.34627e+000	+8.28e-003	+1.0006591e+002
+8.171000e+001	+8.47987e+000	+5.02e-003	+1.0261536e+002
+7.869220e+001	+8.21192e+000	+6.06e-003	+1.0525719e+002
+8.635520e+001	+8.37852e+000	+6.37e-003	+1.0787488e+002
+7.409440e+001	+8.68224e+000	+1.023e-002	+1.1038756e+002
+9.051060e+001	+7.00854e+000	+1.082e-002	+1.1296861e+002
+9.058960e+001	+6.98450e+000	+1.099e-002	+1.1539518e+002
+8.986280e+001	+7.90189e+000	+9.66e-003	+1.1801969e+002
+8.874100e+001	+8.55811e+000	+8.17e-003	+1.2060850e+002
+9.232760e+001	+7.73785e+000	+1.315e-002	+1.2305473e+002
+1.0507820e+002	+7.03109e+000	+4.708e-002	+1.2551501e+002
+9.390760e+001	+8.49533e+000	+1.537e-002	+1.2795783e+002
+1.0172860e+002	+7.53825e+000	+3.511e-002	+1.3047598e+002
+8.919920e+001	+8.70300e+000	+8.62e-003	+1.3299985e+002
+8.782460e+001	+8.41233e+000	+7.49e-003	+1.3553681e+002
+9.591420e+001	+8.04792e+000	+1.963e-002	+1.3794341e+002
+8.406420e+001	+8.65851e+000	+5.24e-003	+1.4046828e+002
+9.133220e+001	+8.03640e+000	+1.151e-002	+1.4284168e+002
+9.300700e+001	+8.03293e+000	+1.411e-002	+1.4529783e+002
+7.922940e+001	+8.20239e+000	+5.75e-003	+1.4790821e+002
+9.645140e+001	+8.00349e+000	+2.084e-002	+1.5041404e+002
+9.515580e+001	+8.45301e+000	+1.772e-002	+1.5277758e+002
+8.754020e+001	+8.41652e+000	+7.09e-003	+1.5537535e+002
+8.986280e+001	+7.72480e+000	+9.64e-003	+1.5782966e+002
