# Supplementary material for: Neuromotor Noise Is Malleable by Amplifying Perceived Errors
Source: PLoS Comput Biol. 2016 Aug 4;12(8):e1005044. doi: 10.1371/journal.pcbi.1005044 (PMC4973920; doi:10.1371/journal.pcbi.1005044)
Supplement: S1 Dataset — (ZIP) [file pcbi.1005044.s003.zip › Control/S4/S4_D2_B1.txt]

+6.436160e+001	+8.60439e+000	+2.860e-002	+4.34999e+000
+6.224440e+001	+8.11520e+000	+3.482e-002	+6.91910e+000
+7.442620e+001	+9.44770e+000	+9.60e-003	+9.46618e+000
+8.066720e+001	+8.49432e+000	+5.19e-003	+1.179812e+001
+7.872380e+001	+7.81642e+000	+6.22e-003	+1.405627e+001
+8.597600e+001	+8.59500e+000	+6.11e-003	+1.630209e+001
+8.531240e+001	+7.58041e+000	+5.71e-003	+1.868002e+001
+9.463440e+001	+9.32955e+000	+1.623e-002	+2.096572e+001
+9.645140e+001	+7.78892e+000	+2.105e-002	+2.340774e+001
+8.422220e+001	+9.13149e+000	+5.24e-003	+2.577324e+001
+7.482120e+001	+7.50974e+000	+9.73e-003	+2.806436e+001
+7.031820e+001	+7.36701e+000	+1.681e-002	+3.036156e+001
+8.166260e+001	+9.17373e+000	+5.02e-003	+3.271311e+001
+6.557820e+001	+8.51421e+000	+2.578e-002	+3.504261e+001
+7.264080e+001	+8.10773e+000	+1.240e-002	+3.749643e+001
+8.308460e+001	+9.10877e+000	+5.06e-003	+3.993346e+001
+7.112400e+001	+7.77323e+000	+1.505e-002	+4.228860e+001
+7.971920e+001	+8.54765e+000	+5.53e-003	+4.458946e+001
+8.573900e+001	+8.41393e+000	+5.96e-003	+4.693309e+001
+9.071600e+001	+6.86972e+000	+1.121e-002	+4.929085e+001
+8.932560e+001	+8.14349e+000	+8.87e-003	+5.179563e+001
+9.128480e+001	+7.44268e+000	+1.174e-002	+5.405285e+001
+8.128340e+001	+8.75418e+000	+5.17e-003	+5.641896e+001
+7.794960e+001	+7.80784e+000	+6.57e-003	+5.866548e+001
+8.145720e+001	+9.10388e+000	+5.12e-003	+6.104725e+001
+7.537420e+001	+8.83538e+000	+8.66e-003	+6.330096e+001
+7.275140e+001	+7.11767e+000	+1.274e-002	+6.558732e+001
+8.257900e+001	+8.48283e+000	+4.99e-003	+6.792671e+001
+7.564280e+001	+1.018273e+001	+8.21e-003	+7.024595e+001
+8.009840e+001	+8.63419e+000	+5.37e-003	+7.266183e+001
+8.136240e+001	+9.21167e+000	+5.26e-003	+7.503949e+001
+7.897660e+001	+8.37247e+000	+6.05e-003	+7.747641e+001
+7.654340e+001	+7.97430e+000	+7.68e-003	+7.984667e+001
+7.581660e+001	+8.80182e+000	+8.24e-003	+8.223274e+001
+7.594300e+001	+8.55347e+000	+8.19e-003	+8.464933e+001
+8.784040e+001	+9.45399e+000	+7.32e-003	+8.703357e+001
+8.512280e+001	+9.17435e+000	+5.73e-003	+8.949365e+001
+8.167840e+001	+9.47992e+000	+5.05e-003	+9.179369e+001
+8.284760e+001	+9.75424e+000	+5.10e-003	+9.414221e+001
+7.384160e+001	+9.28765e+000	+1.031e-002	+9.650423e+001
+8.684500e+001	+9.76817e+000	+6.54e-003	+9.894014e+001
+8.381140e+001	+8.85669e+000	+5.20e-003	+1.0146955e+002
+7.956120e+001	+9.12194e+000	+5.59e-003	+1.0381655e+002
+7.358880e+001	+8.82007e+000	+1.081e-002	+1.0614248e+002
+8.793520e+001	+9.11949e+000	+7.34e-003	+1.0857512e+002
+7.629060e+001	+9.06420e+000	+7.73e-003	+1.1104693e+002
+8.112540e+001	+9.86458e+000	+5.19e-003	+1.1344833e+002
+7.268820e+001	+8.42604e+000	+1.215e-002	+1.1590742e+002
+8.646580e+001	+9.05262e+000	+6.29e-003	+1.1834746e+002
+8.363760e+001	+9.81285e+000	+5.24e-003	+1.2077079e+002
+7.508980e+001	+9.43241e+000	+8.93e-003	+1.2311485e+002
+7.788640e+001	+9.48612e+000	+6.58e-003	+1.2536039e+002
+7.527940e+001	+9.70393e+000	+8.60e-003	+1.2767981e+002
+7.941900e+001	+8.55687e+000	+5.82e-003	+1.3009929e+002
+7.869220e+001	+9.19631e+000	+6.13e-003	+1.3256280e+002
+7.502660e+001	+9.42721e+000	+8.95e-003	+1.3512614e+002
+6.486720e+001	+8.46123e+000	+2.750e-002	+1.3799520e+002
+7.565860e+001	+9.36849e+000	+8.33e-003	+1.4053183e+002
+8.769820e+001	+9.43480e+000	+7.11e-003	+1.4321592e+002
+6.826420e+001	+9.54884e+000	+1.913e-002	+1.4584428e+002
