# Supplementary material for: Neuromotor Noise Is Malleable by Amplifying Perceived Errors
Source: PLoS Comput Biol. 2016 Aug 4;12(8):e1005044. doi: 10.1371/journal.pcbi.1005044 (PMC4973920; doi:10.1371/journal.pcbi.1005044)
Supplement: S1 Dataset — (ZIP) [file pcbi.1005044.s003.zip › Control/S4/S4_D2_B2.txt]

+8.752440e+001	+8.38701e+000	+7.08e-003	+1.81427e+000
+8.400100e+001	+6.95818e+000	+5.36e-003	+4.21619e+000
+8.667120e+001	+9.60046e+000	+6.36e-003	+6.62262e+000
+9.442900e+001	+8.93808e+000	+1.601e-002	+9.11000e+000
+8.310040e+001	+9.10967e+000	+5.05e-003	+1.172624e+001
+7.028660e+001	+8.23554e+000	+1.615e-002	+1.418298e+001
+7.393640e+001	+8.73256e+000	+1.035e-002	+1.672097e+001
+7.505820e+001	+8.97851e+000	+9.04e-003	+1.923986e+001
+7.556380e+001	+9.85694e+000	+8.37e-003	+2.172834e+001
+7.041300e+001	+9.06504e+000	+1.553e-002	+2.432690e+001
+8.232620e+001	+9.39168e+000	+5.14e-003	+2.695768e+001
+8.297400e+001	+9.18556e+000	+5.21e-003	+2.952846e+001
+7.750720e+001	+8.84359e+000	+6.76e-003	+3.214032e+001
+7.104500e+001	+8.60787e+000	+1.471e-002	+3.475374e+001
+9.803140e+001	+8.01564e+000	+2.445e-002	+3.751696e+001
+9.066860e+001	+7.99765e+000	+1.056e-002	+4.018487e+001
+7.714380e+001	+8.40880e+000	+7.10e-003	+4.271017e+001
+8.232620e+001	+9.76198e+000	+5.16e-003	+4.522638e+001
+8.262640e+001	+1.025975e+001	+5.00e-003	+4.769274e+001
+8.231040e+001	+9.94534e+000	+5.14e-003	+5.024835e+001
+8.501220e+001	+8.59112e+000	+5.60e-003	+5.284979e+001
+7.779160e+001	+8.31561e+000	+6.61e-003	+5.524059e+001
+8.341640e+001	+9.55756e+000	+5.19e-003	+5.766338e+001
+7.125040e+001	+8.96739e+000	+1.414e-002	+6.011613e+001
+7.796540e+001	+8.33647e+000	+6.64e-003	+6.268594e+001
+8.207340e+001	+9.82642e+000	+4.98e-003	+6.518472e+001
+9.172720e+001	+7.82502e+000	+1.220e-002	+6.773508e+001
+8.897800e+001	+9.49436e+000	+8.31e-003	+7.042221e+001
+9.115840e+001	+7.58931e+000	+1.144e-002	+7.309187e+001
+8.992600e+001	+9.07276e+000	+9.39e-003	+7.579755e+001
+8.716100e+001	+9.67797e+000	+6.68e-003	+7.848728e+001
+8.351120e+001	+9.26762e+000	+5.30e-003	+8.124173e+001
+8.148880e+001	+9.38417e+000	+5.06e-003	+8.389377e+001
+7.780740e+001	+8.68965e+000	+6.77e-003	+8.658028e+001
+7.019180e+001	+8.79196e+000	+1.604e-002	+8.926869e+001
+8.991020e+001	+7.89730e+000	+9.68e-003	+9.199857e+001
+8.212080e+001	+9.92566e+000	+4.97e-003	+9.474707e+001
+7.486860e+001	+9.04611e+000	+9.26e-003	+9.738227e+001
+1.0687940e+002	+7.20225e+000	+5.278e-002	+1.0001981e+002
+8.529660e+001	+9.49520e+000	+5.70e-003	+1.0243240e+002
+8.439600e+001	+9.85592e+000	+5.27e-003	+1.0520971e+002
+8.185220e+001	+9.85300e+000	+5.27e-003	+1.0773322e+002
+8.344800e+001	+9.22245e+000	+5.30e-003	+1.1034185e+002
+8.556520e+001	+8.58696e+000	+5.80e-003	+1.1286434e+002
+9.457120e+001	+8.49434e+000	+1.663e-002	+1.1548222e+002
+8.014580e+001	+9.04116e+000	+5.40e-003	+1.1800944e+002
+8.073040e+001	+9.48846e+000	+5.46e-003	+1.2057756e+002
+7.945060e+001	+8.25510e+000	+5.78e-003	+1.2315637e+002
+9.623020e+001	+8.07044e+000	+2.024e-002	+1.2571710e+002
+8.774560e+001	+8.80626e+000	+7.22e-003	+1.2841809e+002
+8.529660e+001	+1.115768e+001	+5.58e-003	+1.3099189e+002
+1.1332580e+002	+7.29550e+000	+7.710e-002	+1.3363582e+002
+7.668560e+001	+9.01897e+000	+7.45e-003	+1.3627451e+002
+8.780880e+001	+9.08484e+000	+7.31e-003	+1.3898867e+002
+7.752300e+001	+1.042284e+001	+6.91e-003	+1.4162376e+002
+7.802860e+001	+7.80879e+000	+6.49e-003	+1.4413962e+002
+8.291080e+001	+8.03139e+000	+5.14e-003	+1.4664198e+002
+8.687660e+001	+8.87722e+000	+6.56e-003	+1.4928615e+002
+8.681340e+001	+9.23994e+000	+6.56e-003	+1.5183842e+002
+8.477520e+001	+8.50731e+000	+5.51e-003	+1.5464466e+002
