# Supplementary material for: Neuromotor Noise Is Malleable by Amplifying Perceived Errors
Source: PLoS Comput Biol. 2016 Aug 4;12(8):e1005044. doi: 10.1371/journal.pcbi.1005044 (PMC4973920; doi:10.1371/journal.pcbi.1005044)
Supplement: S1 Dataset — (ZIP) [file pcbi.1005044.s003.zip › Control/S4/S4_D2_B3.txt]

+7.289360e+001	+9.61073e+000	+1.146e-002	+3.66035e+000
+6.684220e+001	+8.98244e+000	+2.244e-002	+8.62328e+000
+8.140980e+001	+1.033770e+001	+5.07e-003	+1.177201e+001
+8.131500e+001	+1.036009e+001	+5.19e-003	+1.467319e+001
+8.488580e+001	+9.68325e+000	+5.45e-003	+1.743547e+001
+6.828000e+001	+8.86790e+000	+1.955e-002	+2.012678e+001
+8.185220e+001	+9.86952e+000	+5.27e-003	+2.284957e+001
+8.746120e+001	+9.75241e+000	+7.03e-003	+2.554946e+001
+7.723860e+001	+8.73701e+000	+7.13e-003	+2.824345e+001
+8.651320e+001	+9.33826e+000	+6.27e-003	+3.085939e+001
+8.654480e+001	+9.12934e+000	+6.37e-003	+3.347567e+001
+9.130060e+001	+7.55221e+000	+1.173e-002	+3.612349e+001
+9.526640e+001	+9.34323e+000	+1.737e-002	+3.888967e+001
+9.239080e+001	+8.07115e+000	+1.310e-002	+4.168953e+001
+7.666980e+001	+9.44591e+000	+7.37e-003	+4.445790e+001
+8.215240e+001	+1.042699e+001	+4.98e-003	+4.709832e+001
+7.943480e+001	+9.17583e+000	+5.61e-003	+4.990695e+001
+7.425240e+001	+9.62689e+000	+9.75e-003	+5.257139e+001
+9.441320e+001	+9.40615e+000	+1.572e-002	+5.528981e+001
+8.349540e+001	+9.73705e+000	+5.31e-003	+5.783930e+001
+7.652760e+001	+8.82142e+000	+7.58e-003	+6.059769e+001
+8.927820e+001	+7.99551e+000	+8.87e-003	+6.337027e+001
+8.223140e+001	+9.65046e+000	+5.02e-003	+6.607864e+001
+8.714520e+001	+9.19570e+000	+6.80e-003	+6.928429e+001
+7.551640e+001	+9.57455e+000	+8.45e-003	+7.196682e+001
+7.956120e+001	+9.33732e+000	+5.65e-003	+7.488469e+001
+7.873960e+001	+8.94640e+000	+6.19e-003	+7.784826e+001
+9.261200e+001	+8.28239e+000	+1.332e-002	+8.069470e+001
+8.752440e+001	+1.019970e+001	+6.90e-003	+8.350058e+001
+8.158360e+001	+9.77117e+000	+5.02e-003	+8.635854e+001
+8.542300e+001	+8.81008e+000	+5.84e-003	+8.906478e+001
+8.874100e+001	+9.02904e+000	+8.25e-003	+9.178740e+001
+7.994040e+001	+9.05956e+000	+5.43e-003	+9.466969e+001
+8.856720e+001	+7.92990e+000	+8.15e-003	+9.745656e+001
+7.608520e+001	+1.025264e+001	+7.76e-003	+1.0015567e+002
+8.387460e+001	+9.10998e+000	+5.24e-003	+1.0289439e+002
+9.145860e+001	+7.57686e+000	+1.192e-002	+1.0554843e+002
+9.250140e+001	+9.03818e+000	+1.283e-002	+1.0818842e+002
+8.562840e+001	+9.66203e+000	+5.82e-003	+1.1091086e+002
+9.665680e+001	+8.36195e+000	+2.088e-002	+1.1367071e+002
+8.362180e+001	+9.72880e+000	+5.25e-003	+1.1637972e+002
+8.441180e+001	+9.37090e+000	+5.33e-003	+1.1911349e+002
+8.738220e+001	+1.054247e+001	+6.96e-003	+1.2205283e+002
+9.234340e+001	+8.24681e+000	+1.289e-002	+1.2479428e+002
+9.207480e+001	+8.28841e+000	+1.246e-002	+1.2762791e+002
+1.0583660e+002	+9.16220e+000	+4.454e-002	+1.3030989e+002
+8.760340e+001	+9.78218e+000	+7.14e-003	+1.3298712e+002
+8.310040e+001	+9.44275e+000	+5.08e-003	+1.3555685e+002
+9.216960e+001	+8.57307e+000	+1.247e-002	+1.3813750e+002
+9.441320e+001	+9.43641e+000	+1.570e-002	+1.4079239e+002
+7.982980e+001	+8.60313e+000	+5.62e-003	+1.4372936e+002
+7.875540e+001	+9.02212e+000	+6.10e-003	+1.4637329e+002
+7.148740e+001	+8.81837e+000	+1.381e-002	+1.4898043e+002
+8.648160e+001	+1.043491e+001	+6.24e-003	+1.5179178e+002
+7.733340e+001	+9.34917e+000	+6.90e-003	+1.5464349e+002
+8.425380e+001	+9.65034e+000	+5.29e-003	+1.5734629e+002
+7.880280e+001	+9.78528e+000	+5.94e-003	+1.6031130e+002
+8.319520e+001	+1.063032e+001	+5.10e-003	+1.6305297e+002
+8.434860e+001	+1.080725e+001	+5.52e-003	+1.6586175e+002
+7.836040e+001	+9.83460e+000	+6.38e-003	+1.6864224e+002
