# Supplementary material for: Neuromotor Noise Is Malleable by Amplifying Perceived Errors
Source: PLoS Comput Biol. 2016 Aug 4;12(8):e1005044. doi: 10.1371/journal.pcbi.1005044 (PMC4973920; doi:10.1371/journal.pcbi.1005044)
Supplement: S1 Dataset — (ZIP) [file pcbi.1005044.s003.zip › Control/S4/S4_D2_B4.txt]

+7.621160e+001	+1.116272e+001	+7.57e-003	+2.68292e+000
+8.949940e+001	+1.058082e+001	+8.59e-003	+5.50295e+000
+7.924520e+001	+1.028166e+001	+5.74e-003	+8.35228e+000
+8.082520e+001	+1.027191e+001	+5.16e-003	+1.105198e+001
+7.766520e+001	+1.074215e+001	+6.51e-003	+1.383059e+001
+7.600620e+001	+1.033487e+001	+7.83e-003	+1.651055e+001
+7.764940e+001	+9.66489e+000	+6.60e-003	+1.926159e+001
+7.791800e+001	+1.006345e+001	+6.40e-003	+2.184558e+001
+8.528080e+001	+1.031658e+001	+5.70e-003	+2.447615e+001
+8.297400e+001	+9.90668e+000	+5.33e-003	+2.707884e+001
+8.110960e+001	+1.031089e+001	+5.26e-003	+2.961552e+001
+8.675020e+001	+1.037939e+001	+6.48e-003	+3.219303e+001
+8.144140e+001	+1.032734e+001	+5.04e-003	+3.487686e+001
+8.540720e+001	+1.025983e+001	+5.94e-003	+3.760227e+001
+8.131500e+001	+1.044876e+001	+5.18e-003	+4.020662e+001
+7.990880e+001	+9.68505e+000	+5.42e-003	+4.284824e+001
+8.528080e+001	+9.73065e+000	+5.81e-003	+4.550905e+001
+8.562840e+001	+9.85919e+000	+5.77e-003	+4.825191e+001
+8.542300e+001	+1.011476e+001	+5.83e-003	+5.104927e+001
+7.790220e+001	+8.40650e+000	+6.64e-003	+5.361953e+001
+7.761780e+001	+8.27131e+000	+6.82e-003	+5.615713e+001
+8.799840e+001	+1.030060e+001	+7.30e-003	+5.871910e+001
+8.496480e+001	+9.73110e+000	+5.47e-003	+6.136906e+001
+8.848820e+001	+1.029548e+001	+7.82e-003	+6.396983e+001
+9.384440e+001	+8.85766e+000	+1.504e-002	+6.664442e+001
+9.297540e+001	+8.82685e+000	+1.362e-002	+6.934486e+001
+8.981540e+001	+8.13683e+000	+9.44e-003	+7.224600e+001
+8.603920e+001	+1.047308e+001	+6.21e-003	+7.479564e+001
+7.409440e+001	+9.48366e+000	+1.002e-002	+7.729025e+001
+8.769820e+001	+1.037358e+001	+7.08e-003	+8.104975e+001
+9.028940e+001	+8.56493e+000	+9.89e-003	+8.372463e+001
+8.109380e+001	+1.025416e+001	+5.23e-003	+8.631947e+001
+8.305300e+001	+1.024049e+001	+5.25e-003	+8.892004e+001
+8.472780e+001	+1.007692e+001	+5.66e-003	+9.161425e+001
+8.547040e+001	+9.10620e+000	+5.79e-003	+9.429787e+001
+8.020900e+001	+9.73533e+000	+5.47e-003	+9.690440e+001
+9.164820e+001	+8.40530e+000	+1.176e-002	+9.958776e+001
+8.779300e+001	+9.93993e+000	+7.17e-003	+1.0228349e+002
+9.741520e+001	+9.42907e+000	+2.159e-002	+1.0489113e+002
+9.422360e+001	+9.71092e+000	+1.524e-002	+1.0760336e+002
+8.929400e+001	+1.071478e+001	+8.60e-003	+1.1028317e+002
+8.671860e+001	+9.98014e+000	+6.36e-003	+1.1298607e+002
+8.839340e+001	+9.79465e+000	+7.64e-003	+1.1562872e+002
+8.919920e+001	+8.75544e+000	+8.63e-003	+1.1833407e+002
+8.714520e+001	+1.088992e+001	+6.58e-003	+1.2113521e+002
+9.806300e+001	+9.29664e+000	+2.317e-002	+1.2388277e+002
+9.708340e+001	+8.24979e+000	+2.193e-002	+1.2673815e+002
+9.126900e+001	+7.90753e+000	+1.153e-002	+1.2956859e+002
+9.058960e+001	+1.000259e+001	+1.002e-002	+1.3340658e+002
+8.752440e+001	+1.051555e+001	+6.90e-003	+1.3624846e+002
+8.769820e+001	+1.081739e+001	+7.00e-003	+1.3894943e+002
+8.109380e+001	+1.119729e+001	+5.49e-003	+1.4170518e+002
+8.221560e+001	+1.129240e+001	+5.05e-003	+1.4446029e+002
+7.618000e+001	+1.004964e+001	+7.70e-003	+1.4706849e+002
+7.139260e+001	+9.27489e+000	+1.382e-002	+1.4967368e+002
+8.270540e+001	+1.008450e+001	+4.98e-003	+1.5243931e+002
+8.294240e+001	+9.83055e+000	+5.27e-003	+1.5523759e+002
+8.509120e+001	+9.39431e+000	+5.73e-003	+1.5796834e+002
+8.673440e+001	+9.48305e+000	+6.51e-003	+1.6077731e+002
+7.896080e+001	+9.54828e+000	+5.95e-003	+1.6349498e+002
