# Supplementary material for: Neuromotor Noise Is Malleable by Amplifying Perceived Errors
Source: PLoS Comput Biol. 2016 Aug 4;12(8):e1005044. doi: 10.1371/journal.pcbi.1005044 (PMC4973920; doi:10.1371/journal.pcbi.1005044)
Supplement: S1 Dataset — (ZIP) [file pcbi.1005044.s003.zip › Control/S4/S4_D3_B1.txt]

+8.199440e+001	+1.028970e+001	+5.03e-003	+3.70994e+000
+8.902540e+001	+9.91016e+000	+8.22e-003	+6.47334e+000
+8.049340e+001	+9.99624e+000	+5.29e-003	+9.03113e+000
+8.340060e+001	+9.81323e+000	+5.13e-003	+1.158141e+001
+8.272120e+001	+9.89260e+000	+4.98e-003	+1.413353e+001
+8.431700e+001	+9.11591e+000	+5.28e-003	+1.668526e+001
+8.806160e+001	+1.087181e+001	+7.45e-003	+1.931582e+001
+8.310040e+001	+8.81313e+000	+5.03e-003	+2.174347e+001
+8.314780e+001	+9.40526e+000	+5.04e-003	+2.427711e+001
+9.022620e+001	+9.15381e+000	+9.65e-003	+2.685476e+001
+8.575480e+001	+9.71886e+000	+6.02e-003	+2.933868e+001
+9.107940e+001	+8.54117e+000	+1.094e-002	+3.196968e+001
+8.790360e+001	+1.020465e+001	+7.26e-003	+3.448272e+001
+9.694120e+001	+1.045382e+001	+1.996e-002	+3.716430e+001
+8.976800e+001	+9.53088e+000	+9.12e-003	+3.981506e+001
+9.035260e+001	+8.81875e+000	+9.90e-003	+4.247152e+001
+8.474360e+001	+9.44919e+000	+5.47e-003	+4.503914e+001
+8.313200e+001	+8.98144e+000	+5.03e-003	+4.754521e+001
+8.183640e+001	+1.045585e+001	+5.28e-003	+5.007414e+001
+8.833020e+001	+1.002701e+001	+7.70e-003	+5.266711e+001
+8.921500e+001	+9.57287e+000	+8.54e-003	+5.522560e+001
+8.643420e+001	+1.025431e+001	+6.24e-003	+5.779721e+001
+8.085680e+001	+9.36118e+000	+5.26e-003	+6.044808e+001
+8.120440e+001	+9.88213e+000	+5.31e-003	+6.296847e+001
+8.482260e+001	+9.60986e+000	+5.46e-003	+6.557372e+001
+8.637100e+001	+9.77435e+000	+6.39e-003	+6.810908e+001
+8.742960e+001	+1.057050e+001	+6.95e-003	+7.063529e+001
+8.172580e+001	+9.70603e+000	+5.13e-003	+7.319113e+001
+7.662240e+001	+9.70990e+000	+7.48e-003	+7.571278e+001
+7.881860e+001	+9.01822e+000	+5.99e-003	+7.821440e+001
+8.272120e+001	+9.95840e+000	+4.98e-003	+8.060697e+001
+8.599180e+001	+9.53831e+000	+5.95e-003	+8.322590e+001
+8.398520e+001	+9.77308e+000	+5.27e-003	+8.570361e+001
+8.921500e+001	+9.65938e+000	+8.60e-003	+8.826741e+001
+8.905700e+001	+9.85546e+000	+8.25e-003	+9.081418e+001
+8.690820e+001	+1.018807e+001	+6.47e-003	+9.338775e+001
+9.616700e+001	+8.89324e+000	+1.940e-002	+9.599078e+001
+8.921500e+001	+9.53493e+000	+8.53e-003	+9.866793e+001
+8.231040e+001	+9.97002e+000	+5.14e-003	+1.0127259e+002
+8.259480e+001	+1.087574e+001	+5.04e-003	+1.0386423e+002
+8.656060e+001	+9.78799e+000	+6.32e-003	+1.0638238e+002
+7.632220e+001	+9.07327e+000	+7.71e-003	+1.0878028e+002
+8.610240e+001	+1.090150e+001	+6.10e-003	+1.1129813e+002
+8.061980e+001	+1.007411e+001	+5.49e-003	+1.1383721e+002
+8.964160e+001	+8.87121e+000	+9.15e-003	+1.1631714e+002
+8.741380e+001	+1.041372e+001	+6.87e-003	+1.1886834e+002
+9.280160e+001	+8.94025e+000	+1.327e-002	+1.2141852e+002
+8.916760e+001	+8.76473e+000	+8.62e-003	+1.2404180e+002
+8.438020e+001	+9.91493e+000	+5.28e-003	+1.2669714e+002
+8.984700e+001	+8.69884e+000	+9.31e-003	+1.2931983e+002
+8.281600e+001	+9.92558e+000	+5.05e-003	+1.3189809e+002
+8.902540e+001	+9.28852e+000	+8.38e-003	+1.3445898e+002
+9.518740e+001	+9.10012e+000	+1.730e-002	+1.3699003e+002
+8.501220e+001	+9.40292e+000	+5.58e-003	+1.3946348e+002
+8.962580e+001	+9.54540e+000	+9.00e-003	+1.4202413e+002
+8.923080e+001	+1.101096e+001	+8.28e-003	+1.4462246e+002
+8.246840e+001	+1.002093e+001	+5.18e-003	+1.4726016e+002
+8.314780e+001	+1.001500e+001	+5.09e-003	+1.4988524e+002
+8.994180e+001	+9.01530e+000	+9.38e-003	+1.5252648e+002
+8.619720e+001	+1.002602e+001	+6.04e-003	+1.5512325e+002
