# Supplementary material for: Neuromotor Noise Is Malleable by Amplifying Perceived Errors
Source: PLoS Comput Biol. 2016 Aug 4;12(8):e1005044. doi: 10.1371/journal.pcbi.1005044 (PMC4973920; doi:10.1371/journal.pcbi.1005044)
Supplement: S1 Dataset — (ZIP) [file pcbi.1005044.s003.zip › Control/S4/S4_D3_B2.txt]

+6.995480e+001	+8.44220e+000	+1.661e-002	+2.53721e+000
+7.712800e+001	+9.91328e+000	+7.13e-003	+5.86739e+000
+7.700160e+001	+9.33939e+000	+7.20e-003	+8.45983e+000
+7.769680e+001	+1.029872e+001	+6.63e-003	+1.086785e+001
+8.147300e+001	+1.105357e+001	+5.03e-003	+1.341436e+001
+7.573760e+001	+1.009291e+001	+8.16e-003	+1.598430e+001
+6.892780e+001	+8.64317e+000	+1.843e-002	+1.845700e+001
+7.333600e+001	+9.24994e+000	+1.096e-002	+2.090051e+001
+7.474220e+001	+1.006347e+001	+9.25e-003	+2.333946e+001
+8.589700e+001	+1.020679e+001	+6.05e-003	+2.599112e+001
+8.523340e+001	+9.10763e+000	+5.63e-003	+2.866788e+001
+8.547040e+001	+9.38091e+000	+5.71e-003	+3.132600e+001
+7.587980e+001	+9.87654e+000	+8.05e-003	+3.386412e+001
+7.739660e+001	+9.20949e+000	+6.86e-003	+3.649812e+001
+7.504240e+001	+9.89065e+000	+8.83e-003	+3.904402e+001
+7.687520e+001	+7.76233e+000	+7.54e-003	+4.160789e+001
+8.060400e+001	+9.23788e+000	+5.23e-003	+4.416019e+001
+8.635520e+001	+9.66316e+000	+6.40e-003	+4.663007e+001
+9.239080e+001	+8.25812e+000	+1.295e-002	+4.924021e+001
+8.845660e+001	+1.081039e+001	+7.60e-003	+5.173117e+001
+9.013140e+001	+8.84692e+000	+9.69e-003	+5.428219e+001
+8.747700e+001	+1.024586e+001	+6.86e-003	+5.676262e+001
+8.654480e+001	+9.96384e+000	+6.41e-003	+5.934497e+001
+7.949800e+001	+9.36290e+000	+5.62e-003	+6.193966e+001
+8.316360e+001	+1.109606e+001	+5.20e-003	+6.442409e+001
+7.660660e+001	+9.62847e+000	+7.44e-003	+6.698878e+001
+7.344660e+001	+9.18258e+000	+1.083e-002	+6.953949e+001
+8.468040e+001	+1.067021e+001	+5.39e-003	+7.210674e+001
+8.523340e+001	+1.014787e+001	+5.68e-003	+7.472297e+001
+9.602480e+001	+9.79009e+000	+1.851e-002	+7.727289e+001
+8.354280e+001	+1.093418e+001	+5.21e-003	+7.977722e+001
+8.927820e+001	+9.05366e+000	+8.75e-003	+8.247722e+001
+8.746120e+001	+1.046645e+001	+6.89e-003	+8.527192e+001
+7.764940e+001	+9.36287e+000	+6.63e-003	+8.800387e+001
+8.167840e+001	+9.91841e+000	+5.09e-003	+9.066292e+001
+8.333740e+001	+1.001326e+001	+5.06e-003	+9.333551e+001
+8.297400e+001	+1.007677e+001	+5.32e-003	+9.589056e+001
+8.543880e+001	+1.114452e+001	+5.68e-003	+9.852317e+001
+7.148740e+001	+9.32736e+000	+1.358e-002	+1.0111783e+002
+8.268960e+001	+1.063316e+001	+4.98e-003	+1.0383165e+002
+8.412740e+001	+1.028137e+001	+5.40e-003	+1.0651723e+002
+8.752440e+001	+1.090197e+001	+7.10e-003	+1.0918053e+002
+7.357300e+001	+9.71588e+000	+1.055e-002	+1.1179530e+002
+7.990880e+001	+1.039099e+001	+5.61e-003	+1.1446153e+002
+8.477520e+001	+9.74237e+000	+5.53e-003	+1.1725741e+002
+9.242240e+001	+8.45424e+000	+1.299e-002	+1.1981362e+002
+8.727160e+001	+8.48281e+000	+6.95e-003	+1.2247438e+002
+8.739800e+001	+1.064932e+001	+7.03e-003	+1.2510477e+002
+7.796540e+001	+9.33073e+000	+6.55e-003	+1.2777213e+002
+8.712940e+001	+1.002119e+001	+6.81e-003	+1.3053071e+002
+8.344800e+001	+1.042157e+001	+5.13e-003	+1.3320526e+002
+8.275280e+001	+9.98788e+000	+5.00e-003	+1.3595979e+002
+8.365340e+001	+1.005784e+001	+5.28e-003	+1.3866289e+002
+8.298980e+001	+1.114961e+001	+5.28e-003	+1.4132146e+002
+7.870800e+001	+9.56933e+000	+5.96e-003	+1.4408025e+002
+8.232620e+001	+1.008477e+001	+5.17e-003	+1.4683677e+002
+8.449080e+001	+9.95019e+000	+5.32e-003	+1.4954402e+002
+8.929400e+001	+9.58470e+000	+8.57e-003	+1.5234686e+002
+9.344940e+001	+8.35184e+000	+1.466e-002	+1.5516127e+002
+9.021040e+001	+8.50900e+000	+9.81e-003	+1.5786552e+002
