# Supplementary material for: Neuromotor Noise Is Malleable by Amplifying Perceived Errors
Source: PLoS Comput Biol. 2016 Aug 4;12(8):e1005044. doi: 10.1371/journal.pcbi.1005044 (PMC4973920; doi:10.1371/journal.pcbi.1005044)
Supplement: S1 Dataset — (ZIP) [file pcbi.1005044.s003.zip › Control/S4/S4_D3_B3.txt]

+7.826560e+001	+1.013378e+001	+6.44e-003	+2.72512e+000
+8.444340e+001	+1.011661e+001	+5.29e-003	+5.44532e+000
+8.194700e+001	+1.094503e+001	+5.07e-003	+8.06449e+000
+8.234200e+001	+9.89763e+000	+5.19e-003	+1.059633e+001
+7.900820e+001	+1.054582e+001	+5.76e-003	+1.327256e+001
+8.396940e+001	+1.073989e+001	+5.15e-003	+1.596545e+001
+7.967180e+001	+9.91181e+000	+5.55e-003	+1.862153e+001
+7.649600e+001	+1.019778e+001	+7.56e-003	+2.127073e+001
+7.866060e+001	+9.63903e+000	+5.99e-003	+2.395997e+001
+8.117280e+001	+1.005015e+001	+5.30e-003	+2.664757e+001
+7.706480e+001	+9.84421e+000	+7.06e-003	+2.935662e+001
+8.420640e+001	+1.004387e+001	+5.46e-003	+3.202785e+001
+8.578640e+001	+1.002674e+001	+5.93e-003	+3.468293e+001
+8.678180e+001	+1.043221e+001	+6.48e-003	+3.743101e+001
+8.651320e+001	+1.022453e+001	+6.40e-003	+4.013599e+001
+8.235780e+001	+1.008868e+001	+5.23e-003	+4.277248e+001
+8.289500e+001	+9.79824e+000	+5.17e-003	+4.545215e+001
+7.877120e+001	+9.04322e+000	+6.06e-003	+4.799057e+001
+8.267380e+001	+9.86143e+000	+4.98e-003	+5.054380e+001
+8.267380e+001	+1.010357e+001	+4.98e-003	+5.320084e+001
+9.370220e+001	+9.00206e+000	+1.475e-002	+5.584192e+001
+8.716100e+001	+9.81544e+000	+6.70e-003	+5.856553e+001
+8.580220e+001	+9.93483e+000	+6.00e-003	+6.122388e+001
+8.943620e+001	+9.68470e+000	+8.66e-003	+6.383297e+001
+8.611820e+001	+9.97028e+000	+6.01e-003	+6.645587e+001
+7.191400e+001	+8.81224e+000	+1.321e-002	+6.898281e+001
+8.112540e+001	+9.90350e+000	+5.20e-003	+7.147883e+001
+7.945060e+001	+9.32946e+000	+5.61e-003	+7.411864e+001
+8.401680e+001	+9.52264e+000	+5.39e-003	+7.682895e+001
+8.512280e+001	+1.035518e+001	+5.52e-003	+7.939824e+001
+8.548620e+001	+9.82776e+000	+5.70e-003	+8.211608e+001
+8.998920e+001	+9.11346e+000	+1.#QNANe+000	+8.479866e+001
+9.608800e+001	+1.086559e+001	+1.814e-002	+8.901732e+001
+7.283040e+001	+9.90361e+000	+1.147e-002	+9.185555e+001
+8.398520e+001	+9.69037e+000	+5.29e-003	+9.557513e+001
+8.507540e+001	+9.87372e+000	+5.54e-003	+9.841269e+001
+8.280020e+001	+1.017961e+001	+5.03e-003	+1.0110447e+002
+8.117280e+001	+1.049523e+001	+5.43e-003	+1.0391323e+002
+7.058680e+001	+9.25542e+000	+1.508e-002	+1.0663754e+002
+8.137820e+001	+1.049981e+001	+5.09e-003	+1.0935123e+002
+8.408000e+001	+9.08476e+000	+5.31e-003	+1.1225024e+002
+8.363760e+001	+9.01798e+000	+5.12e-003	+1.1495430e+002
+8.371660e+001	+9.16376e+000	+5.11e-003	+1.1779186e+002
+9.365480e+001	+8.65166e+000	+1.486e-002	+1.2058408e+002
+8.553360e+001	+9.63562e+000	+5.72e-003	+1.2363671e+002
+8.719260e+001	+1.040929e+001	+6.81e-003	+1.2648298e+002
+8.651320e+001	+1.013429e+001	+6.46e-003	+1.2931862e+002
+9.141120e+001	+1.132044e+001	+1.063e-002	+1.3217074e+002
+9.839480e+001	+9.67319e+000	+2.356e-002	+1.3504742e+002
+9.939020e+001	+8.99043e+000	+2.659e-002	+1.3813315e+002
+8.673440e+001	+9.28360e+000	+6.65e-003	+1.4170688e+002
+9.295960e+001	+8.68649e+000	+1.363e-002	+1.4464070e+002
+8.701880e+001	+1.017371e+001	+6.62e-003	+1.4749627e+002
+9.520320e+001	+9.89752e+000	+1.691e-002	+1.5048524e+002
+8.550200e+001	+9.71587e+000	+5.70e-003	+1.5372697e+002
+8.900960e+001	+9.57015e+000	+8.31e-003	+1.5684832e+002
+9.013140e+001	+8.90987e+000	+9.63e-003	+1.5976029e+002
+9.052640e+001	+8.45014e+000	+1.022e-002	+1.6282916e+002
+8.071460e+001	+1.000137e+001	+5.38e-003	+1.6578767e+002
+8.317940e+001	+9.72995e+000	+5.04e-003	+1.6874392e+002
