# Supplementary material for: Neuromotor Noise Is Malleable by Amplifying Perceived Errors
Source: PLoS Comput Biol. 2016 Aug 4;12(8):e1005044. doi: 10.1371/journal.pcbi.1005044 (PMC4973920; doi:10.1371/journal.pcbi.1005044)
Supplement: S1 Dataset — (ZIP) [file pcbi.1005044.s003.zip › Control/S4/S4_D3_B4.txt]

+8.259480e+001	+1.120649e+001	+5.06e-003	+2.91786e+000
+9.439740e+001	+9.86567e+000	+1.547e-002	+5.92611e+000
+8.267380e+001	+1.013533e+001	+4.98e-003	+9.04118e+000
+8.174160e+001	+1.031106e+001	+5.24e-003	+1.172080e+001
+8.281600e+001	+9.75720e+000	+5.06e-003	+1.448502e+001
+8.347960e+001	+1.008797e+001	+5.22e-003	+1.719580e+001
+8.825120e+001	+1.006869e+001	+7.67e-003	+1.994266e+001
+7.828140e+001	+9.38278e+000	+6.20e-003	+2.273803e+001
+8.831440e+001	+1.149654e+001	+7.53e-003	+2.550807e+001
+8.415900e+001	+1.006185e+001	+5.54e-003	+2.836394e+001
+8.226300e+001	+1.043902e+001	+5.08e-003	+3.117159e+001
+9.716240e+001	+9.87896e+000	+2.080e-002	+3.410830e+001
+9.318080e+001	+9.06664e+000	+1.389e-002	+3.682213e+001
+8.144140e+001	+9.89052e+000	+5.07e-003	+3.979527e+001
+9.098460e+001	+8.29625e+000	+1.087e-002	+4.259890e+001
+8.099900e+001	+1.019563e+001	+5.13e-003	+4.528722e+001
+8.967320e+001	+1.214919e+001	+8.69e-003	+4.810945e+001
+8.814060e+001	+1.088008e+001	+7.58e-003	+5.092115e+001
+8.572320e+001	+1.085575e+001	+5.86e-003	+5.376007e+001
+8.139400e+001	+1.055690e+001	+5.07e-003	+5.658619e+001
+8.231040e+001	+1.003398e+001	+5.14e-003	+5.932598e+001
+8.460140e+001	+1.131983e+001	+5.37e-003	+6.197880e+001
+8.788780e+001	+1.046730e+001	+7.39e-003	+6.478542e+001
+8.682920e+001	+1.032164e+001	+6.43e-003	+6.744863e+001
+9.349680e+001	+8.93761e+000	+1.446e-002	+7.014511e+001
+8.746120e+001	+1.085029e+001	+7.09e-003	+7.290471e+001
+9.179040e+001	+9.10081e+000	+1.169e-002	+7.563961e+001
+9.174300e+001	+9.91198e+000	+1.152e-002	+7.832727e+001
+8.608660e+001	+9.95894e+000	+6.01e-003	+8.183223e+001
+8.780880e+001	+1.039881e+001	+7.27e-003	+8.474802e+001
+8.834600e+001	+1.060881e+001	+7.52e-003	+8.753341e+001
+8.973640e+001	+8.82852e+000	+9.23e-003	+9.027481e+001
+8.238940e+001	+1.065253e+001	+5.33e-003	+9.300117e+001
+9.103200e+001	+8.13346e+000	+1.111e-002	+9.581088e+001
+9.259620e+001	+9.04221e+000	+1.298e-002	+9.883706e+001
+8.325840e+001	+9.98093e+000	+5.03e-003	+1.0315880e+002
+9.052640e+001	+1.003933e+001	+9.86e-003	+1.0617498e+002
+9.087400e+001	+9.22716e+000	+1.042e-002	+1.0920022e+002
+9.310180e+001	+9.79240e+000	+1.338e-002	+1.1211088e+002
+8.343220e+001	+1.147156e+001	+5.05e-003	+1.1523699e+002
+7.475800e+001	+1.037235e+001	+9.04e-003	+1.1816608e+002
+8.804580e+001	+1.067460e+001	+7.49e-003	+1.2114076e+002
+8.575480e+001	+1.149169e+001	+6.17e-003	+1.2411227e+002
+8.316360e+001	+1.038697e+001	+5.11e-003	+1.2718872e+002
+9.062120e+001	+8.58171e+000	+1.031e-002	+1.3001290e+002
+7.594300e+001	+9.04850e+000	+8.16e-003	+1.3274968e+002
+7.693840e+001	+9.29617e+000	+7.36e-003	+1.3558983e+002
+8.803000e+001	+1.075739e+001	+7.48e-003	+1.3860812e+002
+8.728740e+001	+1.082753e+001	+6.75e-003	+1.4143874e+002
+9.204320e+001	+8.78804e+000	+1.217e-002	+1.4432006e+002
+9.074760e+001	+1.105059e+001	+1.000e-002	+1.4714697e+002
+9.728880e+001	+1.105797e+001	+2.034e-002	+1.5008037e+002
+8.844080e+001	+1.056826e+001	+7.68e-003	+1.5297729e+002
+8.834600e+001	+1.065370e+001	+7.51e-003	+1.5589652e+002
+8.877260e+001	+1.011364e+001	+8.01e-003	+1.5878516e+002
+9.542440e+001	+1.046050e+001	+1.712e-002	+1.6187401e+002
+8.548620e+001	+1.052174e+001	+5.98e-003	+1.6458037e+002
+8.927820e+001	+9.41436e+000	+8.54e-003	+1.6764746e+002
+9.101620e+001	+8.80436e+000	+1.074e-002	+1.7063957e+002
+8.393780e+001	+1.075510e+001	+5.15e-003	+1.7367002e+002
