# Supplementary material for: Neuromotor Noise Is Malleable by Amplifying Perceived Errors
Source: PLoS Comput Biol. 2016 Aug 4;12(8):e1005044. doi: 10.1371/journal.pcbi.1005044 (PMC4973920; doi:10.1371/journal.pcbi.1005044)
Supplement: S1 Dataset — (ZIP) [file pcbi.1005044.s003.zip › Control/S4/S4_D4_B1.txt]

+7.847100e+001	+8.41860e+000	+6.32e-003	+3.88726e+000
+7.011280e+001	+1.003563e+001	+1.553e-002	+6.58593e+000
+7.442620e+001	+8.95352e+000	+9.80e-003	+9.50097e+000
+6.933860e+001	+7.94434e+000	+1.820e-002	+1.218327e+001
+7.989300e+001	+9.32107e+000	+5.43e-003	+1.484282e+001
+8.008260e+001	+9.22408e+000	+5.40e-003	+1.732978e+001
+8.558100e+001	+1.001036e+001	+5.73e-003	+1.980076e+001
+9.487140e+001	+9.36939e+000	+1.656e-002	+2.221739e+001
+8.346380e+001	+1.018174e+001	+5.18e-003	+2.483700e+001
+8.948360e+001	+8.52682e+000	+9.02e-003	+2.758188e+001
+9.272260e+001	+8.21854e+000	+1.354e-002	+3.018917e+001
+8.728740e+001	+9.94988e+000	+6.75e-003	+3.284778e+001
+8.087260e+001	+9.81707e+000	+5.17e-003	+3.543829e+001
+8.376400e+001	+9.97307e+000	+5.15e-003	+3.801561e+001
+7.949800e+001	+9.57509e+000	+5.69e-003	+4.059604e+001
+8.404840e+001	+9.95452e+000	+5.34e-003	+4.329225e+001
+7.821820e+001	+9.31136e+000	+6.27e-003	+4.582262e+001
+9.092140e+001	+7.82039e+000	+1.098e-002	+4.846233e+001
+8.076200e+001	+9.51499e+000	+5.41e-003	+5.086413e+001
+7.826560e+001	+8.81465e+000	+6.47e-003	+5.321477e+001
+8.020900e+001	+8.63302e+000	+5.35e-003	+5.579318e+001
+8.354280e+001	+9.12630e+000	+5.22e-003	+5.837079e+001
+8.791940e+001	+9.90145e+000	+7.23e-003	+6.088115e+001
+8.765080e+001	+1.074714e+001	+6.97e-003	+6.407305e+001
+9.030520e+001	+8.47455e+000	+9.99e-003	+6.673874e+001
+9.188520e+001	+8.90672e+000	+1.200e-002	+6.919414e+001
+8.422220e+001	+9.21591e+000	+5.24e-003	+7.185514e+001
+9.006820e+001	+8.50582e+000	+9.64e-003	+7.449637e+001
+8.673440e+001	+1.023247e+001	+6.42e-003	+7.709496e+001
+9.060540e+001	+8.58579e+000	+1.030e-002	+7.955073e+001
+8.182060e+001	+1.034245e+001	+5.32e-003	+8.210475e+001
+7.629060e+001	+9.56084e+000	+7.78e-003	+8.456241e+001
+7.690680e+001	+8.56620e+000	+7.37e-003	+8.697879e+001
+9.111100e+001	+8.05237e+000	+1.116e-002	+8.949804e+001
+9.068440e+001	+8.60505e+000	+1.037e-002	+9.204707e+001
+9.324400e+001	+8.86916e+000	+1.401e-002	+9.459583e+001
+9.351260e+001	+9.60676e+000	+1.410e-002	+9.721092e+001
+9.216960e+001	+8.63420e+000	+1.248e-002	+1.0046239e+002
+8.638680e+001	+9.59257e+000	+6.32e-003	+1.0364798e+002
+9.341780e+001	+9.46716e+000	+1.402e-002	+1.0633656e+002
+8.210500e+001	+1.047747e+001	+4.97e-003	+1.0936973e+002
+8.559680e+001	+9.94786e+000	+5.73e-003	+1.1208709e+002
+8.280020e+001	+1.176073e+001	+4.99e-003	+1.1478744e+002
+8.227880e+001	+1.118788e+001	+5.13e-003	+1.1751247e+002
+9.341780e+001	+9.80997e+000	+1.399e-002	+1.2011873e+002
+8.327420e+001	+1.092690e+001	+5.06e-003	+1.2273655e+002
+8.531240e+001	+1.291259e+001	+5.82e-003	+1.2530879e+002
+9.341780e+001	+9.36842e+000	+1.411e-002	+1.2776635e+002
+9.136380e+001	+8.52682e+000	+1.135e-002	+1.3093263e+002
+8.050920e+001	+1.032683e+001	+5.40e-003	+1.3439027e+002
+8.727160e+001	+1.053152e+001	+6.90e-003	+1.3712524e+002
+9.065280e+001	+8.60054e+000	+1.034e-002	+1.3999984e+002
+8.000360e+001	+9.91604e+000	+5.54e-003	+1.4265709e+002
+9.242240e+001	+9.33007e+000	+1.257e-002	+1.4532724e+002
+8.038280e+001	+1.009332e+001	+5.26e-003	+1.4817054e+002
+7.910300e+001	+9.82817e+000	+5.81e-003	+1.5081344e+002
+8.709780e+001	+1.041169e+001	+6.64e-003	+1.5357799e+002
+9.738360e+001	+1.076525e+001	+2.070e-002	+1.5639767e+002
+8.024060e+001	+1.019304e+001	+5.32e-003	+1.5925906e+002
+8.085680e+001	+1.064050e+001	+5.13e-003	+1.6206971e+002
