# Supplementary material for: Neuromotor Noise Is Malleable by Amplifying Perceived Errors
Source: PLoS Comput Biol. 2016 Aug 4;12(8):e1005044. doi: 10.1371/journal.pcbi.1005044 (PMC4973920; doi:10.1371/journal.pcbi.1005044)
Supplement: S1 Dataset — (ZIP) [file pcbi.1005044.s003.zip › Control/S4/S4_D4_B2.txt]

+7.810760e+001	+9.92502e+000	+6.29e-003	+5.46119e+000
+6.594160e+001	+9.02016e+000	+2.443e-002	+8.13607e+000
+7.115560e+001	+9.15383e+000	+1.417e-002	+1.091090e+001
+7.404700e+001	+1.093147e+001	+9.95e-003	+1.400436e+001
+7.689100e+001	+9.85544e+000	+7.13e-003	+1.680508e+001
+7.167700e+001	+9.56815e+000	+1.325e-002	+1.951006e+001
+9.201160e+001	+8.06393e+000	+1.251e-002	+2.243253e+001
+8.046180e+001	+1.056781e+001	+5.41e-003	+2.549076e+001
+8.182060e+001	+1.162991e+001	+5.25e-003	+2.813717e+001
+8.061980e+001	+9.18375e+000	+5.23e-003	+3.074756e+001
+8.869360e+001	+9.60199e+000	+8.01e-003	+3.327923e+001
+7.804440e+001	+8.19744e+000	+6.60e-003	+3.579319e+001
+7.894500e+001	+9.13183e+000	+5.84e-003	+3.826874e+001
+8.641840e+001	+9.42933e+000	+6.24e-003	+4.084987e+001
+7.976660e+001	+8.96382e+000	+5.72e-003	+4.331308e+001
+6.723720e+001	+8.75769e+000	+2.177e-002	+4.578254e+001
+7.905560e+001	+9.69242e+000	+5.96e-003	+4.820802e+001
+8.479100e+001	+9.39594e+000	+5.43e-003	+5.063680e+001
+8.408000e+001	+8.25888e+000	+5.21e-003	+5.309623e+001
+7.654340e+001	+8.70260e+000	+7.56e-003	+5.556534e+001
+9.235920e+001	+7.93560e+000	+1.312e-002	+5.809823e+001
+9.518740e+001	+9.32522e+000	+1.726e-002	+6.073167e+001
+9.382860e+001	+9.23313e+000	+1.485e-002	+6.347699e+001
+9.408140e+001	+9.06078e+000	+1.533e-002	+6.629290e+001
+8.201020e+001	+1.075557e+001	+5.01e-003	+6.916119e+001
+8.747700e+001	+1.134783e+001	+6.82e-003	+7.180356e+001
+8.068300e+001	+1.048913e+001	+5.32e-003	+7.436947e+001
+9.436580e+001	+1.053014e+001	+1.520e-002	+7.692594e+001
+8.994180e+001	+9.62818e+000	+9.23e-003	+7.973469e+001
+8.431700e+001	+1.006483e+001	+5.32e-003	+8.247654e+001
+8.221560e+001	+1.092642e+001	+5.04e-003	+8.517573e+001
+8.366920e+001	+1.035212e+001	+5.33e-003	+8.779327e+001
+7.167700e+001	+8.96027e+000	+1.353e-002	+9.044704e+001
+7.671720e+001	+7.95812e+000	+7.62e-003	+9.308593e+001
+8.360600e+001	+9.62797e+000	+5.25e-003	+9.568385e+001
+8.695560e+001	+1.000878e+001	+6.60e-003	+9.810565e+001
+1.0081220e+002	+1.001790e+001	+2.909e-002	+1.0084160e+002
+9.504520e+001	+9.28576e+000	+1.697e-002	+1.0370870e+002
+9.946920e+001	+1.016279e+001	+2.568e-002	+1.0652232e+002
+9.490300e+001	+1.009923e+001	+1.630e-002	+1.0958441e+002
+7.147160e+001	+8.42669e+000	+1.401e-002	+1.1334424e+002
+7.872380e+001	+1.001529e+001	+5.98e-003	+1.1643766e+002
+7.591140e+001	+1.012346e+001	+8.10e-003	+1.1918307e+002
+7.583240e+001	+9.85429e+000	+8.06e-003	+1.2198667e+002
+7.494760e+001	+9.62212e+000	+9.06e-003	+1.2467196e+002
+8.365340e+001	+9.99941e+000	+5.26e-003	+1.2734903e+002
+8.899380e+001	+9.78459e+000	+8.20e-003	+1.3018300e+002
+9.502940e+001	+1.086359e+001	+1.617e-002	+1.3296249e+002
+8.592860e+001	+9.55047e+000	+5.95e-003	+1.3574487e+002
+6.693700e+001	+8.45159e+000	+2.272e-002	+1.3840098e+002
+6.779020e+001	+8.29482e+000	+2.102e-002	+1.4163484e+002
+7.085540e+001	+8.94276e+000	+1.476e-002	+1.4453855e+002
+8.329000e+001	+1.061764e+001	+5.04e-003	+1.4739687e+002
+8.408000e+001	+1.077639e+001	+5.23e-003	+1.5037252e+002
+8.254740e+001	+9.09536e+000	+5.03e-003	+1.5326874e+002
+8.359020e+001	+8.74400e+000	+5.11e-003	+1.5616866e+002
+8.122020e+001	+1.027384e+001	+5.39e-003	+1.5907724e+002
+8.918340e+001	+1.015210e+001	+8.34e-003	+1.6194526e+002
+8.938880e+001	+9.17516e+000	+8.87e-003	+1.6477506e+002
+8.371660e+001	+9.06698e+000	+5.11e-003	+1.6759644e+002
