# Supplementary material for: Neuromotor Noise Is Malleable by Amplifying Perceived Errors
Source: PLoS Comput Biol. 2016 Aug 4;12(8):e1005044. doi: 10.1371/journal.pcbi.1005044 (PMC4973920; doi:10.1371/journal.pcbi.1005044)
Supplement: S1 Dataset — (ZIP) [file pcbi.1005044.s003.zip › Control/S4/S4_D4_B3.txt]

+8.366920e+001	+8.27938e+000	+5.13e-003	+5.97913e+000
+7.674880e+001	+7.52807e+000	+7.59e-003	+8.59912e+000
+8.542300e+001	+9.66135e+000	+5.68e-003	+1.132981e+001
+6.873820e+001	+8.88348e+000	+1.862e-002	+1.403647e+001
+7.036560e+001	+8.00770e+000	+1.620e-002	+1.678525e+001
+8.404840e+001	+9.22261e+000	+5.40e-003	+1.950418e+001
+7.297260e+001	+8.26233e+000	+1.186e-002	+2.221094e+001
+8.207340e+001	+9.70393e+000	+4.98e-003	+2.494000e+001
+7.550060e+001	+9.32729e+000	+8.44e-003	+2.761389e+001
+8.125180e+001	+9.94988e+000	+5.38e-003	+3.027634e+001
+8.945200e+001	+8.45470e+000	+8.98e-003	+3.298492e+001
+8.663960e+001	+9.58292e+000	+6.33e-003	+3.559879e+001
+8.325840e+001	+9.50290e+000	+5.03e-003	+3.828536e+001
+9.289640e+001	+8.34443e+000	+1.375e-002	+4.089075e+001
+8.949940e+001	+1.037716e+001	+8.64e-003	+4.352871e+001
+8.597600e+001	+9.14310e+000	+6.01e-003	+4.608065e+001
+8.202600e+001	+1.075214e+001	+5.00e-003	+4.875938e+001
+8.600760e+001	+9.62654e+000	+5.96e-003	+5.147298e+001
+9.009980e+001	+8.69422e+000	+9.73e-003	+5.413823e+001
+9.438160e+001	+9.52105e+000	+1.565e-002	+5.677574e+001
+7.605360e+001	+1.012121e+001	+7.84e-003	+5.938718e+001
+8.027220e+001	+9.97810e+000	+5.32e-003	+6.201989e+001
+7.428400e+001	+9.71136e+000	+9.76e-003	+6.470342e+001
+7.918200e+001	+9.54746e+000	+5.79e-003	+6.749160e+001
+7.967180e+001	+1.030344e+001	+5.49e-003	+7.018019e+001
+8.050920e+001	+9.86132e+000	+5.28e-003	+7.288328e+001
+8.938880e+001	+1.048547e+001	+8.50e-003	+7.564226e+001
+8.610240e+001	+1.007599e+001	+6.04e-003	+7.843416e+001
+7.968760e+001	+9.65853e+000	+5.61e-003	+8.121418e+001
+8.747700e+001	+9.98193e+000	+6.92e-003	+8.402013e+001
+8.535980e+001	+9.46443e+000	+5.66e-003	+8.690802e+001
+8.118860e+001	+1.062843e+001	+5.40e-003	+8.969350e+001
+8.166260e+001	+9.65457e+000	+5.05e-003	+9.251541e+001
+7.915040e+001	+8.87799e+000	+5.81e-003	+9.506947e+001
+8.039860e+001	+9.68200e+000	+5.25e-003	+9.777823e+001
+8.319520e+001	+9.26561e+000	+5.02e-003	+1.0062276e+002
+8.447500e+001	+9.89977e+000	+5.31e-003	+1.0327039e+002
+8.566000e+001	+1.016606e+001	+5.76e-003	+1.0601179e+002
+7.232480e+001	+9.32065e+000	+1.238e-002	+1.0873589e+002
+8.528080e+001	+9.52631e+000	+5.72e-003	+1.1141084e+002
+9.027360e+001	+9.55980e+000	+9.76e-003	+1.1415513e+002
+9.046320e+001	+8.73213e+000	+1.007e-002	+1.1702063e+002
+8.133080e+001	+1.118027e+001	+5.08e-003	+1.1982316e+002
+9.017880e+001	+9.19869e+000	+9.58e-003	+1.2251390e+002
+8.566000e+001	+1.038042e+001	+5.77e-003	+1.2525971e+002
+7.801280e+001	+9.17994e+000	+6.49e-003	+1.2788216e+002
+8.164680e+001	+1.134792e+001	+5.22e-003	+1.3044888e+002
+7.657500e+001	+9.60317e+000	+7.44e-003	+1.3318001e+002
+8.201020e+001	+1.088949e+001	+5.00e-003	+1.3584712e+002
+7.701740e+001	+9.63636e+000	+7.05e-003	+1.3859413e+002
+7.757040e+001	+8.94928e+000	+6.78e-003	+1.4137631e+002
+8.507540e+001	+9.65974e+000	+5.59e-003	+1.4414986e+002
+7.892920e+001	+9.74523e+000	+6.02e-003	+1.4699304e+002
+7.098180e+001	+9.36092e+000	+1.437e-002	+1.4971645e+002
+7.121880e+001	+9.16886e+000	+1.407e-002	+1.5245341e+002
+7.685940e+001	+9.81966e+000	+7.17e-003	+1.5528375e+002
+8.580220e+001	+9.25422e+000	+5.90e-003	+1.5807185e+002
+9.411300e+001	+9.02113e+000	+1.544e-002	+1.6079990e+002
+7.319380e+001	+9.64481e+000	+1.113e-002	+1.6350133e+002
+8.377980e+001	+9.76410e+000	+5.13e-003	+1.6634952e+002
