# Supplementary material for: Neuromotor Noise Is Malleable by Amplifying Perceived Errors
Source: PLoS Comput Biol. 2016 Aug 4;12(8):e1005044. doi: 10.1371/journal.pcbi.1005044 (PMC4973920; doi:10.1371/journal.pcbi.1005044)
Supplement: S1 Dataset — (ZIP) [file pcbi.1005044.s003.zip › Control/S4/S4_D4_B4.txt]

+7.897660e+001	+9.82351e+000	+6.06e-003	+2.48156e+000
+7.794960e+001	+9.89721e+000	+6.41e-003	+5.09168e+000
+8.531240e+001	+1.047393e+001	+5.69e-003	+7.73674e+000
+7.676460e+001	+9.23092e+000	+7.30e-003	+1.049240e+001
+7.065000e+001	+1.019118e+001	+1.460e-002	+1.322510e+001
+6.859600e+001	+9.62664e+000	+1.848e-002	+1.597996e+001
+7.712800e+001	+9.13709e+000	+7.11e-003	+1.868039e+001
+8.749280e+001	+1.061524e+001	+6.94e-003	+2.137379e+001
+7.880280e+001	+9.29905e+000	+5.92e-003	+2.416058e+001
+7.717540e+001	+9.92690e+000	+7.15e-003	+2.691094e+001
+7.978240e+001	+9.52857e+000	+5.51e-003	+2.972370e+001
+9.100040e+001	+8.93349e+000	+1.068e-002	+3.253444e+001
+8.370080e+001	+1.008681e+001	+5.22e-003	+3.529744e+001
+7.949800e+001	+9.58366e+000	+5.69e-003	+3.806880e+001
+7.673300e+001	+9.61626e+000	+7.47e-003	+4.074318e+001
+7.720700e+001	+9.58679e+000	+6.98e-003	+4.345624e+001
+8.951520e+001	+8.86001e+000	+8.93e-003	+4.628034e+001
+7.712800e+001	+1.089053e+001	+6.93e-003	+4.909151e+001
+6.480400e+001	+9.64374e+000	+2.655e-002	+5.191477e+001
+7.374680e+001	+1.102875e+001	+1.010e-002	+5.471536e+001
+6.213380e+001	+8.75711e+000	+3.425e-002	+5.732759e+001
+7.712800e+001	+9.73253e+000	+7.02e-003	+6.027028e+001
+8.085680e+001	+1.101349e+001	+5.14e-003	+6.308379e+001
+7.597460e+001	+9.38702e+000	+7.98e-003	+6.593201e+001
+6.867500e+001	+8.60501e+000	+1.894e-002	+6.855665e+001
+7.676460e+001	+9.85362e+000	+7.29e-003	+7.128164e+001
+7.578500e+001	+1.014433e+001	+8.19e-003	+7.397143e+001
+8.061980e+001	+1.067461e+001	+5.39e-003	+7.663782e+001
+7.113980e+001	+1.007364e+001	+1.390e-002	+7.935582e+001
+7.926100e+001	+9.75074e+000	+5.67e-003	+8.211128e+001
+8.566000e+001	+1.019707e+001	+5.76e-003	+8.484826e+001
+8.302140e+001	+9.74603e+000	+5.23e-003	+8.760631e+001
+8.559680e+001	+9.98082e+000	+5.73e-003	+9.028684e+001
+8.689240e+001	+1.037360e+001	+6.45e-003	+9.297930e+001
+8.780880e+001	+9.99130e+000	+7.19e-003	+9.574951e+001
+8.807740e+001	+1.000850e+001	+7.39e-003	+9.849718e+001
+8.314780e+001	+8.25579e+000	+5.02e-003	+1.0129523e+002
+8.153620e+001	+9.46792e+000	+5.02e-003	+1.0409659e+002
+8.619720e+001	+1.011114e+001	+6.04e-003	+1.0678150e+002
+9.349680e+001	+8.78693e+000	+1.449e-002	+1.0958742e+002
+8.543880e+001	+9.15182e+000	+5.73e-003	+1.1233264e+002
+8.420640e+001	+9.32588e+000	+5.26e-003	+1.1495256e+002
+9.411300e+001	+9.15875e+000	+1.532e-002	+1.1765144e+002
+8.071460e+001	+1.006322e+001	+5.36e-003	+1.2047108e+002
+8.923080e+001	+8.44267e+000	+8.74e-003	+1.2329132e+002
+8.676600e+001	+1.034812e+001	+6.45e-003	+1.2605225e+002
+8.543880e+001	+1.013146e+001	+5.82e-003	+1.2878704e+002
+8.193120e+001	+9.54713e+000	+5.14e-003	+1.3166340e+002
+8.893060e+001	+9.20043e+000	+8.34e-003	+1.3448527e+002
+8.041440e+001	+9.24538e+000	+5.29e-003	+1.3718338e+002
+8.954680e+001	+8.87511e+000	+8.96e-003	+1.4005271e+002
+8.645000e+001	+9.62634e+000	+6.30e-003	+1.4281219e+002
+8.684500e+001	+1.018234e+001	+6.42e-003	+1.4562434e+002
+9.027360e+001	+9.02827e+000	+9.80e-003	+1.4858823e+002
+8.110960e+001	+9.51425e+000	+5.12e-003	+1.5133319e+002
+7.984560e+001	+9.50288e+000	+5.45e-003	+1.5407605e+002
+7.319380e+001	+8.84315e+000	+1.127e-002	+1.5686198e+002
+7.698580e+001	+8.74069e+000	+7.17e-003	+1.5968008e+002
+8.284760e+001	+1.016259e+001	+5.08e-003	+1.6252112e+002
+8.087260e+001	+9.62828e+000	+5.19e-003	+1.6526439e+002
