# Supplementary material for: Neuromotor Noise Is Malleable by Amplifying Perceived Errors
Source: PLoS Comput Biol. 2016 Aug 4;12(8):e1005044. doi: 10.1371/journal.pcbi.1005044 (PMC4973920; doi:10.1371/journal.pcbi.1005044)
Supplement: S1 Dataset — (ZIP) [file pcbi.1005044.s003.zip › Control/S4/S4_D5_B1.txt]

+8.226300e+001	+8.94433e+000	+5.04e-003	+2.85821e+000
+8.212080e+001	+9.28715e+000	+4.97e-003	+5.70681e+000
+7.072900e+001	+8.28135e+000	+1.534e-002	+8.40793e+000
+8.133080e+001	+9.28984e+000	+5.32e-003	+1.119325e+001
+8.107800e+001	+9.63530e+000	+5.12e-003	+1.384344e+001
+8.074620e+001	+1.001905e+001	+5.31e-003	+1.658729e+001
+8.219980e+001	+1.000969e+001	+5.01e-003	+1.943581e+001
+7.821820e+001	+8.33170e+000	+6.31e-003	+2.218601e+001
+7.867640e+001	+8.24987e+000	+6.07e-003	+2.497120e+001
+8.398520e+001	+9.19158e+000	+5.42e-003	+2.778023e+001
+7.918200e+001	+8.59624e+000	+5.76e-003	+3.071486e+001
+6.989160e+001	+7.40495e+000	+1.755e-002	+3.335527e+001
+8.439600e+001	+9.65267e+000	+5.28e-003	+3.617289e+001
+9.179040e+001	+8.03091e+000	+1.217e-002	+3.897153e+001
+8.807740e+001	+9.21884e+000	+7.44e-003	+4.176252e+001
+8.193120e+001	+9.91484e+000	+5.12e-003	+4.449246e+001
+8.080940e+001	+9.08683e+000	+5.43e-003	+4.734153e+001
+7.181920e+001	+8.11883e+000	+1.363e-002	+5.002634e+001
+6.556240e+001	+8.05805e+000	+2.629e-002	+5.281417e+001
+7.257760e+001	+9.45239e+000	+1.192e-002	+5.555963e+001
+7.014440e+001	+9.40169e+000	+1.577e-002	+5.837627e+001
+9.205900e+001	+7.31712e+000	+1.302e-002	+6.140426e+001
+8.524920e+001	+9.21047e+000	+5.64e-003	+6.411337e+001
+9.414460e+001	+9.18097e+000	+1.536e-002	+6.703752e+001
+8.724000e+001	+1.004048e+001	+6.77e-003	+6.973793e+001
+9.245400e+001	+8.27931e+000	+1.303e-002	+7.242015e+001
+8.302140e+001	+8.47953e+000	+5.06e-003	+7.510502e+001
+8.423800e+001	+9.22709e+000	+5.24e-003	+7.775050e+001
+9.461860e+001	+9.38251e+000	+1.616e-002	+8.040984e+001
+8.657640e+001	+1.034263e+001	+6.46e-003	+8.312864e+001
+8.068300e+001	+8.36697e+000	+5.19e-003	+8.581588e+001
+8.406420e+001	+9.07396e+000	+5.33e-003	+8.830665e+001
+9.743100e+001	+9.30746e+000	+2.175e-002	+9.093381e+001
+8.900960e+001	+1.004536e+001	+8.24e-003	+9.363187e+001
+8.900960e+001	+9.52167e+000	+8.35e-003	+9.644752e+001
+8.376400e+001	+8.57376e+000	+5.18e-003	+9.917377e+001
+9.164820e+001	+7.98521e+000	+1.195e-002	+1.0189607e+002
+8.554940e+001	+1.001130e+001	+5.72e-003	+1.0475772e+002
+8.900960e+001	+9.84713e+000	+8.20e-003	+1.0745577e+002
+9.213800e+001	+7.94180e+000	+1.274e-002	+1.1015846e+002
+9.662520e+001	+1.043825e+001	+1.936e-002	+1.1282694e+002
+8.908860e+001	+9.33473e+000	+8.42e-003	+1.1560267e+002
+8.861460e+001	+9.35257e+000	+7.92e-003	+1.1829908e+002
+9.115840e+001	+8.14329e+000	+1.120e-002	+1.2106458e+002
+8.681340e+001	+1.057471e+001	+6.54e-003	+1.2392411e+002
+9.081080e+001	+9.31511e+000	+1.033e-002	+1.2668891e+002
+9.414460e+001	+9.51850e+000	+1.523e-002	+1.2940077e+002
+9.332300e+001	+9.02415e+000	+1.406e-002	+1.3209893e+002
+7.738080e+001	+1.013059e+001	+6.74e-003	+1.3492017e+002
+7.463160e+001	+9.29817e+000	+9.45e-003	+1.3758144e+002
+8.663960e+001	+1.060003e+001	+6.43e-003	+1.4021489e+002
+8.496480e+001	+8.72703e+000	+5.70e-003	+1.4288422e+002
+8.959420e+001	+8.45644e+000	+9.09e-003	+1.4546626e+002
+9.202740e+001	+8.64315e+000	+1.226e-002	+1.4801359e+002
+9.632500e+001	+9.86275e+000	+1.905e-002	+1.5059653e+002
+8.496480e+001	+1.023941e+001	+5.52e-003	+1.5346735e+002
+8.400100e+001	+9.22276e+000	+5.44e-003	+1.5623381e+002
+8.938880e+001	+9.13044e+000	+8.85e-003	+1.5890342e+002
+8.648160e+001	+9.72121e+000	+6.32e-003	+1.6159718e+002
+9.319660e+001	+9.10871e+000	+1.392e-002	+1.6421432e+002
