# Supplementary material for: Neuromotor Noise Is Malleable by Amplifying Perceived Errors
Source: PLoS Comput Biol. 2016 Aug 4;12(8):e1005044. doi: 10.1371/journal.pcbi.1005044 (PMC4973920; doi:10.1371/journal.pcbi.1005044)
Supplement: S1 Dataset — (ZIP) [file pcbi.1005044.s003.zip › Control/S4/S4_D5_B2.txt]

+9.231180e+001	+7.56922e+000	+1.330e-002	+4.01009e+000
+8.731900e+001	+9.27551e+000	+6.98e-003	+6.83654e+000
+8.899380e+001	+9.46001e+000	+8.37e-003	+9.33713e+000
+8.379560e+001	+8.34669e+000	+5.27e-003	+1.198849e+001
+8.106220e+001	+8.48102e+000	+5.14e-003	+1.441183e+001
+8.686080e+001	+9.73972e+000	+6.59e-003	+1.697092e+001
+8.731900e+001	+1.004851e+001	+6.77e-003	+1.954344e+001
+8.912020e+001	+9.00384e+000	+8.49e-003	+2.212890e+001
+8.840920e+001	+9.33579e+000	+7.92e-003	+2.460201e+001
+9.153760e+001	+7.92227e+000	+1.182e-002	+2.719518e+001
+8.537560e+001	+9.41292e+000	+5.66e-003	+2.975159e+001
+8.823540e+001	+1.077307e+001	+7.47e-003	+3.232473e+001
+8.621300e+001	+1.065270e+001	+6.21e-003	+3.494236e+001
+8.785620e+001	+1.034693e+001	+7.38e-003	+3.758531e+001
+8.978380e+001	+9.11256e+000	+9.20e-003	+4.018965e+001
+8.453820e+001	+1.001868e+001	+5.35e-003	+4.272932e+001
+8.757180e+001	+1.015926e+001	+6.98e-003	+4.525955e+001
+8.725580e+001	+9.81579e+000	+6.73e-003	+4.780305e+001
+8.833020e+001	+1.035997e+001	+7.61e-003	+5.028130e+001
+8.098320e+001	+9.76978e+000	+5.11e-003	+5.271861e+001
+8.553360e+001	+9.81225e+000	+5.71e-003	+5.518048e+001
+7.941900e+001	+8.85737e+000	+5.69e-003	+5.771960e+001
+8.382720e+001	+8.74285e+000	+5.24e-003	+6.016878e+001
+9.226440e+001	+8.80055e+000	+1.259e-002	+6.263408e+001
+8.336900e+001	+9.19357e+000	+5.16e-003	+6.516203e+001
+8.953100e+001	+1.054089e+001	+8.63e-003	+6.774608e+001
+9.551920e+001	+1.032116e+001	+1.727e-002	+7.025183e+001
+8.591280e+001	+1.015139e+001	+6.12e-003	+7.291206e+001
+8.791940e+001	+9.89458e+000	+7.23e-003	+7.563923e+001
+8.942040e+001	+8.69806e+000	+8.88e-003	+7.823095e+001
+8.730320e+001	+1.023139e+001	+6.83e-003	+8.081504e+001
+8.810900e+001	+9.78378e+000	+7.61e-003	+8.341997e+001
+8.431700e+001	+8.99446e+000	+5.29e-003	+8.594642e+001
+7.978240e+001	+9.05558e+000	+5.68e-003	+8.844492e+001
+8.657640e+001	+1.037825e+001	+6.44e-003	+9.094785e+001
+8.703460e+001	+1.015928e+001	+6.66e-003	+9.351351e+001
+8.635520e+001	+9.69163e+000	+6.41e-003	+9.611031e+001
+8.251580e+001	+9.85048e+000	+5.10e-003	+9.865615e+001
+9.027360e+001	+7.65164e+000	+1.018e-002	+1.0135667e+002
+8.749280e+001	+8.97209e+000	+7.02e-003	+1.0391109e+002
+8.912020e+001	+8.47971e+000	+8.56e-003	+1.0641694e+002
+8.774560e+001	+1.016031e+001	+7.32e-003	+1.0900709e+002
+8.360600e+001	+9.85393e+000	+5.30e-003	+1.1153576e+002
+8.728740e+001	+9.71653e+000	+6.77e-003	+1.1410192e+002
+8.744540e+001	+9.58633e+000	+7.12e-003	+1.1667676e+002
+8.273700e+001	+9.01544e+000	+5.01e-003	+1.1922158e+002
+8.115700e+001	+9.37431e+000	+5.14e-003	+1.2181353e+002
+8.494900e+001	+9.12872e+000	+5.57e-003	+1.2439133e+002
+8.177320e+001	+9.51790e+000	+5.17e-003	+1.2710319e+002
+8.648160e+001	+9.61373e+000	+6.28e-003	+1.2972132e+002
+7.856580e+001	+8.56501e+000	+6.10e-003	+1.3250330e+002
+8.668700e+001	+9.69989e+000	+6.36e-003	+1.3509027e+002
+8.858300e+001	+9.31535e+000	+7.89e-003	+1.3784056e+002
+9.122160e+001	+7.78559e+000	+1.147e-002	+1.4045824e+002
+8.684500e+001	+9.70541e+000	+6.58e-003	+1.4298080e+002
+8.237360e+001	+9.14293e+000	+5.22e-003	+1.4554635e+002
+8.818800e+001	+9.12575e+000	+7.64e-003	+1.4816793e+002
+8.011420e+001	+9.23245e+000	+5.43e-003	+1.5080648e+002
+7.866060e+001	+8.78116e+000	+6.07e-003	+1.5340070e+002
+8.654480e+001	+9.96078e+000	+6.40e-003	+1.5606762e+002
