# Supplementary material for: Neuromotor Noise Is Malleable by Amplifying Perceived Errors
Source: PLoS Comput Biol. 2016 Aug 4;12(8):e1005044. doi: 10.1371/journal.pcbi.1005044 (PMC4973920; doi:10.1371/journal.pcbi.1005044)
Supplement: S1 Dataset — (ZIP) [file pcbi.1005044.s003.zip › Control/S4/S4_D5_B3.txt]

+7.903980e+001	+8.67333e+000	+5.83e-003	+2.80017e+000
+7.330440e+001	+8.24097e+000	+1.134e-002	+5.33408e+000
+8.248420e+001	+9.26208e+000	+5.11e-003	+7.91910e+000
+7.693840e+001	+9.02073e+000	+7.21e-003	+1.052844e+001
+8.099900e+001	+9.39185e+000	+5.11e-003	+1.313729e+001
+8.191540e+001	+9.29774e+000	+5.17e-003	+1.573653e+001
+8.417480e+001	+9.00041e+000	+5.24e-003	+1.832283e+001
+8.803000e+001	+8.88530e+000	+7.53e-003	+2.097006e+001
+9.033680e+001	+7.12421e+000	+1.056e-002	+2.362178e+001
+9.085820e+001	+8.12566e+000	+1.078e-002	+2.621691e+001
+8.711360e+001	+9.57807e+000	+6.65e-003	+2.886290e+001
+7.796540e+001	+7.74925e+000	+6.58e-003	+3.156462e+001
+8.313200e+001	+9.39462e+000	+5.05e-003	+3.413467e+001
+8.687660e+001	+9.69536e+000	+6.65e-003	+3.687858e+001
+8.368500e+001	+9.07159e+000	+5.11e-003	+3.946304e+001
+8.981540e+001	+7.69730e+000	+9.59e-003	+4.211295e+001
+8.645000e+001	+9.43192e+000	+6.24e-003	+4.458934e+001
+8.972060e+001	+7.35112e+000	+9.67e-003	+4.719077e+001
+8.607080e+001	+9.36525e+000	+6.05e-003	+4.981036e+001
+8.074620e+001	+9.47656e+000	+5.46e-003	+5.237042e+001
+8.716100e+001	+9.81337e+000	+6.70e-003	+5.489351e+001
+8.708200e+001	+9.75700e+000	+6.69e-003	+5.743553e+001
+8.833020e+001	+9.26788e+000	+7.80e-003	+6.002893e+001
+8.714520e+001	+1.047303e+001	+6.68e-003	+6.251836e+001
+8.829860e+001	+9.21438e+000	+7.79e-003	+6.508171e+001
+8.607080e+001	+9.16926e+000	+6.15e-003	+6.758138e+001
+8.839340e+001	+9.85919e+000	+7.64e-003	+7.008382e+001
+9.302280e+001	+7.81622e+000	+1.429e-002	+7.245133e+001
+8.747700e+001	+9.50918e+000	+7.04e-003	+7.488072e+001
+8.728740e+001	+9.40207e+000	+6.94e-003	+7.738863e+001
+8.864620e+001	+9.35753e+000	+7.94e-003	+7.994604e+001
+8.226300e+001	+9.53286e+000	+5.06e-003	+8.248713e+001
+8.712940e+001	+9.04625e+000	+6.88e-003	+8.492223e+001
+8.886740e+001	+8.90774e+000	+8.22e-003	+8.740368e+001
+9.218540e+001	+7.72804e+000	+1.293e-002	+8.997870e+001
+8.821960e+001	+9.52906e+000	+7.52e-003	+9.248208e+001
+8.547040e+001	+9.56374e+000	+5.69e-003	+9.501128e+001
+9.142700e+001	+7.83197e+000	+1.170e-002	+9.750885e+001
+8.303720e+001	+9.13989e+000	+5.11e-003	+1.0011311e+002
+8.858300e+001	+1.114632e+001	+7.67e-003	+1.0265941e+002
+8.469620e+001	+9.98184e+000	+5.63e-003	+1.0537114e+002
+8.611820e+001	+9.89928e+000	+6.01e-003	+1.0798515e+002
+8.690820e+001	+1.025321e+001	+6.46e-003	+1.1059887e+002
+8.373240e+001	+1.057551e+001	+5.29e-003	+1.1322420e+002
+8.856720e+001	+1.059879e+001	+7.91e-003	+1.1591870e+002
+8.148880e+001	+1.029498e+001	+5.02e-003	+1.1851586e+002
+8.284760e+001	+1.111538e+001	+5.04e-003	+1.2116308e+002
+8.779300e+001	+1.089247e+001	+7.05e-003	+1.2373073e+002
+8.297400e+001	+1.109539e+001	+5.25e-003	+1.2627597e+002
+8.193120e+001	+1.000639e+001	+5.12e-003	+1.2877492e+002
+8.403260e+001	+9.75605e+000	+5.36e-003	+1.3133052e+002
+8.583380e+001	+9.70095e+000	+6.07e-003	+1.3383746e+002
+8.501220e+001	+9.59130e+000	+5.53e-003	+1.3639743e+002
+8.389040e+001	+9.39046e+000	+5.21e-003	+1.3895224e+002
+8.057240e+001	+9.76604e+000	+5.31e-003	+1.4141491e+002
+8.562840e+001	+9.90338e+000	+5.76e-003	+1.4389661e+002
+8.103060e+001	+9.72048e+000	+5.11e-003	+1.4636753e+002
+7.701740e+001	+9.13989e+000	+7.29e-003	+1.4888229e+002
+8.212080e+001	+1.110848e+001	+4.98e-003	+1.5138365e+002
+7.722280e+001	+8.63420e+000	+7.07e-003	+1.5398333e+002
