# Supplementary material for: Neuromotor Noise Is Malleable by Amplifying Perceived Errors
Source: PLoS Comput Biol. 2016 Aug 4;12(8):e1005044. doi: 10.1371/journal.pcbi.1005044 (PMC4973920; doi:10.1371/journal.pcbi.1005044)
Supplement: S1 Dataset — (ZIP) [file pcbi.1005044.s003.zip › Control/S4/S4_D5_B4.txt]

+8.076200e+001	+9.60234e+000	+5.39e-003	+1.22003e+000
+8.020900e+001	+1.012135e+001	+5.37e-003	+3.61066e+000
+7.442620e+001	+9.38702e+000	+9.59e-003	+6.01206e+000
+7.659080e+001	+9.32674e+000	+7.44e-003	+8.39370e+000
+8.379560e+001	+1.021581e+001	+5.16e-003	+1.083146e+001
+8.572320e+001	+1.010790e+001	+5.81e-003	+1.324042e+001
+8.548620e+001	+9.86035e+000	+5.71e-003	+1.563288e+001
+8.908860e+001	+9.13722e+000	+8.40e-003	+1.805930e+001
+8.965740e+001	+9.19083e+000	+8.99e-003	+2.047874e+001
+9.212220e+001	+8.97953e+000	+1.222e-002	+2.295305e+001
+8.412740e+001	+1.013746e+001	+5.44e-003	+2.555478e+001
+8.267380e+001	+1.006607e+001	+4.98e-003	+2.812964e+001
+8.390620e+001	+9.88715e+000	+5.16e-003	+3.058516e+001
+8.643420e+001	+1.070971e+001	+6.15e-003	+3.309467e+001
+8.164680e+001	+1.018840e+001	+5.08e-003	+3.560635e+001
+8.738220e+001	+1.098724e+001	+6.83e-003	+3.812886e+001
+7.927680e+001	+9.29362e+000	+5.74e-003	+4.065665e+001
+7.979820e+001	+9.25372e+000	+5.57e-003	+4.305855e+001
+8.730320e+001	+1.006863e+001	+6.77e-003	+4.558601e+001
+7.698580e+001	+8.72916e+000	+7.17e-003	+4.804397e+001
+8.425380e+001	+9.66552e+000	+5.29e-003	+5.060876e+001
+8.695560e+001	+1.029206e+001	+6.50e-003	+5.312921e+001
+8.262640e+001	+9.79786e+000	+4.99e-003	+5.580714e+001
+8.539140e+001	+9.56359e+000	+5.67e-003	+5.845024e+001
+8.306880e+001	+9.42037e+000	+5.11e-003	+6.118162e+001
+8.978380e+001	+1.166704e+001	+8.86e-003	+6.379377e+001
+7.464740e+001	+9.76808e+000	+9.26e-003	+6.648026e+001
+8.041440e+001	+9.78661e+000	+5.24e-003	+6.907309e+001
+8.308460e+001	+9.96386e+000	+5.16e-003	+7.176920e+001
+7.749140e+001	+9.76684e+000	+6.70e-003	+7.443744e+001
+7.855000e+001	+8.86599e+000	+6.08e-003	+7.711741e+001
+8.373240e+001	+9.52103e+000	+5.12e-003	+7.978738e+001
+8.577060e+001	+1.075181e+001	+5.82e-003	+8.241203e+001
+7.561120e+001	+9.01375e+000	+8.43e-003	+8.493915e+001
+8.178900e+001	+1.049145e+001	+5.37e-003	+8.746843e+001
+8.359020e+001	+1.007812e+001	+5.40e-003	+9.014152e+001
+8.450660e+001	+9.87459e+000	+5.34e-003	+9.306621e+001
+8.103060e+001	+1.013410e+001	+5.14e-003	+9.576099e+001
+8.061980e+001	+1.035292e+001	+5.49e-003	+9.834012e+001
+7.891340e+001	+9.74775e+000	+6.00e-003	+1.0092100e+002
+8.008260e+001	+9.63505e+000	+5.53e-003	+1.0351664e+002
+7.763360e+001	+9.32796e+000	+6.67e-003	+1.0601141e+002
+8.155200e+001	+1.034835e+001	+5.03e-003	+1.0862018e+002
+7.930840e+001	+9.15616e+000	+5.75e-003	+1.1116816e+002
+8.251580e+001	+1.043979e+001	+5.13e-003	+1.1359524e+002
+8.219980e+001	+1.048242e+001	+5.01e-003	+1.1606484e+002
+8.281600e+001	+1.001366e+001	+5.05e-003	+1.1859283e+002
+7.409440e+001	+9.43746e+000	+1.006e-002	+1.2109343e+002
+8.050920e+001	+1.034744e+001	+5.40e-003	+1.2359876e+002
+7.957700e+001	+1.007645e+001	+5.65e-003	+1.2609578e+002
+8.537560e+001	+1.110504e+001	+5.62e-003	+1.2852833e+002
+8.665540e+001	+1.081962e+001	+6.35e-003	+1.3105512e+002
+8.298980e+001	+1.006746e+001	+5.35e-003	+1.3359878e+002
+8.035120e+001	+1.043400e+001	+5.28e-003	+1.3599455e+002
+8.684500e+001	+1.063961e+001	+6.55e-003	+1.3850499e+002
+8.652900e+001	+1.011257e+001	+6.52e-003	+1.4098932e+002
+9.164820e+001	+7.64408e+000	+1.214e-002	+1.4368664e+002
+7.894500e+001	+8.76994e+000	+5.91e-003	+1.4625168e+002
+7.945060e+001	+9.43298e+000	+5.62e-003	+1.4876367e+002
+8.441180e+001	+1.042703e+001	+5.33e-003	+1.5129136e+002
