# Supplementary material for: Neuromotor Noise Is Malleable by Amplifying Perceived Errors
Source: PLoS Comput Biol. 2016 Aug 4;12(8):e1005044. doi: 10.1371/journal.pcbi.1005044 (PMC4973920; doi:10.1371/journal.pcbi.1005044)
Supplement: S1 Dataset — (ZIP) [file pcbi.1005044.s003.zip › Control/S4/S4_D6_B1.txt]

+7.706480e+001	+9.35145e+000	+7.08e-003	+1.92331e+000
+8.208920e+001	+1.145690e+001	+4.98e-003	+4.50534e+000
+7.862900e+001	+9.42343e+000	+6.12e-003	+7.20420e+000
+8.622880e+001	+1.035883e+001	+6.08e-003	+9.78283e+000
+9.984840e+001	+9.88954e+000	+2.684e-002	+1.237097e+001
+8.535980e+001	+1.031418e+001	+5.85e-003	+1.493845e+001
+8.749280e+001	+1.054120e+001	+6.91e-003	+1.745952e+001
+9.340200e+001	+9.68967e+000	+1.394e-002	+1.996399e+001
+8.114120e+001	+9.75801e+000	+5.19e-003	+2.251715e+001
+8.133080e+001	+1.012606e+001	+5.19e-003	+2.493009e+001
+8.027220e+001	+1.030113e+001	+5.28e-003	+2.728446e+001
+9.084240e+001	+9.85631e+000	+1.022e-002	+2.972518e+001
+8.676600e+001	+1.169535e+001	+6.32e-003	+3.210490e+001
+8.949940e+001	+9.17366e+000	+8.88e-003	+3.453113e+001
+8.943620e+001	+9.61266e+000	+8.67e-003	+3.687089e+001
+9.207480e+001	+8.72401e+000	+1.228e-002	+3.919096e+001
+7.636960e+001	+9.92058e+000	+7.57e-003	+4.157824e+001
+8.507540e+001	+1.014507e+001	+5.50e-003	+4.389321e+001
+8.393780e+001	+1.051855e+001	+5.15e-003	+4.623208e+001
+8.082520e+001	+1.068659e+001	+5.14e-003	+4.851521e+001
+7.690680e+001	+9.89325e+000	+7.11e-003	+5.068019e+001
+7.490020e+001	+1.016760e+001	+8.92e-003	+5.291336e+001
+7.886600e+001	+9.70792e+000	+5.94e-003	+5.516030e+001
+7.395220e+001	+9.85201e+000	+1.004e-002	+5.738168e+001
+8.197860e+001	+1.142444e+001	+5.02e-003	+5.958877e+001
+8.142560e+001	+1.072729e+001	+5.04e-003	+6.180785e+001
+8.747700e+001	+1.122923e+001	+6.87e-003	+6.396215e+001
+8.180480e+001	+1.072533e+001	+5.34e-003	+6.617026e+001
+8.558100e+001	+1.023521e+001	+5.76e-003	+6.843364e+001
+7.965600e+001	+1.033051e+001	+5.49e-003	+7.070563e+001
+8.452240e+001	+1.068744e+001	+5.32e-003	+7.302833e+001
+8.630780e+001	+1.042737e+001	+6.09e-003	+7.527136e+001
+8.442760e+001	+1.003866e+001	+5.28e-003	+7.754818e+001
+8.700300e+001	+1.068122e+001	+6.52e-003	+7.973518e+001
+9.142700e+001	+9.03089e+000	+1.132e-002	+8.192879e+001
+8.305300e+001	+1.069222e+001	+5.34e-003	+8.408434e+001
+8.730320e+001	+1.074971e+001	+6.81e-003	+8.632678e+001
+7.676460e+001	+8.93385e+000	+7.37e-003	+8.854058e+001
+7.973500e+001	+8.93705e+000	+5.66e-003	+9.075502e+001
+7.945060e+001	+9.76800e+000	+5.72e-003	+9.300709e+001
+7.472640e+001	+9.23295e+000	+9.40e-003	+9.542641e+001
+8.074620e+001	+9.66443e+000	+5.40e-003	+9.774329e+001
+7.395220e+001	+9.32265e+000	+1.018e-002	+9.999580e+001
+7.576920e+001	+9.98431e+000	+8.12e-003	+1.0228431e+002
+7.978240e+001	+1.066434e+001	+5.56e-003	+1.0461510e+002
+7.878700e+001	+1.020942e+001	+6.12e-003	+1.0698740e+002
+8.981540e+001	+1.017963e+001	+8.98e-003	+1.0922068e+002
+8.243680e+001	+1.112719e+001	+5.33e-003	+1.1145800e+002
+7.734920e+001	+9.33407e+000	+6.90e-003	+1.1369210e+002
+7.856580e+001	+9.14446e+000	+6.16e-003	+1.1596856e+002
+8.172580e+001	+1.015314e+001	+5.18e-003	+1.1835180e+002
+8.785620e+001	+1.098979e+001	+7.09e-003	+1.2073009e+002
+8.793520e+001	+1.069134e+001	+7.32e-003	+1.2315988e+002
+8.349540e+001	+1.077461e+001	+5.15e-003	+1.2558059e+002
+7.502660e+001	+9.56247e+000	+9.02e-003	+1.2798036e+002
+8.261060e+001	+1.119415e+001	+5.04e-003	+1.3037795e+002
+8.061980e+001	+9.67621e+000	+5.35e-003	+1.3286275e+002
+8.738220e+001	+1.071891e+001	+7.01e-003	+1.3530484e+002
+7.265660e+001	+8.85299e+000	+1.201e-002	+1.3771465e+002
+7.768100e+001	+1.040967e+001	+6.60e-003	+1.4006157e+002
