# Supplementary material for: Neuromotor Noise Is Malleable by Amplifying Perceived Errors
Source: PLoS Comput Biol. 2016 Aug 4;12(8):e1005044. doi: 10.1371/journal.pcbi.1005044 (PMC4973920; doi:10.1371/journal.pcbi.1005044)
Supplement: S1 Dataset — (ZIP) [file pcbi.1005044.s003.zip › Control/S4/S4_D6_B2.txt]

+8.013000e+001	+1.020449e+001	+5.47e-003	+2.33121e+000
+8.501220e+001	+1.174286e+001	+5.62e-003	+4.69553e+000
+7.984560e+001	+1.075516e+001	+5.68e-003	+7.03975e+000
+8.728740e+001	+1.108327e+001	+6.67e-003	+9.35030e+000
+7.783900e+001	+1.068425e+001	+6.45e-003	+1.163105e+001
+7.494760e+001	+1.008164e+001	+8.89e-003	+1.386020e+001
+7.535840e+001	+1.001380e+001	+8.66e-003	+1.608316e+001
+9.065280e+001	+9.11878e+000	+1.017e-002	+1.837060e+001
+7.651180e+001	+1.075473e+001	+7.38e-003	+2.060482e+001
+8.324260e+001	+1.098623e+001	+5.09e-003	+2.292944e+001
+8.932560e+001	+1.119926e+001	+8.35e-003	+2.522115e+001
+8.272120e+001	+1.060984e+001	+4.98e-003	+2.766202e+001
+7.862900e+001	+1.033457e+001	+6.04e-003	+2.995935e+001
+8.897800e+001	+1.164656e+001	+8.00e-003	+3.236419e+001
+8.439600e+001	+1.120345e+001	+5.60e-003	+3.475060e+001
+8.570740e+001	+1.078276e+001	+5.85e-003	+3.710235e+001
+9.423940e+001	+9.91717e+000	+1.524e-002	+3.947227e+001
+9.093720e+001	+1.111637e+001	+1.025e-002	+4.190668e+001
+7.076060e+001	+9.64877e+000	+1.465e-002	+4.437041e+001
+7.635380e+001	+1.048663e+001	+7.63e-003	+4.674380e+001
+8.869360e+001	+1.021234e+001	+7.86e-003	+4.909973e+001
+8.518600e+001	+1.070099e+001	+5.54e-003	+5.145794e+001
+9.395500e+001	+9.90816e+000	+1.472e-002	+5.383242e+001
+7.297260e+001	+9.72078e+000	+1.132e-002	+5.624400e+001
+9.032100e+001	+9.48342e+000	+9.73e-003	+5.878070e+001
+9.060540e+001	+9.89055e+000	+1.002e-002	+6.121992e+001
+8.878840e+001	+1.151246e+001	+7.82e-003	+6.352740e+001
+7.640120e+001	+1.069770e+001	+7.46e-003	+6.572481e+001
+7.485280e+001	+9.50992e+000	+9.08e-003	+6.801682e+001
+8.532820e+001	+1.190619e+001	+5.73e-003	+7.022125e+001
+7.346240e+001	+9.18399e+000	+1.081e-002	+7.240333e+001
+8.302140e+001	+1.194113e+001	+5.29e-003	+7.464875e+001
+7.883440e+001	+1.060631e+001	+5.94e-003	+7.682019e+001
+8.701880e+001	+1.264126e+001	+6.54e-003	+7.898105e+001
+6.883300e+001	+9.93447e+000	+1.787e-002	+8.121743e+001
+9.025780e+001	+1.182631e+001	+9.25e-003	+8.352575e+001
+8.869360e+001	+1.299438e+001	+7.71e-003	+8.577427e+001
+8.689240e+001	+1.198082e+001	+6.38e-003	+8.801884e+001
+8.768240e+001	+1.335398e+001	+6.97e-003	+9.028435e+001
+9.167980e+001	+1.143448e+001	+1.103e-002	+9.250815e+001
+8.766660e+001	+1.188688e+001	+6.90e-003	+9.472981e+001
+9.155340e+001	+9.15654e+000	+1.145e-002	+9.699108e+001
+8.008260e+001	+1.082672e+001	+5.38e-003	+9.949185e+001
+8.547040e+001	+1.206177e+001	+5.67e-003	+1.0178649e+002
+8.025640e+001	+1.121609e+001	+5.35e-003	+1.0396759e+002
+9.163240e+001	+1.022432e+001	+1.116e-002	+1.0610380e+002
+8.099900e+001	+1.101385e+001	+5.26e-003	+1.0841748e+002
+8.480680e+001	+9.93714e+000	+5.56e-003	+1.1056425e+002
+8.531240e+001	+9.91347e+000	+5.87e-003	+1.1279231e+002
+8.283180e+001	+1.046336e+001	+5.05e-003	+1.1507188e+002
+8.027220e+001	+1.101745e+001	+5.32e-003	+1.1735541e+002
+8.286340e+001	+1.062788e+001	+5.08e-003	+1.1967353e+002
+8.752440e+001	+1.197820e+001	+6.84e-003	+1.2191593e+002
+8.638680e+001	+1.112884e+001	+6.29e-003	+1.2423111e+002
+8.283180e+001	+1.109571e+001	+5.03e-003	+1.2656435e+002
+8.812480e+001	+1.088807e+001	+7.59e-003	+1.2893398e+002
+7.968760e+001	+9.77753e+000	+5.57e-003	+1.3130914e+002
+9.834740e+001	+1.044526e+001	+2.291e-002	+1.3361643e+002
+8.678180e+001	+1.194834e+001	+6.38e-003	+1.3605430e+002
+8.054080e+001	+1.079525e+001	+5.54e-003	+1.3846907e+002
