# Supplementary material for: Neuromotor Noise Is Malleable by Amplifying Perceived Errors
Source: PLoS Comput Biol. 2016 Aug 4;12(8):e1005044. doi: 10.1371/journal.pcbi.1005044 (PMC4973920; doi:10.1371/journal.pcbi.1005044)
Supplement: S1 Dataset — (ZIP) [file pcbi.1005044.s003.zip › Control/S4/S4_D6_B3.txt]

+8.197860e+001	+1.086061e+001	+5.03e-003	+2.60800e+000
+9.032100e+001	+9.40215e+000	+9.71e-003	+4.97696e+000
+8.231040e+001	+1.122562e+001	+5.19e-003	+7.29454e+000
+8.079360e+001	+1.093734e+001	+5.14e-003	+9.69621e+000
+8.600760e+001	+1.261799e+001	+6.16e-003	+1.206587e+001
+7.959280e+001	+1.189549e+001	+5.83e-003	+1.431812e+001
+8.126760e+001	+1.184374e+001	+5.10e-003	+1.655726e+001
+8.415900e+001	+1.166090e+001	+5.20e-003	+1.878821e+001
+8.447500e+001	+1.103892e+001	+5.42e-003	+2.117773e+001
+8.460140e+001	+1.170546e+001	+5.46e-003	+2.350839e+001
+8.690820e+001	+1.155824e+001	+6.44e-003	+2.585881e+001
+8.747700e+001	+1.085847e+001	+7.12e-003	+2.814171e+001
+8.561260e+001	+1.101759e+001	+6.08e-003	+3.048130e+001
+8.001940e+001	+1.076441e+001	+5.49e-003	+3.274912e+001
+7.978240e+001	+1.036984e+001	+5.48e-003	+3.501775e+001
+9.420780e+001	+9.93697e+000	+1.522e-002	+3.729182e+001
+8.340060e+001	+1.089996e+001	+5.05e-003	+3.958667e+001
+8.020900e+001	+1.025167e+001	+5.34e-003	+4.173241e+001
+7.870800e+001	+9.07593e+000	+6.17e-003	+4.381713e+001
+8.913600e+001	+7.93623e+000	+8.72e-003	+4.590337e+001
+8.648160e+001	+1.031312e+001	+6.29e-003	+4.811051e+001
+8.139400e+001	+9.88263e+000	+5.12e-003	+5.033912e+001
+8.461720e+001	+9.28464e+000	+5.54e-003	+5.261701e+001
+8.624460e+001	+1.051181e+001	+6.12e-003	+5.493390e+001
+8.523340e+001	+1.090748e+001	+5.56e-003	+5.718315e+001
+8.706620e+001	+1.056334e+001	+6.55e-003	+5.947995e+001
+8.275280e+001	+1.037572e+001	+4.99e-003	+6.174253e+001
+7.892920e+001	+9.19096e+000	+5.85e-003	+6.396632e+001
+8.370080e+001	+9.77414e+000	+5.17e-003	+6.612811e+001
+7.796540e+001	+9.79202e+000	+6.43e-003	+6.842005e+001
+7.594300e+001	+9.19518e+000	+8.17e-003	+7.066512e+001
+7.692260e+001	+1.075825e+001	+7.08e-003	+7.288557e+001
+7.208780e+001	+8.98570e+000	+1.282e-002	+7.518593e+001
+6.622600e+001	+9.40176e+000	+2.349e-002	+7.743640e+001
+7.587980e+001	+1.020069e+001	+8.10e-003	+7.964037e+001
+8.464880e+001	+1.033447e+001	+5.42e-003	+8.181844e+001
+8.079360e+001	+1.126299e+001	+5.14e-003	+8.402256e+001
+8.717680e+001	+1.061471e+001	+6.67e-003	+8.625777e+001
+7.941900e+001	+9.92515e+000	+5.75e-003	+8.832208e+001
+7.824980e+001	+8.50699e+000	+6.31e-003	+9.038259e+001
+7.009700e+001	+8.43234e+000	+1.639e-002	+9.256012e+001
+8.087260e+001	+1.056054e+001	+5.12e-003	+9.487168e+001
+9.496620e+001	+1.011252e+001	+1.643e-002	+9.720045e+001
+8.074620e+001	+1.017172e+001	+5.28e-003	+9.948600e+001
+7.488440e+001	+9.32321e+000	+9.10e-003	+1.0181958e+002
+8.366920e+001	+9.31548e+000	+5.13e-003	+1.0403455e+002
+9.139540e+001	+8.90610e+000	+1.127e-002	+1.0635596e+002
+8.404840e+001	+9.98362e+000	+5.33e-003	+1.0885578e+002
+8.245260e+001	+1.094913e+001	+5.28e-003	+1.1126362e+002
+8.682920e+001	+1.133616e+001	+6.41e-003	+1.1349756e+002
+8.624460e+001	+1.236481e+001	+6.05e-003	+1.1588459e+002
+9.081080e+001	+1.005516e+001	+1.019e-002	+1.1829315e+002
+1.1808160e+002	+1.033178e+001	+8.771e-002	+1.2064878e+002
+8.033540e+001	+1.124456e+001	+5.45e-003	+1.2351194e+002
+8.475940e+001	+1.114396e+001	+5.40e-003	+1.2598223e+002
+7.840780e+001	+9.45563e+000	+6.21e-003	+1.2846482e+002
+7.798120e+001	+1.021331e+001	+6.35e-003	+1.3085599e+002
+7.930840e+001	+1.072651e+001	+5.91e-003	+1.3323436e+002
+8.823540e+001	+1.162043e+001	+7.35e-003	+1.3563065e+002
+7.640120e+001	+1.013302e+001	+7.67e-003	+1.3804824e+002
