# Supplementary material for: Neuromotor Noise Is Malleable by Amplifying Perceived Errors
Source: PLoS Comput Biol. 2016 Aug 4;12(8):e1005044. doi: 10.1371/journal.pcbi.1005044 (PMC4973920; doi:10.1371/journal.pcbi.1005044)
Supplement: S1 Dataset — (ZIP) [file pcbi.1005044.s003.zip › Control/S4/S4_D6_B4.txt]

+8.251580e+001	+1.221668e+001	+5.24e-003	+2.93934e+000
+8.243680e+001	+1.182741e+001	+5.39e-003	+5.49690e+000
+8.092000e+001	+1.157957e+001	+5.27e-003	+7.99667e+000
+8.327420e+001	+1.176121e+001	+5.14e-003	+1.042444e+001
+6.911740e+001	+7.71134e+000	+1.881e-002	+1.279916e+001
+8.189960e+001	+1.163434e+001	+5.11e-003	+1.515669e+001
+7.935580e+001	+1.044404e+001	+5.95e-003	+1.745472e+001
+8.761920e+001	+1.167511e+001	+6.90e-003	+1.972402e+001
+8.243680e+001	+1.034286e+001	+5.27e-003	+2.212930e+001
+8.107800e+001	+1.059872e+001	+5.28e-003	+2.448809e+001
+7.170860e+001	+9.65756e+000	+1.313e-002	+2.690184e+001
+7.908720e+001	+1.105917e+001	+5.91e-003	+2.933476e+001
+6.733200e+001	+1.052888e+001	+2.049e-002	+3.181344e+001
+7.411020e+001	+1.051598e+001	+9.74e-003	+3.508139e+001
+7.376260e+001	+9.94671e+000	+1.028e-002	+3.753002e+001
+8.831440e+001	+1.099515e+001	+7.56e-003	+3.998250e+001
+8.074620e+001	+1.068906e+001	+5.19e-003	+4.234919e+001
+9.186940e+001	+9.44684e+000	+1.182e-002	+4.471877e+001
+7.644860e+001	+1.109438e+001	+7.51e-003	+4.744189e+001
+7.712800e+001	+1.020411e+001	+7.03e-003	+4.991969e+001
+8.368500e+001	+1.066402e+001	+5.40e-003	+5.223810e+001
+7.041300e+001	+8.73373e+000	+1.566e-002	+5.469815e+001
+7.125040e+001	+1.084532e+001	+1.347e-002	+5.758276e+001
+7.610100e+001	+1.078217e+001	+7.94e-003	+6.013143e+001
+7.836040e+001	+1.119163e+001	+6.21e-003	+6.318816e+001
+8.333740e+001	+1.228797e+001	+5.13e-003	+6.573770e+001
+8.684500e+001	+1.202486e+001	+6.39e-003	+6.809130e+001
+8.261060e+001	+1.275413e+001	+5.10e-003	+7.036657e+001
+7.706480e+001	+1.079654e+001	+6.93e-003	+7.270467e+001
+8.602340e+001	+1.275080e+001	+6.12e-003	+7.496763e+001
+8.152040e+001	+9.98603e+000	+5.02e-003	+7.720053e+001
+8.784040e+001	+1.314721e+001	+7.28e-003	+7.947221e+001
+8.409580e+001	+1.113295e+001	+5.20e-003	+8.171664e+001
+9.077920e+001	+9.92653e+000	+1.014e-002	+8.393119e+001
+8.371660e+001	+1.114147e+001	+5.49e-003	+8.608551e+001
+8.913600e+001	+1.186032e+001	+8.15e-003	+8.825797e+001
+7.681200e+001	+9.62861e+000	+7.36e-003	+9.036187e+001
+7.728600e+001	+1.152303e+001	+6.74e-003	+9.251889e+001
+8.163100e+001	+1.138644e+001	+5.20e-003	+9.465888e+001
+7.508980e+001	+1.017628e+001	+8.79e-003	+9.679982e+001
+8.782460e+001	+1.172658e+001	+7.26e-003	+9.898865e+001
+8.746120e+001	+1.204500e+001	+6.89e-003	+1.0119646e+002
+7.546900e+001	+1.110496e+001	+8.26e-003	+1.0338954e+002
+8.894640e+001	+1.172638e+001	+7.94e-003	+1.0564286e+002
+7.880280e+001	+1.109257e+001	+5.85e-003	+1.0781447e+002
+8.324260e+001	+1.242121e+001	+5.29e-003	+1.0998142e+002
+7.866060e+001	+1.088522e+001	+6.14e-003	+1.1591883e+002
+8.134660e+001	+1.056227e+001	+5.12e-003	+1.1820674e+002
+8.316360e+001	+1.116391e+001	+5.22e-003	+1.2043786e+002
+7.369940e+001	+1.131338e+001	+1.025e-002	+1.2256886e+002
+8.675020e+001	+1.071789e+001	+6.60e-003	+1.2475513e+002
+8.479100e+001	+1.074736e+001	+5.54e-003	+1.2697178e+002
+7.461580e+001	+1.006911e+001	+9.35e-003	+1.2918806e+002
+7.358880e+001	+9.65161e+000	+1.053e-002	+1.3140076e+002
+8.528080e+001	+1.017606e+001	+5.75e-003	+1.3549613e+002
+8.273700e+001	+1.082788e+001	+4.98e-003	+1.3769850e+002
+8.562840e+001	+1.086515e+001	+5.97e-003	+1.3989418e+002
+9.261200e+001	+9.09252e+000	+1.301e-002	+1.4201766e+002
+8.022480e+001	+1.054309e+001	+5.29e-003	+1.4502177e+002
+8.232620e+001	+1.135889e+001	+5.23e-003	+1.4742093e+002
