# Supplementary material for: Neuromotor Noise Is Malleable by Amplifying Perceived Errors
Source: PLoS Comput Biol. 2016 Aug 4;12(8):e1005044. doi: 10.1371/journal.pcbi.1005044 (PMC4973920; doi:10.1371/journal.pcbi.1005044)
Supplement: S1 Dataset — (ZIP) [file pcbi.1005044.s003.zip › Control/S5/S5_D1_B1.txt]

+4.568600e+001	+9.68698e+000	+8.932e-002	+1.69858e+000
+6.226020e+001	+1.151542e+001	+3.146e-002	+4.35098e+000
+6.937020e+001	+1.220957e+001	+1.626e-002	+6.94836e+000
+7.971920e+001	+1.280076e+001	+5.46e-003	+9.61374e+000
+9.735200e+001	+1.263873e+001	+1.992e-002	+1.209981e+001
+8.815640e+001	+1.052314e+001	+7.38e-003	+1.448057e+001
+8.886740e+001	+1.201571e+001	+7.97e-003	+1.691064e+001
+8.577060e+001	+1.281171e+001	+5.75e-003	+1.929386e+001
+9.068440e+001	+1.106049e+001	+9.87e-003	+2.167169e+001
+9.479240e+001	+1.084487e+001	+1.579e-002	+2.406895e+001
+8.964160e+001	+1.165654e+001	+8.62e-003	+2.652545e+001
+8.875680e+001	+1.236404e+001	+7.84e-003	+2.892320e+001
+8.866200e+001	+1.224802e+001	+7.73e-003	+3.129070e+001
+8.652900e+001	+1.316316e+001	+6.16e-003	+3.369709e+001
+1.0752720e+002	+1.059061e+001	+4.787e-002	+3.620622e+001
+7.817080e+001	+1.158278e+001	+6.25e-003	+3.858402e+001
+9.374960e+001	+1.145179e+001	+1.393e-002	+4.105428e+001
+8.292660e+001	+1.225117e+001	+5.10e-003	+4.348364e+001
+9.013140e+001	+1.241644e+001	+9.04e-003	+4.584488e+001
+8.566000e+001	+1.398653e+001	+6.23e-003	+4.817777e+001
+9.220120e+001	+1.183831e+001	+1.172e-002	+5.057579e+001
+8.453820e+001	+1.301835e+001	+5.49e-003	+5.289703e+001
+9.333880e+001	+1.140720e+001	+1.330e-002	+5.520913e+001
+7.774420e+001	+1.157923e+001	+6.66e-003	+5.750208e+001
+8.627620e+001	+1.257338e+001	+6.10e-003	+5.985188e+001
+8.981540e+001	+1.238824e+001	+8.82e-003	+6.212195e+001
+8.701880e+001	+1.267103e+001	+6.55e-003	+6.441664e+001
+9.041580e+001	+1.225000e+001	+9.48e-003	+6.664469e+001
+8.697140e+001	+1.223033e+001	+6.43e-003	+6.885731e+001
+8.866200e+001	+1.277187e+001	+7.64e-003	+7.101181e+001
+9.204320e+001	+1.001520e+001	+1.177e-002	+7.322110e+001
+8.338480e+001	+1.160427e+001	+5.05e-003	+7.543150e+001
+7.982980e+001	+1.052361e+001	+5.56e-003	+7.763887e+001
+8.340060e+001	+1.260893e+001	+5.10e-003	+7.989063e+001
+7.921360e+001	+1.148529e+001	+5.77e-003	+8.208453e+001
+8.292660e+001	+1.248743e+001	+5.09e-003	+8.432911e+001
+8.360600e+001	+1.194561e+001	+5.17e-003	+8.654356e+001
+7.385740e+001	+1.147043e+001	+9.91e-003	+8.872356e+001
+8.510700e+001	+1.131906e+001	+5.77e-003	+9.097067e+001
+8.316360e+001	+1.278884e+001	+5.56e-003	+9.317282e+001
+8.251580e+001	+1.125742e+001	+5.17e-003	+9.545113e+001
+8.973640e+001	+1.199653e+001	+8.67e-003	+9.768635e+001
+8.272120e+001	+1.241558e+001	+4.99e-003	+9.993880e+001
+8.393780e+001	+1.142582e+001	+5.22e-003	+1.0214492e+002
+7.971920e+001	+1.132960e+001	+5.76e-003	+1.0438709e+002
+8.363760e+001	+1.239569e+001	+5.17e-003	+1.0672221e+002
+7.930840e+001	+1.131464e+001	+5.67e-003	+1.0904047e+002
+7.727020e+001	+1.046858e+001	+6.81e-003	+1.1128026e+002
+8.949940e+001	+1.070584e+001	+8.60e-003	+1.1359097e+002
+8.725580e+001	+1.173905e+001	+6.88e-003	+1.1586683e+002
+8.799840e+001	+1.087726e+001	+7.32e-003	+1.1812786e+002
+7.978240e+001	+1.133108e+001	+5.80e-003	+1.2039191e+002
+8.716100e+001	+1.124643e+001	+6.66e-003	+1.2262729e+002
+7.404700e+001	+9.30705e+000	+1.012e-002	+1.2493091e+002
+9.107940e+001	+1.093676e+001	+1.029e-002	+1.2728818e+002
+8.398520e+001	+1.130945e+001	+5.17e-003	+1.2958360e+002
+9.095300e+001	+1.089202e+001	+1.016e-002	+1.3187064e+002
+7.883440e+001	+1.078710e+001	+5.88e-003	+1.3407226e+002
+9.482400e+001	+1.092710e+001	+1.584e-002	+1.3639670e+002
+7.921360e+001	+1.105089e+001	+5.97e-003	+1.3866243e+002
