# Supplementary material for: Neuromotor Noise Is Malleable by Amplifying Perceived Errors
Source: PLoS Comput Biol. 2016 Aug 4;12(8):e1005044. doi: 10.1371/journal.pcbi.1005044 (PMC4973920; doi:10.1371/journal.pcbi.1005044)
Supplement: S1 Dataset — (ZIP) [file pcbi.1005044.s003.zip › Control/S5/S5_D1_B2.txt]

+8.354280e+001	+1.212393e+001	+5.09e-003	+1.69004e+000
+7.543740e+001	+1.029335e+001	+8.36e-003	+3.89069e+000
+7.866060e+001	+1.075660e+001	+6.22e-003	+6.07240e+000
+8.788780e+001	+1.395403e+001	+7.06e-003	+8.23269e+000
+8.201020e+001	+1.136084e+001	+5.00e-003	+1.038586e+001
+7.251440e+001	+1.142145e+001	+1.157e-002	+1.249954e+001
+8.185220e+001	+1.173454e+001	+5.18e-003	+1.469848e+001
+7.900820e+001	+1.038219e+001	+5.78e-003	+1.686486e+001
+8.223140e+001	+1.207434e+001	+5.10e-003	+1.904717e+001
+7.671720e+001	+1.169330e+001	+7.17e-003	+2.125789e+001
+8.030380e+001	+1.069756e+001	+5.29e-003	+2.343961e+001
+7.624320e+001	+1.187510e+001	+7.68e-003	+2.555357e+001
+7.576920e+001	+1.060106e+001	+8.04e-003	+2.774951e+001
+9.517160e+001	+1.178325e+001	+1.613e-002	+2.997627e+001
+8.330580e+001	+1.181788e+001	+5.11e-003	+3.218415e+001
+8.136240e+001	+1.074545e+001	+5.08e-003	+3.431696e+001
+7.429980e+001	+1.101418e+001	+9.44e-003	+3.640071e+001
+7.712800e+001	+1.022964e+001	+7.02e-003	+3.861422e+001
+7.875540e+001	+1.183369e+001	+5.92e-003	+4.088176e+001
+7.311480e+001	+1.019693e+001	+1.101e-002	+4.311064e+001
+7.561120e+001	+1.131445e+001	+8.16e-003	+4.538521e+001
+7.693840e+001	+1.197661e+001	+7.10e-003	+4.761961e+001
+1.0596300e+002	+1.002619e+001	+4.363e-002	+4.987825e+001
+8.221560e+001	+1.175068e+001	+5.06e-003	+5.207513e+001
+7.388900e+001	+1.028950e+001	+1.020e-002	+5.422628e+001
+7.322540e+001	+1.023164e+001	+1.093e-002	+5.643911e+001
+8.957840e+001	+1.098547e+001	+8.74e-003	+5.877076e+001
+7.589560e+001	+1.028169e+001	+8.01e-003	+6.105745e+001
+6.676320e+001	+9.45881e+000	+2.229e-002	+6.335453e+001
+8.569160e+001	+1.222850e+001	+5.74e-003	+6.567528e+001
+7.662240e+001	+1.054464e+001	+7.30e-003	+6.797121e+001
+8.016160e+001	+1.081900e+001	+5.31e-003	+7.019843e+001
+8.273700e+001	+1.113570e+001	+4.98e-003	+7.246172e+001
+8.351120e+001	+1.093494e+001	+5.16e-003	+7.470556e+001
+8.972060e+001	+9.50003e+000	+9.08e-003	+7.691366e+001
+7.820240e+001	+1.010895e+001	+6.39e-003	+7.918335e+001
+8.401680e+001	+1.120427e+001	+5.16e-003	+8.135774e+001
+7.317800e+001	+9.63005e+000	+1.113e-002	+8.357603e+001
+8.542300e+001	+1.147010e+001	+5.62e-003	+8.588975e+001
+8.156780e+001	+1.091955e+001	+5.07e-003	+8.816037e+001
+7.676460e+001	+8.90773e+000	+7.39e-003	+9.039532e+001
+9.447640e+001	+1.047786e+001	+1.536e-002	+9.272046e+001
+8.212080e+001	+1.185521e+001	+4.99e-003	+9.502743e+001
+8.540720e+001	+1.060256e+001	+5.82e-003	+9.729570e+001
+7.848680e+001	+1.010399e+001	+6.06e-003	+9.955421e+001
+8.667120e+001	+1.124372e+001	+6.26e-003	+1.0176713e+002
+7.409440e+001	+1.005039e+001	+1.001e-002	+1.0404942e+002
+8.848820e+001	+1.041127e+001	+7.91e-003	+1.0632638e+002
+8.605500e+001	+1.070040e+001	+6.11e-003	+1.0868042e+002
+9.077920e+001	+9.53667e+000	+1.035e-002	+1.1091926e+002
+8.194700e+001	+1.122065e+001	+5.06e-003	+1.1315533e+002
+7.818660e+001	+1.100065e+001	+6.18e-003	+1.1543960e+002
+7.167700e+001	+9.22320e+000	+1.332e-002	+1.1767409e+002
+8.689240e+001	+1.172408e+001	+6.38e-003	+1.1998262e+002
+8.809320e+001	+1.113205e+001	+7.34e-003	+1.2227536e+002
+7.216680e+001	+9.47002e+000	+1.256e-002	+1.2443996e+002
+8.370080e+001	+1.228661e+001	+5.28e-003	+1.2672439e+002
+7.903980e+001	+9.97740e+000	+5.85e-003	+1.2898887e+002
+8.215240e+001	+1.083510e+001	+4.99e-003	+1.3124224e+002
+7.741240e+001	+1.008394e+001	+6.72e-003	+1.3355346e+002
