# Supplementary material for: Neuromotor Noise Is Malleable by Amplifying Perceived Errors
Source: PLoS Comput Biol. 2016 Aug 4;12(8):e1005044. doi: 10.1371/journal.pcbi.1005044 (PMC4973920; doi:10.1371/journal.pcbi.1005044)
Supplement: S1 Dataset — (ZIP) [file pcbi.1005044.s003.zip › Control/S5/S5_D1_B3.txt]

+7.241960e+001	+9.43559e+000	+1.220e-002	+4.30586e+000
+9.319660e+001	+9.98707e+000	+1.348e-002	+6.70920e+000
+7.060260e+001	+1.023535e+001	+1.466e-002	+8.92288e+000
+8.945200e+001	+1.124733e+001	+8.51e-003	+1.130800e+001
+7.693840e+001	+1.155301e+001	+7.20e-003	+1.347189e+001
+7.769680e+001	+1.115093e+001	+6.57e-003	+1.558525e+001
+7.524780e+001	+1.149061e+001	+8.43e-003	+1.769908e+001
+7.921360e+001	+1.034386e+001	+5.74e-003	+1.992594e+001
+8.659220e+001	+1.237478e+001	+6.33e-003	+2.213830e+001
+9.662520e+001	+1.087300e+001	+1.919e-002	+2.435604e+001
+7.606940e+001	+1.134431e+001	+7.68e-003	+2.648265e+001
+8.572320e+001	+1.221397e+001	+5.78e-003	+2.873212e+001
+7.093440e+001	+8.71865e+000	+1.481e-002	+3.096391e+001
+8.766660e+001	+1.219984e+001	+6.90e-003	+3.316648e+001
+7.339920e+001	+9.84908e+000	+1.072e-002	+3.533684e+001
+8.183640e+001	+1.159407e+001	+5.22e-003	+3.757401e+001
+8.243680e+001	+1.107445e+001	+5.33e-003	+3.979089e+001
+7.990880e+001	+1.045490e+001	+5.64e-003	+4.203061e+001
+8.398520e+001	+1.099621e+001	+5.16e-003	+4.431398e+001
+7.249860e+001	+9.71231e+000	+1.202e-002	+4.651269e+001
+8.708200e+001	+1.258170e+001	+6.50e-003	+4.881228e+001
+7.891340e+001	+1.046848e+001	+5.87e-003	+5.105623e+001
+8.798260e+001	+1.197095e+001	+7.45e-003	+5.334196e+001
+7.826560e+001	+1.023204e+001	+6.38e-003	+5.560244e+001
+7.384160e+001	+1.061252e+001	+1.006e-002	+5.787369e+001
+8.098320e+001	+1.073788e+001	+5.19e-003	+6.013775e+001
+8.030380e+001	+1.073317e+001	+5.30e-003	+6.252038e+001
+9.122160e+001	+8.21159e+000	+1.127e-002	+6.483805e+001
+7.913460e+001	+9.26943e+000	+5.99e-003	+6.705315e+001
+9.204320e+001	+9.13242e+000	+1.211e-002	+6.924999e+001
+9.284900e+001	+9.15374e+000	+1.326e-002	+7.151137e+001
+8.099900e+001	+1.086102e+001	+5.23e-003	+7.381924e+001
+7.507400e+001	+1.074554e+001	+8.68e-003	+7.596975e+001
+8.117280e+001	+1.059198e+001	+5.45e-003	+7.811747e+001
+8.957840e+001	+1.120582e+001	+8.80e-003	+8.032518e+001
+7.815500e+001	+1.071287e+001	+6.32e-003	+8.257815e+001
+8.193120e+001	+1.105179e+001	+5.08e-003	+8.479810e+001
+7.368360e+001	+1.046791e+001	+1.036e-002	+8.702929e+001
+8.420640e+001	+1.070832e+001	+5.45e-003	+8.930811e+001
+8.351120e+001	+1.119301e+001	+5.13e-003	+9.153736e+001
+8.177320e+001	+1.048095e+001	+5.33e-003	+9.379922e+001
+7.439460e+001	+9.51475e+000	+9.64e-003	+9.604854e+001
+7.249860e+001	+9.67719e+000	+1.201e-002	+9.835594e+001
+7.959280e+001	+1.013956e+001	+5.60e-003	+1.0066552e+002
+8.622880e+001	+1.120592e+001	+6.20e-003	+1.0292459e+002
+8.474360e+001	+1.042484e+001	+5.56e-003	+1.0516526e+002
+7.869220e+001	+9.84087e+000	+5.95e-003	+1.0736253e+002
+8.268960e+001	+1.087482e+001	+4.98e-003	+1.0962983e+002
+9.746260e+001	+1.091378e+001	+2.084e-002	+1.1190327e+002
+7.660660e+001	+1.124254e+001	+7.37e-003	+1.1408094e+002
+7.493180e+001	+1.029044e+001	+8.89e-003	+1.1632586e+002
+7.734920e+001	+9.86849e+000	+6.84e-003	+1.1861738e+002
+8.398520e+001	+1.147139e+001	+5.19e-003	+1.2089553e+002
+7.651180e+001	+9.37128e+000	+7.52e-003	+1.2310307e+002
+9.428680e+001	+1.003090e+001	+1.532e-002	+1.2532136e+002
+7.390480e+001	+1.017744e+001	+1.012e-002	+1.2756905e+002
+7.915040e+001	+9.74937e+000	+5.77e-003	+1.2994119e+002
+6.265520e+001	+9.64282e+000	+3.190e-002	+1.3221041e+002
+7.535840e+001	+1.087166e+001	+8.59e-003	+1.3452786e+002
+7.771260e+001	+1.073054e+001	+6.48e-003	+1.3676115e+002
