# Supplementary material for: Neuromotor Noise Is Malleable by Amplifying Perceived Errors
Source: PLoS Comput Biol. 2016 Aug 4;12(8):e1005044. doi: 10.1371/journal.pcbi.1005044 (PMC4973920; doi:10.1371/journal.pcbi.1005044)
Supplement: S1 Dataset — (ZIP) [file pcbi.1005044.s003.zip › Control/S5/S5_D1_B4.txt]

+7.022340e+001	+1.024531e+001	+1.536e-002	+2.39600e+000
+7.695420e+001	+1.117115e+001	+7.01e-003	+4.73708e+000
+8.330580e+001	+1.225886e+001	+5.16e-003	+7.00165e+000
+9.330720e+001	+9.99947e+000	+1.363e-002	+9.24020e+000
+7.175600e+001	+1.056650e+001	+1.294e-002	+1.135733e+001
+6.875400e+001	+1.178120e+001	+1.729e-002	+1.356486e+001
+7.657500e+001	+1.162595e+001	+7.25e-003	+1.580814e+001
+7.592720e+001	+1.185923e+001	+7.80e-003	+1.808792e+001
+8.464880e+001	+1.306385e+001	+5.75e-003	+2.029949e+001
+8.093580e+001	+1.225842e+001	+5.49e-003	+2.238719e+001
+7.782320e+001	+1.146536e+001	+6.55e-003	+2.452946e+001
+7.232480e+001	+1.033434e+001	+1.203e-002	+2.660263e+001
+8.117280e+001	+1.209656e+001	+5.20e-003	+2.873280e+001
+7.490020e+001	+1.116521e+001	+8.79e-003	+3.101597e+001
+8.280020e+001	+1.162891e+001	+4.99e-003	+3.323096e+001
+8.177320e+001	+1.168786e+001	+5.36e-003	+3.542070e+001
+7.213520e+001	+9.95907e+000	+1.241e-002	+3.758238e+001
+7.987720e+001	+1.174508e+001	+5.46e-003	+3.976808e+001
+9.292800e+001	+1.025584e+001	+1.297e-002	+4.208617e+001
+7.769680e+001	+1.201116e+001	+6.51e-003	+4.420678e+001
+7.324120e+001	+1.050367e+001	+1.084e-002	+4.644060e+001
+9.134800e+001	+9.92561e+000	+1.086e-002	+4.872379e+001
+8.082520e+001	+1.088679e+001	+5.13e-003	+5.090513e+001
+7.905560e+001	+1.001920e+001	+5.81e-003	+5.308670e+001
+8.308460e+001	+1.205259e+001	+5.43e-003	+5.524644e+001
+8.471200e+001	+1.189078e+001	+5.41e-003	+5.741282e+001
+7.921360e+001	+1.119384e+001	+5.89e-003	+5.955340e+001
+7.505820e+001	+1.057126e+001	+8.80e-003	+6.173344e+001
+7.776000e+001	+1.075396e+001	+6.46e-003	+6.397207e+001
+7.545320e+001	+1.090997e+001	+8.41e-003	+6.627134e+001
+8.528080e+001	+1.203141e+001	+5.85e-003	+6.855169e+001
+7.572180e+001	+1.057824e+001	+8.13e-003	+7.086408e+001
+8.716100e+001	+1.211039e+001	+6.62e-003	+7.318633e+001
+7.309900e+001	+1.102314e+001	+1.089e-002	+7.555898e+001
+8.047760e+001	+1.174019e+001	+5.41e-003	+7.793723e+001
+7.526360e+001	+1.100782e+001	+8.66e-003	+8.034143e+001
+7.643280e+001	+1.044101e+001	+7.52e-003	+8.263120e+001
+8.681340e+001	+1.197454e+001	+6.38e-003	+8.489108e+001
+8.133080e+001	+1.066899e+001	+5.13e-003	+8.725302e+001
+8.991020e+001	+1.056529e+001	+9.13e-003	+8.956228e+001
+7.273560e+001	+1.071608e+001	+1.143e-002	+9.169000e+001
+7.472640e+001	+1.094532e+001	+9.18e-003	+9.390637e+001
+8.106220e+001	+1.130918e+001	+5.45e-003	+9.615243e+001
+7.624320e+001	+1.157356e+001	+7.72e-003	+9.827418e+001
+7.907140e+001	+1.098766e+001	+5.86e-003	+1.0039848e+002
+7.433140e+001	+1.003601e+001	+9.58e-003	+1.0241415e+002
+7.333600e+001	+9.00410e+000	+1.115e-002	+1.0456785e+002
+8.597600e+001	+1.234964e+001	+6.23e-003	+1.0682814e+002
+9.687800e+001	+1.206923e+001	+1.918e-002	+1.0908815e+002
+7.548480e+001	+1.170557e+001	+8.37e-003	+1.1130076e+002
+8.385880e+001	+1.193289e+001	+5.46e-003	+1.1360083e+002
+8.935720e+001	+1.093175e+001	+8.54e-003	+1.1567235e+002
+8.872520e+001	+1.076165e+001	+8.05e-003	+1.1779761e+002
+7.742820e+001	+1.047404e+001	+6.86e-003	+1.1990913e+002
+7.178760e+001	+1.036277e+001	+1.282e-002	+1.2208159e+002
+7.698580e+001	+1.034890e+001	+7.22e-003	+1.2431595e+002
+7.648020e+001	+1.076121e+001	+7.39e-003	+1.2651373e+002
+8.335320e+001	+1.136484e+001	+5.05e-003	+1.2860190e+002
+7.390480e+001	+9.84125e+000	+1.011e-002	+1.3067549e+002
+8.859880e+001	+9.96795e+000	+7.82e-003	+1.3288561e+002
