# Supplementary material for: Neuromotor Noise Is Malleable by Amplifying Perceived Errors
Source: PLoS Comput Biol. 2016 Aug 4;12(8):e1005044. doi: 10.1371/journal.pcbi.1005044 (PMC4973920; doi:10.1371/journal.pcbi.1005044)
Supplement: S1 Dataset — (ZIP) [file pcbi.1005044.s003.zip › Control/S5/S5_D2_B1.txt]

+5.488160e+001	+1.055618e+001	+5.396e-002	+1.40771e+000
+9.137960e+001	+9.64164e+000	+1.102e-002	+3.69097e+000
+8.730320e+001	+1.248541e+001	+6.69e-003	+5.98384e+000
+7.937160e+001	+1.062297e+001	+5.82e-003	+8.19842e+000
+8.082520e+001	+1.230507e+001	+5.30e-003	+1.044999e+001
+8.833020e+001	+1.304458e+001	+7.46e-003	+1.265814e+001
+8.291080e+001	+1.268851e+001	+5.06e-003	+1.488275e+001
+8.129920e+001	+1.174315e+001	+5.08e-003	+1.709743e+001
+7.883440e+001	+1.119116e+001	+5.83e-003	+1.925397e+001
+7.779160e+001	+1.215285e+001	+6.37e-003	+2.146545e+001
+8.499640e+001	+1.228083e+001	+5.47e-003	+2.374020e+001
+7.768100e+001	+1.265972e+001	+6.44e-003	+2.601202e+001
+8.240520e+001	+1.134904e+001	+5.41e-003	+2.834010e+001
+9.316500e+001	+1.212796e+001	+1.300e-002	+3.062158e+001
+9.624600e+001	+1.191295e+001	+1.798e-002	+3.286519e+001
+8.607080e+001	+1.271948e+001	+6.26e-003	+3.507017e+001
+8.534400e+001	+1.266855e+001	+6.02e-003	+3.723510e+001
+8.355860e+001	+1.184794e+001	+5.12e-003	+3.935359e+001
+7.508980e+001	+1.180707e+001	+8.54e-003	+4.144630e+001
+8.693980e+001	+1.241110e+001	+6.49e-003	+4.367503e+001
+9.191680e+001	+1.057017e+001	+1.147e-002	+4.582963e+001
+7.873960e+001	+1.224126e+001	+6.08e-003	+4.794748e+001
+8.129920e+001	+1.282518e+001	+5.04e-003	+5.004462e+001
+8.221560e+001	+1.187737e+001	+5.07e-003	+5.214565e+001
+7.587980e+001	+1.227181e+001	+8.01e-003	+5.427684e+001
+7.952960e+001	+1.157751e+001	+5.61e-003	+5.647222e+001
+8.069880e+001	+1.166751e+001	+5.16e-003	+5.853404e+001
+9.888460e+001	+1.368051e+001	+2.269e-002	+6.069772e+001
+7.701740e+001	+1.051472e+001	+7.05e-003	+6.281457e+001
+8.166260e+001	+1.296431e+001	+5.58e-003	+6.499707e+001
+7.453680e+001	+1.166741e+001	+9.11e-003	+6.704080e+001
+7.314640e+001	+1.152520e+001	+1.074e-002	+6.918428e+001
+7.297260e+001	+1.146007e+001	+1.114e-002	+7.130907e+001
+7.918200e+001	+1.208531e+001	+5.66e-003	+7.347441e+001
+8.238940e+001	+1.295412e+001	+5.47e-003	+7.559239e+001
+8.758760e+001	+1.290557e+001	+7.03e-003	+7.768570e+001
+8.046180e+001	+1.174411e+001	+5.44e-003	+7.977939e+001
+8.559680e+001	+1.177247e+001	+5.73e-003	+8.181800e+001
+7.385740e+001	+1.206794e+001	+1.002e-002	+8.384838e+001
+7.896080e+001	+1.259639e+001	+5.82e-003	+8.602679e+001
+7.621160e+001	+1.232106e+001	+7.51e-003	+8.828576e+001
+7.017600e+001	+1.215460e+001	+1.497e-002	+9.048721e+001
+8.739800e+001	+1.289619e+001	+6.69e-003	+9.287860e+001
+7.186660e+001	+1.158681e+001	+1.240e-002	+9.510417e+001
+7.954540e+001	+1.251949e+001	+5.87e-003	+9.743060e+001
+7.567440e+001	+1.265014e+001	+8.16e-003	+9.963734e+001
+8.193120e+001	+1.294544e+001	+5.03e-003	+1.0189627e+002
+7.352560e+001	+1.159487e+001	+1.048e-002	+1.0403960e+002
+9.194840e+001	+1.110285e+001	+1.137e-002	+1.0633748e+002
+7.183500e+001	+1.189762e+001	+1.255e-002	+1.0850651e+002
+7.349400e+001	+1.248413e+001	+1.031e-002	+1.1075243e+002
+8.316360e+001	+1.341005e+001	+5.53e-003	+1.1303809e+002
+7.475800e+001	+1.128208e+001	+8.92e-003	+1.1527625e+002
+9.076340e+001	+1.354204e+001	+9.60e-003	+1.1746997e+002
+7.858160e+001	+1.152813e+001	+6.00e-003	+1.1975729e+002
+7.412600e+001	+1.252630e+001	+9.52e-003	+1.2189999e+002
+7.523200e+001	+1.190778e+001	+8.45e-003	+1.2409484e+002
+7.610100e+001	+1.059754e+001	+7.85e-003	+1.2628921e+002
+7.916620e+001	+1.216307e+001	+5.67e-003	+1.2851424e+002
+8.390620e+001	+1.163017e+001	+5.29e-003	+1.3074653e+002
