# Supplementary material for: Neuromotor Noise Is Malleable by Amplifying Perceived Errors
Source: PLoS Comput Biol. 2016 Aug 4;12(8):e1005044. doi: 10.1371/journal.pcbi.1005044 (PMC4973920; doi:10.1371/journal.pcbi.1005044)
Supplement: S1 Dataset — (ZIP) [file pcbi.1005044.s003.zip › Control/S5/S5_D2_B2.txt]

+8.144140e+001	+1.078724e+001	+5.03e-003	+2.10781e+000
+7.962440e+001	+1.233464e+001	+5.75e-003	+4.27940e+000
+7.866060e+001	+1.142989e+001	+5.93e-003	+6.40531e+000
+7.093440e+001	+1.103974e+001	+1.388e-002	+8.51435e+000
+7.363620e+001	+1.225512e+001	+1.015e-002	+1.067866e+001
+8.254740e+001	+1.254303e+001	+5.20e-003	+1.284475e+001
+8.622880e+001	+1.279766e+001	+6.25e-003	+1.494353e+001
+8.905700e+001	+1.277658e+001	+8.20e-003	+1.708321e+001
+7.387320e+001	+1.208810e+001	+1.004e-002	+1.916846e+001
+8.278440e+001	+1.396383e+001	+4.99e-003	+2.128989e+001
+8.145720e+001	+1.210102e+001	+5.07e-003	+2.340939e+001
+7.934000e+001	+1.126913e+001	+5.64e-003	+2.550804e+001
+8.755600e+001	+1.261694e+001	+7.18e-003	+2.761864e+001
+7.722280e+001	+1.268292e+001	+7.13e-003	+2.969955e+001
+7.915040e+001	+1.257256e+001	+5.66e-003	+3.182183e+001
+7.150320e+001	+1.045978e+001	+1.318e-002	+3.394743e+001
+8.357440e+001	+1.252679e+001	+5.09e-003	+3.613006e+001
+8.814060e+001	+1.232236e+001	+7.55e-003	+3.827508e+001
+8.043020e+001	+1.177428e+001	+5.50e-003	+4.037532e+001
+7.892920e+001	+1.137212e+001	+5.88e-003	+4.245936e+001
+8.199440e+001	+1.200671e+001	+5.00e-003	+4.460772e+001
+7.957700e+001	+1.160766e+001	+5.67e-003	+4.669800e+001
+8.226300e+001	+1.193746e+001	+5.14e-003	+4.882282e+001
+6.829580e+001	+1.076805e+001	+1.854e-002	+5.089168e+001
+7.621160e+001	+1.144910e+001	+7.63e-003	+5.306798e+001
+8.212080e+001	+1.170111e+001	+4.98e-003	+5.525551e+001
+8.115700e+001	+1.170725e+001	+5.29e-003	+5.737235e+001
+7.093440e+001	+9.71186e+000	+1.435e-002	+5.948975e+001
+7.636960e+001	+1.180828e+001	+7.47e-003	+6.167102e+001
+9.145860e+001	+1.125013e+001	+1.074e-002	+6.381436e+001
+8.776140e+001	+1.245597e+001	+6.96e-003	+6.592249e+001
+8.237360e+001	+1.197088e+001	+5.37e-003	+6.801622e+001
+8.250000e+001	+1.150438e+001	+5.22e-003	+7.013582e+001
+7.848680e+001	+1.200082e+001	+6.00e-003	+7.229017e+001
+7.147160e+001	+1.041799e+001	+1.326e-002	+7.448578e+001
+7.584820e+001	+1.203565e+001	+7.86e-003	+7.669779e+001
+7.502660e+001	+1.273139e+001	+8.74e-003	+7.882530e+001
+6.794820e+001	+1.142398e+001	+1.895e-002	+8.091928e+001
+7.826560e+001	+1.185354e+001	+6.50e-003	+8.311341e+001
+8.077780e+001	+1.218707e+001	+5.22e-003	+8.529911e+001
+8.471200e+001	+1.080876e+001	+5.40e-003	+8.749961e+001
+7.997200e+001	+1.213520e+001	+5.36e-003	+8.962607e+001
+6.986000e+001	+1.068422e+001	+1.574e-002	+9.175450e+001
+7.027080e+001	+1.181018e+001	+1.475e-002	+9.396494e+001
+7.666980e+001	+1.237051e+001	+7.43e-003	+9.621003e+001
+7.496340e+001	+1.180199e+001	+8.74e-003	+9.845046e+001
+8.140980e+001	+1.290211e+001	+5.09e-003	+1.0065412e+002
+8.185220e+001	+1.207828e+001	+5.17e-003	+1.0276981e+002
+7.273560e+001	+1.173799e+001	+1.141e-002	+1.0485939e+002
+7.602200e+001	+1.215466e+001	+7.98e-003	+1.0700163e+002
+8.594440e+001	+1.210413e+001	+6.26e-003	+1.0916073e+002
+7.074480e+001	+1.037282e+001	+1.446e-002	+1.1130062e+002
+7.365200e+001	+1.141537e+001	+1.034e-002	+1.1347988e+002
+6.960720e+001	+1.109954e+001	+1.603e-002	+1.1566059e+002
+7.918200e+001	+1.213498e+001	+5.66e-003	+1.1794867e+002
+8.278440e+001	+1.249425e+001	+4.98e-003	+1.2011480e+002
+7.183500e+001	+9.87583e+000	+1.300e-002	+1.2222515e+002
+7.576920e+001	+1.144565e+001	+8.12e-003	+1.2445888e+002
+7.373100e+001	+1.023273e+001	+1.024e-002	+1.2660493e+002
+7.769680e+001	+1.141205e+001	+6.73e-003	+1.2886811e+002
