# Supplementary material for: Neuromotor Noise Is Malleable by Amplifying Perceived Errors
Source: PLoS Comput Biol. 2016 Aug 4;12(8):e1005044. doi: 10.1371/journal.pcbi.1005044 (PMC4973920; doi:10.1371/journal.pcbi.1005044)
Supplement: S1 Dataset — (ZIP) [file pcbi.1005044.s003.zip › Control/S5/S5_D2_B3.txt]

+6.970200e+001	+1.254096e+001	+1.561e-002	+1.15840e+000
+7.583240e+001	+1.223339e+001	+7.95e-003	+3.37047e+000
+8.703460e+001	+1.372955e+001	+6.56e-003	+5.61440e+000
+8.224720e+001	+1.261650e+001	+5.14e-003	+7.74945e+000
+8.011420e+001	+1.211187e+001	+5.43e-003	+9.86183e+000
+8.335320e+001	+1.298904e+001	+5.20e-003	+1.199477e+001
+6.832740e+001	+1.216151e+001	+1.795e-002	+1.410485e+001
+8.014580e+001	+1.328554e+001	+5.73e-003	+1.628252e+001
+8.066720e+001	+1.360266e+001	+5.37e-003	+1.839644e+001
+8.313200e+001	+1.358699e+001	+5.42e-003	+2.046790e+001
+7.619580e+001	+1.152681e+001	+7.67e-003	+2.255543e+001
+7.507400e+001	+1.259224e+001	+8.75e-003	+2.471206e+001
+7.725440e+001	+1.220498e+001	+6.83e-003	+2.683882e+001
+8.139400e+001	+1.178096e+001	+5.03e-003	+2.893666e+001
+7.703320e+001	+1.173275e+001	+7.06e-003	+3.100089e+001
+7.513720e+001	+1.216679e+001	+8.57e-003	+3.307319e+001
+6.815360e+001	+1.196422e+001	+1.845e-002	+3.513922e+001
+9.229600e+001	+1.104255e+001	+1.190e-002	+3.732545e+001
+6.845380e+001	+1.190804e+001	+1.781e-002	+3.943606e+001
+7.267240e+001	+1.193837e+001	+1.136e-002	+4.164673e+001
+7.164540e+001	+1.195506e+001	+1.269e-002	+4.385147e+001
+7.818660e+001	+1.329224e+001	+6.11e-003	+4.609205e+001
+7.360460e+001	+1.379222e+001	+1.013e-002	+4.823741e+001
+7.689100e+001	+1.309372e+001	+7.07e-003	+5.027720e+001
+6.736360e+001	+1.308223e+001	+1.952e-002	+5.229266e+001
+7.477380e+001	+1.314489e+001	+8.99e-003	+5.434195e+001
+7.516880e+001	+1.318426e+001	+8.37e-003	+5.639997e+001
+7.690680e+001	+1.321702e+001	+7.15e-003	+5.851033e+001
+8.065140e+001	+1.399540e+001	+5.44e-003	+6.056837e+001
+7.870800e+001	+1.306357e+001	+6.13e-003	+6.261094e+001
+6.790080e+001	+1.239874e+001	+1.867e-002	+6.466102e+001
+8.017740e+001	+1.321562e+001	+5.67e-003	+6.676203e+001
+8.961000e+001	+1.224896e+001	+8.77e-003	+6.887432e+001
+7.510560e+001	+1.355954e+001	+8.52e-003	+7.091944e+001
+9.054220e+001	+1.179611e+001	+9.61e-003	+7.303118e+001
+7.271980e+001	+1.263257e+001	+1.132e-002	+7.510557e+001
+7.951380e+001	+1.292464e+001	+5.77e-003	+7.722551e+001
+8.182060e+001	+1.288566e+001	+5.19e-003	+7.936215e+001
+7.687520e+001	+1.287818e+001	+6.99e-003	+8.139200e+001
+8.133080e+001	+1.325809e+001	+5.06e-003	+8.349376e+001
+8.017740e+001	+1.293751e+001	+5.77e-003	+8.564794e+001
+7.134520e+001	+1.175868e+001	+1.323e-002	+8.781636e+001
+8.178900e+001	+1.186124e+001	+5.31e-003	+9.003220e+001
+7.608520e+001	+1.235961e+001	+7.68e-003	+9.227905e+001
+7.422080e+001	+1.222521e+001	+9.40e-003	+9.445390e+001
+7.463160e+001	+1.229294e+001	+9.05e-003	+9.664964e+001
+6.839060e+001	+1.195032e+001	+1.791e-002	+9.878981e+001
+7.030240e+001	+1.240561e+001	+1.455e-002	+1.0100215e+002
+8.335320e+001	+1.263163e+001	+5.15e-003	+1.0327707e+002
+7.946640e+001	+1.239297e+001	+5.87e-003	+1.0546229e+002
+8.785620e+001	+1.273065e+001	+7.04e-003	+1.0752912e+002
+7.847100e+001	+1.182344e+001	+6.07e-003	+1.0966196e+002
+8.978380e+001	+1.214863e+001	+8.72e-003	+1.1183633e+002
+7.787060e+001	+1.206860e+001	+6.33e-003	+1.1400812e+002
+7.646440e+001	+1.228470e+001	+7.37e-003	+1.1617274e+002
+8.082520e+001	+1.243183e+001	+5.33e-003	+1.1839766e+002
+8.635520e+001	+1.314490e+001	+6.29e-003	+1.2062384e+002
+8.991020e+001	+1.169576e+001	+9.13e-003	+1.2277848e+002
+8.799840e+001	+1.220088e+001	+7.30e-003	+1.2492313e+002
+8.267380e+001	+1.240007e+001	+5.02e-003	+1.2710247e+002
