# Supplementary material for: Neuromotor Noise Is Malleable by Amplifying Perceived Errors
Source: PLoS Comput Biol. 2016 Aug 4;12(8):e1005044. doi: 10.1371/journal.pcbi.1005044 (PMC4973920; doi:10.1371/journal.pcbi.1005044)
Supplement: S1 Dataset — (ZIP) [file pcbi.1005044.s003.zip › Control/S5/S5_D2_B4.txt]

+7.384160e+001	+1.272978e+001	+9.75e-003	+1.25663e+000
+8.080940e+001	+1.259256e+001	+5.34e-003	+3.30651e+000
+8.667120e+001	+1.288081e+001	+6.27e-003	+5.31711e+000
+8.240520e+001	+1.294719e+001	+5.52e-003	+7.33678e+000
+9.771540e+001	+1.294660e+001	+2.054e-002	+9.33675e+000
+9.172720e+001	+1.105657e+001	+1.110e-002	+1.134628e+001
+7.169280e+001	+1.216387e+001	+1.268e-002	+1.338043e+001
+8.126760e+001	+1.386825e+001	+5.06e-003	+1.541023e+001
+8.471200e+001	+1.342226e+001	+5.79e-003	+1.741768e+001
+8.227880e+001	+1.316385e+001	+5.22e-003	+1.937750e+001
+8.076200e+001	+1.231505e+001	+5.22e-003	+2.140958e+001
+8.212080e+001	+1.258365e+001	+5.00e-003	+2.340853e+001
+8.512280e+001	+1.354451e+001	+5.48e-003	+2.550704e+001
+8.253160e+001	+1.307295e+001	+5.27e-003	+2.755882e+001
+7.371520e+001	+1.191925e+001	+9.99e-003	+2.964489e+001
+8.096740e+001	+1.251494e+001	+5.60e-003	+3.180739e+001
+8.845660e+001	+1.283104e+001	+7.74e-003	+3.394242e+001
+7.505820e+001	+1.127893e+001	+8.79e-003	+3.600733e+001
+7.486860e+001	+1.207461e+001	+8.76e-003	+3.810362e+001
+8.420640e+001	+1.340149e+001	+5.30e-003	+4.020662e+001
+7.728600e+001	+1.138710e+001	+6.78e-003	+4.229064e+001
+7.877120e+001	+1.140202e+001	+5.85e-003	+4.437513e+001
+8.245260e+001	+1.281572e+001	+5.43e-003	+4.647802e+001
+9.357580e+001	+1.127270e+001	+1.371e-002	+4.866143e+001
+8.987860e+001	+1.222546e+001	+8.79e-003	+5.072842e+001
+9.142700e+001	+1.068344e+001	+1.078e-002	+5.285556e+001
+8.178900e+001	+1.258669e+001	+5.27e-003	+5.492836e+001
+8.810900e+001	+1.259945e+001	+7.28e-003	+5.706630e+001
+9.032100e+001	+1.076714e+001	+9.44e-003	+5.919196e+001
+7.861320e+001	+1.190091e+001	+5.92e-003	+6.127205e+001
+9.205900e+001	+1.045859e+001	+1.168e-002	+6.347232e+001
+8.698720e+001	+1.197445e+001	+6.43e-003	+6.554574e+001
+7.932420e+001	+1.182316e+001	+5.59e-003	+6.769629e+001
+8.523340e+001	+1.281498e+001	+5.69e-003	+6.986677e+001
+8.814060e+001	+1.189904e+001	+7.34e-003	+7.206309e+001
+8.120440e+001	+1.210637e+001	+5.15e-003	+7.427944e+001
+9.773120e+001	+1.166139e+001	+2.109e-002	+7.643218e+001
+7.938740e+001	+1.206232e+001	+5.64e-003	+7.850344e+001
+7.668560e+001	+1.090517e+001	+7.45e-003	+8.066416e+001
+8.583380e+001	+1.292487e+001	+5.78e-003	+8.293534e+001
+8.705040e+001	+1.285943e+001	+6.62e-003	+8.506816e+001
+8.289500e+001	+1.210592e+001	+5.06e-003	+8.726435e+001
+7.897660e+001	+1.174776e+001	+6.15e-003	+8.942423e+001
+8.046180e+001	+1.261956e+001	+5.26e-003	+9.159960e+001
+8.183640e+001	+1.171317e+001	+5.22e-003	+9.375864e+001
+8.754020e+001	+1.217918e+001	+6.91e-003	+9.595327e+001
+8.392200e+001	+1.291930e+001	+5.68e-003	+9.814019e+001
+8.807740e+001	+1.247580e+001	+7.29e-003	+1.0031660e+002
+8.289500e+001	+1.290763e+001	+5.04e-003	+1.0252564e+002
+7.606940e+001	+1.172514e+001	+7.74e-003	+1.0472655e+002
+8.054080e+001	+1.247141e+001	+5.20e-003	+1.0693804e+002
+7.987720e+001	+1.139809e+001	+5.56e-003	+1.0922343e+002
+8.033540e+001	+1.283826e+001	+5.42e-003	+1.1141572e+002
+7.813920e+001	+1.120739e+001	+6.20e-003	+1.1361458e+002
+8.278440e+001	+1.257036e+001	+4.98e-003	+1.1582559e+002
+7.897660e+001	+1.116549e+001	+5.85e-003	+1.1810968e+002
+8.194700e+001	+1.323158e+001	+5.01e-003	+1.2036632e+002
+7.270400e+001	+1.071648e+001	+1.146e-002	+1.2260857e+002
+7.551640e+001	+1.123038e+001	+8.18e-003	+1.2482296e+002
+9.284900e+001	+1.047988e+001	+1.287e-002	+1.2715532e+002
