# Supplementary material for: Neuromotor Noise Is Malleable by Amplifying Perceived Errors
Source: PLoS Comput Biol. 2016 Aug 4;12(8):e1005044. doi: 10.1371/journal.pcbi.1005044 (PMC4973920; doi:10.1371/journal.pcbi.1005044)
Supplement: S1 Dataset — (ZIP) [file pcbi.1005044.s003.zip › Control/S5/S5_D3_B1.txt]

+6.755320e+001	+1.211148e+001	+1.940e-002	+2.08865e+000
+8.223140e+001	+1.194418e+001	+5.09e-003	+4.50599e+000
+8.193120e+001	+1.218385e+001	+5.05e-003	+6.77794e+000
+8.144140e+001	+1.298693e+001	+5.13e-003	+9.08295e+000
+9.544020e+001	+1.134367e+001	+1.672e-002	+1.139005e+001
+8.553360e+001	+1.287239e+001	+5.88e-003	+1.364180e+001
+9.164820e+001	+1.161168e+001	+1.088e-002	+1.597023e+001
+7.790220e+001	+1.345039e+001	+6.40e-003	+1.827040e+001
+8.055660e+001	+1.370450e+001	+5.25e-003	+2.046695e+001
+7.200880e+001	+1.139631e+001	+1.224e-002	+2.263163e+001
+7.725440e+001	+1.264709e+001	+7.10e-003	+2.493683e+001
+8.534400e+001	+1.406458e+001	+5.56e-003	+2.729174e+001
+8.597600e+001	+1.414042e+001	+5.90e-003	+2.952556e+001
+7.196140e+001	+1.215902e+001	+1.216e-002	+3.183995e+001
+7.366780e+001	+1.228589e+001	+1.017e-002	+3.418846e+001
+8.242100e+001	+1.307004e+001	+5.54e-003	+3.663425e+001
+9.060540e+001	+1.288030e+001	+9.65e-003	+3.902310e+001
+7.140840e+001	+1.212865e+001	+1.296e-002	+4.137725e+001
+1.0093860e+002	+1.254358e+001	+2.768e-002	+4.379685e+001
+7.393640e+001	+1.227949e+001	+9.76e-003	+4.614959e+001
+7.180340e+001	+1.319958e+001	+1.224e-002	+4.861412e+001
+8.656060e+001	+1.442449e+001	+6.55e-003	+5.105443e+001
+8.363760e+001	+1.291421e+001	+5.12e-003	+5.337424e+001
+8.867780e+001	+1.470607e+001	+7.63e-003	+5.562980e+001
+8.855140e+001	+1.440022e+001	+7.53e-003	+5.794585e+001
+8.657640e+001	+1.441377e+001	+6.60e-003	+6.022340e+001
+8.423800e+001	+1.353886e+001	+5.29e-003	+6.262771e+001
+7.820240e+001	+1.238089e+001	+6.32e-003	+6.490836e+001
+8.246840e+001	+1.350274e+001	+5.45e-003	+6.725606e+001
+8.633940e+001	+1.392901e+001	+6.26e-003	+6.959307e+001
+7.948220e+001	+1.237898e+001	+5.90e-003	+7.196641e+001
+8.524920e+001	+1.322173e+001	+5.60e-003	+7.429947e+001
+8.129920e+001	+1.318353e+001	+5.05e-003	+7.670662e+001
+8.733480e+001	+1.464690e+001	+6.72e-003	+7.906703e+001
+8.648160e+001	+1.290165e+001	+6.12e-003	+8.135772e+001
+9.283320e+001	+1.198935e+001	+1.246e-002	+8.376102e+001
+7.828140e+001	+1.192923e+001	+6.40e-003	+8.608177e+001
+7.889760e+001	+1.345250e+001	+5.75e-003	+8.840683e+001
+8.733480e+001	+1.455534e+001	+6.77e-003	+9.076304e+001
+8.665540e+001	+1.366466e+001	+6.25e-003	+9.312480e+001
+8.156780e+001	+1.299252e+001	+5.35e-003	+9.536341e+001
+7.554800e+001	+1.244155e+001	+8.06e-003	+9.762281e+001
+8.464880e+001	+1.394675e+001	+5.47e-003	+9.998160e+001
+7.501080e+001	+1.182303e+001	+8.64e-003	+1.0223946e+002
+7.761780e+001	+1.233621e+001	+6.51e-003	+1.0454183e+002
+8.041440e+001	+1.238386e+001	+5.38e-003	+1.0698320e+002
+8.080940e+001	+1.313981e+001	+5.50e-003	+1.0932384e+002
+8.673440e+001	+1.390076e+001	+6.29e-003	+1.1159580e+002
+8.071460e+001	+1.186078e+001	+5.16e-003	+1.1394470e+002
+9.501360e+001	+1.205786e+001	+1.577e-002	+1.1630547e+002
+7.580080e+001	+1.234620e+001	+8.01e-003	+1.1865046e+002
+8.180480e+001	+1.165609e+001	+5.28e-003	+1.2099223e+002
+7.335180e+001	+1.171385e+001	+1.057e-002	+1.2326710e+002
+8.626040e+001	+1.336936e+001	+6.37e-003	+1.2564342e+002
+7.834460e+001	+1.175169e+001	+6.36e-003	+1.2795199e+002
+9.198000e+001	+1.151054e+001	+1.143e-002	+1.3035307e+002
+7.921360e+001	+1.229569e+001	+5.63e-003	+1.3279979e+002
+8.366920e+001	+1.392025e+001	+5.09e-003	+1.3531865e+002
+7.505820e+001	+1.224962e+001	+8.61e-003	+1.3770626e+002
+7.760200e+001	+1.328086e+001	+6.61e-003	+1.4022899e+002
