# Supplementary material for: Neuromotor Noise Is Malleable by Amplifying Perceived Errors
Source: PLoS Comput Biol. 2016 Aug 4;12(8):e1005044. doi: 10.1371/journal.pcbi.1005044 (PMC4973920; doi:10.1371/journal.pcbi.1005044)
Supplement: S1 Dataset — (ZIP) [file pcbi.1005044.s003.zip › Control/S5/S5_D3_B2.txt]

+7.569020e+001	+1.207250e+001	+7.95e-003	+1.69491e+000
+7.679620e+001	+1.219378e+001	+7.26e-003	+3.99043e+000
+8.733480e+001	+1.293714e+001	+6.62e-003	+6.24137e+000
+8.414320e+001	+1.348178e+001	+5.41e-003	+8.47326e+000
+7.622740e+001	+1.227028e+001	+7.50e-003	+1.067789e+001
+6.955980e+001	+1.103774e+001	+1.612e-002	+1.291026e+001
+7.490020e+001	+1.079233e+001	+8.94e-003	+1.508424e+001
+8.716100e+001	+1.388680e+001	+6.75e-003	+1.731565e+001
+8.134660e+001	+1.255406e+001	+5.04e-003	+1.949929e+001
+9.088980e+001	+1.166135e+001	+9.96e-003	+2.167523e+001
+8.611820e+001	+1.455114e+001	+5.93e-003	+2.382717e+001
+8.518600e+001	+1.327235e+001	+5.52e-003	+2.602204e+001
+8.774560e+001	+1.356778e+001	+6.98e-003	+2.820163e+001
+9.163240e+001	+1.167754e+001	+1.085e-002	+3.042757e+001
+8.131500e+001	+1.165489e+001	+5.07e-003	+3.250664e+001
+8.273700e+001	+1.277965e+001	+4.99e-003	+3.469323e+001
+8.109380e+001	+1.204751e+001	+5.37e-003	+3.681825e+001
+8.608660e+001	+1.345376e+001	+5.96e-003	+3.896521e+001
+7.576920e+001	+1.152110e+001	+8.06e-003	+4.107599e+001
+7.768100e+001	+1.153987e+001	+6.81e-003	+4.324250e+001
+7.722280e+001	+1.228608e+001	+6.85e-003	+4.545280e+001
+7.527940e+001	+1.135946e+001	+8.44e-003	+4.770759e+001
+7.826560e+001	+1.136457e+001	+6.22e-003	+4.990032e+001
+8.956260e+001	+1.424516e+001	+8.35e-003	+5.213130e+001
+8.031960e+001	+1.233516e+001	+5.60e-003	+5.431219e+001
+7.962440e+001	+1.113180e+001	+5.56e-003	+5.649932e+001
+9.267520e+001	+1.245885e+001	+1.231e-002	+5.863499e+001
+8.041440e+001	+1.149066e+001	+5.63e-003	+6.071962e+001
+8.912020e+001	+1.330800e+001	+8.01e-003	+6.304083e+001
+8.272120e+001	+1.333265e+001	+5.01e-003	+6.538749e+001
+8.575480e+001	+1.365767e+001	+5.94e-003	+6.774567e+001
+7.534260e+001	+1.237337e+001	+8.33e-003	+7.003735e+001
+7.429980e+001	+1.209744e+001	+9.32e-003	+7.238443e+001
+7.080800e+001	+1.215183e+001	+1.393e-002	+7.473896e+001
+7.437880e+001	+1.255071e+001	+9.40e-003	+7.706563e+001
+6.831160e+001	+1.309197e+001	+1.785e-002	+7.941452e+001
+8.041440e+001	+1.320743e+001	+5.24e-003	+8.180400e+001
+8.049340e+001	+1.366131e+001	+5.21e-003	+8.408355e+001
+7.872380e+001	+1.284629e+001	+6.21e-003	+8.640038e+001
+6.592580e+001	+1.262915e+001	+2.252e-002	+8.871197e+001
+8.665540e+001	+1.405597e+001	+6.41e-003	+9.106057e+001
+8.559680e+001	+1.409701e+001	+5.99e-003	+9.334172e+001
+7.693840e+001	+1.285829e+001	+6.98e-003	+9.559580e+001
+7.611680e+001	+1.195796e+001	+7.92e-003	+9.792189e+001
+8.044600e+001	+1.308691e+001	+5.23e-003	+1.0021587e+002
+8.093580e+001	+1.251735e+001	+5.58e-003	+1.0256252e+002
+8.129920e+001	+1.322179e+001	+5.05e-003	+1.0493281e+002
+7.908720e+001	+1.189918e+001	+5.84e-003	+1.0727718e+002
+8.915180e+001	+1.311054e+001	+8.16e-003	+1.0961137e+002
+8.030380e+001	+1.218886e+001	+5.69e-003	+1.1202791e+002
+7.777580e+001	+1.263153e+001	+6.44e-003	+1.1448852e+002
+8.976800e+001	+1.262046e+001	+8.93e-003	+1.1706644e+002
+7.602200e+001	+1.248645e+001	+7.73e-003	+1.1959437e+002
+7.191400e+001	+1.276000e+001	+1.234e-002	+1.2210697e+002
+8.665540e+001	+1.449022e+001	+6.72e-003	+1.2457460e+002
+6.867500e+001	+1.268707e+001	+1.725e-002	+1.2694809e+002
+7.621160e+001	+1.313921e+001	+7.74e-003	+1.2942327e+002
+8.347960e+001	+1.382516e+001	+5.14e-003	+1.3191555e+002
+7.403120e+001	+1.273997e+001	+9.65e-003	+1.3421661e+002
+7.543740e+001	+1.281432e+001	+8.19e-003	+1.3654487e+002
