# Supplementary material for: Neuromotor Noise Is Malleable by Amplifying Perceived Errors
Source: PLoS Comput Biol. 2016 Aug 4;12(8):e1005044. doi: 10.1371/journal.pcbi.1005044 (PMC4973920; doi:10.1371/journal.pcbi.1005044)
Supplement: S1 Dataset — (ZIP) [file pcbi.1005044.s003.zip › Control/S5/S5_D3_B3.txt]

+8.875680e+001	+1.467053e+001	+7.63e-003	+1.65816e+000
+8.038280e+001	+1.287544e+001	+5.33e-003	+3.91312e+000
+7.379420e+001	+1.260724e+001	+9.84e-003	+6.18270e+000
+7.068160e+001	+1.233785e+001	+1.413e-002	+8.44234e+000
+6.734780e+001	+1.218185e+001	+1.979e-002	+1.068412e+001
+7.618000e+001	+1.301438e+001	+7.63e-003	+1.295365e+001
+7.916620e+001	+1.315689e+001	+5.79e-003	+1.518594e+001
+7.889760e+001	+1.237570e+001	+6.03e-003	+1.730580e+001
+9.278580e+001	+1.281413e+001	+1.226e-002	+1.937260e+001
+9.288060e+001	+1.232536e+001	+1.240e-002	+2.155332e+001
+7.063420e+001	+1.245022e+001	+1.422e-002	+2.376239e+001
+8.396940e+001	+1.444591e+001	+5.47e-003	+2.605198e+001
+8.033540e+001	+1.389618e+001	+5.25e-003	+2.829431e+001
+7.423660e+001	+1.306798e+001	+9.33e-003	+3.050843e+001
+7.869220e+001	+1.272771e+001	+6.31e-003	+3.276597e+001
+7.513720e+001	+1.166849e+001	+8.52e-003	+3.499138e+001
+7.739660e+001	+1.216998e+001	+6.94e-003	+3.722767e+001
+7.899240e+001	+1.216437e+001	+5.92e-003	+3.943845e+001
+7.556380e+001	+1.215232e+001	+8.08e-003	+4.160375e+001
+8.810900e+001	+1.360628e+001	+7.34e-003	+4.382516e+001
+7.420500e+001	+1.212731e+001	+9.41e-003	+4.606202e+001
+8.894640e+001	+1.362997e+001	+7.96e-003	+4.835952e+001
+6.755320e+001	+1.186933e+001	+1.958e-002	+5.062126e+001
+8.061980e+001	+1.319681e+001	+5.23e-003	+5.288322e+001
+8.426960e+001	+1.374956e+001	+5.30e-003	+5.520479e+001
+1.0411440e+002	+1.271595e+001	+3.583e-002	+5.736818e+001
+8.144140e+001	+1.251538e+001	+5.09e-003	+5.945341e+001
+8.689240e+001	+1.386578e+001	+6.32e-003	+6.171045e+001
+8.147300e+001	+1.232563e+001	+5.10e-003	+6.389825e+001
+7.365200e+001	+1.211823e+001	+1.008e-002	+6.613034e+001
+7.864480e+001	+1.331331e+001	+6.15e-003	+6.833174e+001
+7.260920e+001	+1.234418e+001	+1.127e-002	+7.053476e+001
+8.779300e+001	+1.473406e+001	+7.01e-003	+7.278165e+001
+7.260920e+001	+1.271861e+001	+1.140e-002	+7.497278e+001
+8.071460e+001	+1.243093e+001	+5.20e-003	+7.717634e+001
+6.832740e+001	+1.260460e+001	+1.787e-002	+7.941902e+001
+8.275280e+001	+1.374377e+001	+5.00e-003	+8.169745e+001
+8.110960e+001	+1.337087e+001	+5.15e-003	+8.399158e+001
+8.052500e+001	+1.499837e+001	+5.50e-003	+8.622545e+001
+6.951240e+001	+1.264497e+001	+1.584e-002	+8.839770e+001
+8.055660e+001	+1.367684e+001	+5.25e-003	+9.063101e+001
+7.197720e+001	+1.235708e+001	+1.214e-002	+9.289108e+001
+7.053940e+001	+1.310964e+001	+1.408e-002	+9.521829e+001
+7.553220e+001	+1.330409e+001	+8.20e-003	+9.749367e+001
+7.039720e+001	+1.357558e+001	+1.442e-002	+9.972735e+001
+7.736500e+001	+1.366487e+001	+6.64e-003	+1.0200077e+002
+7.606940e+001	+1.411683e+001	+7.60e-003	+1.0419477e+002
+8.850400e+001	+1.454629e+001	+7.63e-003	+1.0640147e+002
+8.510700e+001	+1.440874e+001	+5.70e-003	+1.0861993e+002
+7.185080e+001	+1.192240e+001	+1.256e-002	+1.1081348e+002
+8.276860e+001	+1.423098e+001	+5.00e-003	+1.1301199e+002
+7.665400e+001	+1.267931e+001	+7.25e-003	+1.1532021e+002
+1.1403680e+002	+1.257853e+001	+6.826e-002	+1.1759313e+002
+6.987580e+001	+1.271273e+001	+1.518e-002	+1.1971441e+002
+7.758620e+001	+1.330525e+001	+6.61e-003	+1.2194020e+002
+8.268960e+001	+1.339995e+001	+5.04e-003	+1.2418708e+002
+7.559540e+001	+1.266622e+001	+8.13e-003	+1.2635062e+002
+7.369940e+001	+1.287484e+001	+9.90e-003	+1.2845165e+002
+6.766380e+001	+1.214569e+001	+1.920e-002	+1.3064467e+002
+8.954680e+001	+1.381492e+001	+8.53e-003	+1.3287986e+002
