# Supplementary material for: Neuromotor Noise Is Malleable by Amplifying Perceived Errors
Source: PLoS Comput Biol. 2016 Aug 4;12(8):e1005044. doi: 10.1371/journal.pcbi.1005044 (PMC4973920; doi:10.1371/journal.pcbi.1005044)
Supplement: S1 Dataset — (ZIP) [file pcbi.1005044.s003.zip › Control/S5/S5_D3_B4.txt]

+5.990600e+001	+1.375395e+001	+3.653e-002	+1.63000e+000
+8.777720e+001	+1.433863e+001	+6.89e-003	+3.82848e+000
+8.061980e+001	+1.312785e+001	+5.22e-003	+5.93673e+000
+7.516880e+001	+1.278060e+001	+8.43e-003	+8.01726e+000
+7.747560e+001	+1.286763e+001	+6.55e-003	+1.011499e+001
+8.163100e+001	+1.304258e+001	+5.51e-003	+1.228235e+001
+7.521620e+001	+1.215029e+001	+8.59e-003	+1.445239e+001
+7.412600e+001	+1.172516e+001	+9.79e-003	+1.669756e+001
+7.877120e+001	+1.144388e+001	+5.86e-003	+1.898453e+001
+9.043160e+001	+1.356240e+001	+9.47e-003	+2.124096e+001
+8.379560e+001	+1.317398e+001	+5.32e-003	+2.338760e+001
+8.904120e+001	+1.412247e+001	+8.27e-003	+2.561149e+001
+7.916620e+001	+1.159516e+001	+5.81e-003	+2.777124e+001
+8.531240e+001	+1.344899e+001	+5.64e-003	+2.995055e+001
+8.937300e+001	+1.306220e+001	+8.45e-003	+3.219581e+001
+8.900960e+001	+1.294494e+001	+7.99e-003	+3.435721e+001
+8.649740e+001	+1.341174e+001	+6.26e-003	+3.653939e+001
+8.068300e+001	+1.178074e+001	+5.16e-003	+3.876920e+001
+8.213660e+001	+1.194261e+001	+5.00e-003	+4.100751e+001
+9.529800e+001	+1.316882e+001	+1.597e-002	+4.315586e+001
+9.253300e+001	+1.292545e+001	+1.186e-002	+4.534428e+001
+7.725440e+001	+1.301113e+001	+6.84e-003	+4.756573e+001
+7.095020e+001	+1.251436e+001	+1.354e-002	+4.973961e+001
+7.518460e+001	+1.306911e+001	+8.35e-003	+5.194338e+001
+8.436440e+001	+1.404239e+001	+5.27e-003	+5.409299e+001
+7.553220e+001	+1.294093e+001	+8.29e-003	+5.628678e+001
+7.523200e+001	+1.337172e+001	+8.44e-003	+5.852866e+001
+7.957700e+001	+1.311169e+001	+5.59e-003	+6.076639e+001
+8.152040e+001	+1.356251e+001	+5.35e-003	+6.293764e+001
+8.681340e+001	+1.385145e+001	+6.27e-003	+6.511865e+001
+8.000360e+001	+1.250725e+001	+5.42e-003	+6.729533e+001
+7.886600e+001	+1.246013e+001	+6.06e-003	+6.949606e+001
+8.562840e+001	+1.344075e+001	+6.03e-003	+7.167322e+001
+7.951380e+001	+1.252209e+001	+5.96e-003	+7.388468e+001
+8.422220e+001	+1.364356e+001	+5.33e-003	+7.617779e+001
+8.483840e+001	+1.426098e+001	+5.82e-003	+7.845864e+001
+7.332020e+001	+1.235390e+001	+1.039e-002	+8.067703e+001
+7.151900e+001	+1.185944e+001	+1.283e-002	+8.374755e+001
+7.332020e+001	+1.317917e+001	+1.038e-002	+8.601652e+001
+6.797980e+001	+1.160104e+001	+1.881e-002	+8.827250e+001
+7.788640e+001	+1.346915e+001	+6.43e-003	+9.055439e+001
+6.534120e+001	+1.210279e+001	+2.392e-002	+9.277747e+001
+7.423660e+001	+1.312094e+001	+9.31e-003	+9.495615e+001
+8.329000e+001	+1.477504e+001	+5.74e-003	+9.722729e+001
+8.837760e+001	+1.495253e+001	+7.53e-003	+9.938225e+001
+8.005100e+001	+1.311329e+001	+5.69e-003	+1.0162970e+002
+8.828280e+001	+1.461516e+001	+7.53e-003	+1.0391223e+002
+7.824980e+001	+1.235043e+001	+6.24e-003	+1.0623526e+002
+8.845660e+001	+1.335484e+001	+7.53e-003	+1.0852394e+002
+9.689380e+001	+1.394369e+001	+1.862e-002	+1.1086485e+002
+7.527940e+001	+1.241422e+001	+8.43e-003	+1.1307494e+002
+7.799700e+001	+1.295205e+001	+6.46e-003	+1.1535356e+002
+7.810760e+001	+1.435052e+001	+6.41e-003	+1.1768316e+002
+8.392200e+001	+1.410942e+001	+5.42e-003	+1.2007917e+002
+7.325700e+001	+1.213399e+001	+1.060e-002	+1.2241959e+002
+6.701600e+001	+1.154972e+001	+2.069e-002	+1.2472532e+002
+7.042880e+001	+1.146423e+001	+1.457e-002	+1.2695481e+002
+7.764940e+001	+1.274659e+001	+6.45e-003	+1.2933470e+002
+7.633800e+001	+1.306629e+001	+7.70e-003	+1.3162515e+002
+7.559540e+001	+1.243185e+001	+8.04e-003	+1.3378184e+002
