# Supplementary material for: Neuromotor Noise Is Malleable by Amplifying Perceived Errors
Source: PLoS Comput Biol. 2016 Aug 4;12(8):e1005044. doi: 10.1371/journal.pcbi.1005044 (PMC4973920; doi:10.1371/journal.pcbi.1005044)
Supplement: S1 Dataset — (ZIP) [file pcbi.1005044.s003.zip › Control/S5/S5_D4_B1.txt]

+7.080800e+001	+1.122209e+001	+1.404e-002	+1.65976e+000
+7.079220e+001	+1.050644e+001	+1.426e-002	+4.27423e+000
+8.825120e+001	+1.324547e+001	+7.27e-003	+6.83713e+000
+8.681340e+001	+1.258534e+001	+6.74e-003	+9.22555e+000
+7.652760e+001	+1.163756e+001	+7.30e-003	+1.163247e+001
+7.115560e+001	+1.011657e+001	+1.383e-002	+1.399627e+001
+8.024060e+001	+1.130807e+001	+5.36e-003	+1.642269e+001
+9.193260e+001	+1.233883e+001	+1.125e-002	+1.882356e+001
+8.305300e+001	+1.224222e+001	+5.34e-003	+2.131465e+001
+9.939020e+001	+1.362261e+001	+2.380e-002	+2.374234e+001
+9.983260e+001	+1.228243e+001	+2.524e-002	+2.613307e+001
+7.170860e+001	+1.192144e+001	+1.263e-002	+2.849425e+001
+8.164680e+001	+1.336936e+001	+5.59e-003	+3.096019e+001
+8.370080e+001	+1.320231e+001	+5.16e-003	+3.342919e+001
+7.303580e+001	+1.155561e+001	+1.091e-002	+3.575223e+001
+7.404700e+001	+1.207905e+001	+9.68e-003	+3.816282e+001
+7.678040e+001	+1.267959e+001	+7.05e-003	+4.052782e+001
+8.505960e+001	+1.418374e+001	+5.68e-003	+4.284734e+001
+7.057100e+001	+1.103523e+001	+1.458e-002	+4.514927e+001
+7.535840e+001	+1.251905e+001	+8.24e-003	+4.741941e+001
+7.666980e+001	+1.203926e+001	+7.32e-003	+4.975210e+001
+7.951380e+001	+1.320317e+001	+5.67e-003	+5.202891e+001
+8.227880e+001	+1.385364e+001	+5.26e-003	+5.429793e+001
+8.128340e+001	+1.359954e+001	+5.06e-003	+5.652034e+001
+8.058820e+001	+1.189043e+001	+5.22e-003	+5.873965e+001
+7.527940e+001	+1.173852e+001	+8.38e-003	+6.091190e+001
+7.559540e+001	+1.232054e+001	+8.02e-003	+6.314299e+001
+8.801420e+001	+1.386805e+001	+7.39e-003	+6.534399e+001
+7.565860e+001	+1.211291e+001	+7.98e-003	+6.750027e+001
+8.408000e+001	+1.273235e+001	+5.31e-003	+6.968596e+001
+7.815500e+001	+1.257754e+001	+6.32e-003	+7.186010e+001
+8.044600e+001	+1.327114e+001	+5.22e-003	+7.410480e+001
+7.915040e+001	+1.201343e+001	+5.71e-003	+7.624559e+001
+7.027080e+001	+1.170407e+001	+1.476e-002	+7.842915e+001
+6.763220e+001	+1.163092e+001	+1.946e-002	+8.064677e+001
+8.153620e+001	+1.310350e+001	+5.30e-003	+8.292432e+001
+8.031960e+001	+1.294239e+001	+5.43e-003	+8.515273e+001
+8.645000e+001	+1.362551e+001	+6.45e-003	+8.728739e+001
+8.347960e+001	+1.345276e+001	+5.11e-003	+8.949941e+001
+7.976660e+001	+1.214823e+001	+5.53e-003	+9.165146e+001
+8.709780e+001	+1.396862e+001	+6.57e-003	+9.387406e+001
+8.551780e+001	+1.265868e+001	+5.81e-003	+9.603604e+001
+7.483700e+001	+1.152499e+001	+8.92e-003	+9.816739e+001
+8.851980e+001	+1.332414e+001	+7.68e-003	+1.0037520e+002
+8.280020e+001	+1.269564e+001	+4.98e-003	+1.0258432e+002
+7.859740e+001	+1.154008e+001	+5.98e-003	+1.0473924e+002
+8.441180e+001	+1.299422e+001	+5.30e-003	+1.0691538e+002
+8.104640e+001	+1.233748e+001	+5.42e-003	+1.0914245e+002
+7.826560e+001	+1.146619e+001	+6.27e-003	+1.1133203e+002
+8.656060e+001	+1.308128e+001	+6.15e-003	+1.1357427e+002
+8.562840e+001	+1.280546e+001	+5.76e-003	+1.1584033e+002
+7.602200e+001	+1.197869e+001	+7.88e-003	+1.1807165e+002
+7.004960e+001	+1.142115e+001	+1.524e-002	+1.2036934e+002
+8.049340e+001	+1.228000e+001	+5.27e-003	+1.2265908e+002
+7.766520e+001	+1.242937e+001	+6.44e-003	+1.2489764e+002
+6.850120e+001	+1.235837e+001	+1.768e-002	+1.2712759e+002
+7.508980e+001	+1.173744e+001	+8.56e-003	+1.2935565e+002
+7.728600e+001	+1.304941e+001	+6.76e-003	+1.3156239e+002
+8.344800e+001	+1.269486e+001	+5.07e-003	+1.3375702e+002
+8.562840e+001	+1.373457e+001	+6.21e-003	+1.3597793e+002
