# Supplementary material for: Neuromotor Noise Is Malleable by Amplifying Perceived Errors
Source: PLoS Comput Biol. 2016 Aug 4;12(8):e1005044. doi: 10.1371/journal.pcbi.1005044 (PMC4973920; doi:10.1371/journal.pcbi.1005044)
Supplement: S1 Dataset — (ZIP) [file pcbi.1005044.s003.zip › Control/S5/S5_D4_B2.txt]

+8.196280e+001	+1.310073e+001	+5.00e-003	+2.47289e+000
+8.254740e+001	+1.263116e+001	+5.20e-003	+4.67188e+000
+7.420500e+001	+1.166234e+001	+9.70e-003	+6.83193e+000
+6.952820e+001	+1.046403e+001	+1.637e-002	+8.99714e+000
+8.782460e+001	+1.333566e+001	+7.32e-003	+1.119053e+001
+8.793520e+001	+1.332939e+001	+7.31e-003	+1.332148e+001
+7.497920e+001	+1.226222e+001	+8.64e-003	+1.539857e+001
+8.226300e+001	+1.307000e+001	+5.19e-003	+1.755599e+001
+8.487000e+001	+1.358663e+001	+5.77e-003	+1.970512e+001
+8.877260e+001	+1.314724e+001	+7.77e-003	+2.189387e+001
+7.576920e+001	+1.239257e+001	+8.03e-003	+2.395853e+001
+7.870800e+001	+1.264412e+001	+6.28e-003	+2.599246e+001
+8.136240e+001	+1.276358e+001	+5.05e-003	+2.812766e+001
+8.041440e+001	+1.197668e+001	+5.48e-003	+3.028464e+001
+7.839200e+001	+1.209724e+001	+6.09e-003	+3.238770e+001
+7.828140e+001	+1.189946e+001	+6.42e-003	+3.455683e+001
+8.264220e+001	+1.243990e+001	+5.05e-003	+3.666814e+001
+8.140980e+001	+1.194977e+001	+5.04e-003	+3.878217e+001
+8.599180e+001	+1.268800e+001	+6.08e-003	+4.092338e+001
+9.308600e+001	+1.254943e+001	+1.265e-002	+4.307418e+001
+8.425380e+001	+1.267974e+001	+5.21e-003	+4.520014e+001
+7.859740e+001	+1.230042e+001	+5.98e-003	+4.734384e+001
+7.592720e+001	+1.185941e+001	+7.80e-003	+4.939474e+001
+8.218400e+001	+1.312642e+001	+5.07e-003	+5.158249e+001
+7.968760e+001	+1.248990e+001	+5.57e-003	+5.366855e+001
+8.166260e+001	+1.220041e+001	+5.41e-003	+5.578634e+001
+8.389040e+001	+1.291574e+001	+5.61e-003	+5.792986e+001
+8.482260e+001	+1.276194e+001	+5.52e-003	+6.006575e+001
+8.189960e+001	+1.261580e+001	+5.08e-003	+6.219565e+001
+7.181920e+001	+1.013853e+001	+1.281e-002	+6.435628e+001
+8.360600e+001	+1.245592e+001	+5.12e-003	+6.656814e+001
+8.520180e+001	+1.374209e+001	+5.50e-003	+6.877655e+001
+9.593000e+001	+1.207237e+001	+1.744e-002	+7.095924e+001
+8.404840e+001	+1.283612e+001	+5.38e-003	+7.310013e+001
+8.763500e+001	+1.416648e+001	+6.85e-003	+7.519713e+001
+7.226160e+001	+1.098463e+001	+1.198e-002	+7.736362e+001
+7.586400e+001	+1.159579e+001	+7.86e-003	+7.957235e+001
+8.523340e+001	+1.299947e+001	+5.63e-003	+8.184560e+001
+7.567440e+001	+1.178313e+001	+8.07e-003	+8.403113e+001
+7.199300e+001	+1.191218e+001	+1.224e-002	+8.621346e+001
+7.839200e+001	+1.254365e+001	+6.02e-003	+8.846530e+001
+7.957700e+001	+1.186804e+001	+5.79e-003	+9.068365e+001
+7.289360e+001	+1.092297e+001	+1.119e-002	+9.287062e+001
+8.374820e+001	+1.243814e+001	+5.35e-003	+9.517126e+001
+8.923080e+001	+1.298683e+001	+8.45e-003	+9.741933e+001
+8.139400e+001	+1.289295e+001	+5.08e-003	+9.961336e+001
+7.546900e+001	+1.221613e+001	+8.20e-003	+1.0186993e+002
+7.638540e+001	+1.322181e+001	+7.47e-003	+1.0421044e+002
+8.148880e+001	+1.216318e+001	+5.10e-003	+1.0649216e+002
+7.622740e+001	+1.109193e+001	+7.56e-003	+1.0873118e+002
+7.919780e+001	+1.110639e+001	+5.98e-003	+1.1109148e+002
+8.471200e+001	+1.311253e+001	+5.88e-003	+1.1339369e+002
+8.460140e+001	+1.269904e+001	+5.75e-003	+1.1573434e+002
+8.569160e+001	+1.250975e+001	+5.72e-003	+1.1802919e+002
+8.171000e+001	+1.176420e+001	+5.44e-003	+1.2031739e+002
+8.509120e+001	+1.335041e+001	+5.47e-003	+1.2259921e+002
+8.461720e+001	+1.293136e+001	+5.71e-003	+1.2488831e+002
+8.253160e+001	+1.153737e+001	+5.16e-003	+1.2716334e+002
+7.858160e+001	+1.162763e+001	+5.97e-003	+1.2938777e+002
+8.287920e+001	+1.247852e+001	+5.03e-003	+1.3164787e+002
