# Supplementary material for: Neuromotor Noise Is Malleable by Amplifying Perceived Errors
Source: PLoS Comput Biol. 2016 Aug 4;12(8):e1005044. doi: 10.1371/journal.pcbi.1005044 (PMC4973920; doi:10.1371/journal.pcbi.1005044)
Supplement: S1 Dataset — (ZIP) [file pcbi.1005044.s003.zip › Control/S5/S5_D4_B3.txt]

+7.776000e+001	+1.145598e+001	+6.71e-003	+1.58127e+000
+8.058820e+001	+1.256489e+001	+5.18e-003	+3.86345e+000
+7.298840e+001	+1.126812e+001	+1.105e-002	+6.04229e+000
+8.475940e+001	+1.424554e+001	+5.62e-003	+8.27435e+000
+7.872380e+001	+1.234249e+001	+6.11e-003	+1.047353e+001
+8.814060e+001	+1.418444e+001	+7.48e-003	+1.271564e+001
+8.250000e+001	+1.241216e+001	+5.29e-003	+1.494865e+001
+9.142700e+001	+1.274620e+001	+1.066e-002	+1.712290e+001
+8.169420e+001	+1.277082e+001	+5.50e-003	+1.934116e+001
+8.264220e+001	+1.271192e+001	+5.06e-003	+2.150625e+001
+8.480680e+001	+1.346901e+001	+5.84e-003	+2.370941e+001
+7.706480e+001	+1.106537e+001	+6.99e-003	+2.586027e+001
+8.275280e+001	+1.313767e+001	+4.99e-003	+2.801641e+001
+7.332020e+001	+1.207311e+001	+1.052e-002	+3.015751e+001
+8.215240e+001	+1.329951e+001	+5.04e-003	+3.238021e+001
+7.611680e+001	+1.247950e+001	+7.58e-003	+3.450861e+001
+8.049340e+001	+1.180995e+001	+5.36e-003	+3.676279e+001
+7.518460e+001	+1.156926e+001	+8.49e-003	+3.890212e+001
+7.711220e+001	+1.316932e+001	+7.07e-003	+4.112556e+001
+8.123600e+001	+1.270771e+001	+5.07e-003	+4.336001e+001
+7.798120e+001	+1.201102e+001	+6.32e-003	+4.559936e+001
+7.862900e+001	+1.124387e+001	+6.03e-003	+4.786646e+001
+8.575480e+001	+1.371864e+001	+5.97e-003	+5.013460e+001
+8.343220e+001	+1.226940e+001	+5.06e-003	+5.245399e+001
+8.066720e+001	+1.235476e+001	+5.17e-003	+5.465508e+001
+8.420640e+001	+1.345941e+001	+5.31e-003	+5.682910e+001
+7.809180e+001	+1.063544e+001	+6.50e-003	+5.907146e+001
+7.665400e+001	+1.079422e+001	+7.43e-003	+6.136637e+001
+8.693980e+001	+1.342301e+001	+6.51e-003	+6.367792e+001
+8.088840e+001	+1.193549e+001	+5.31e-003	+6.586876e+001
+8.341640e+001	+1.260397e+001	+5.09e-003	+6.808132e+001
+8.760340e+001	+1.263951e+001	+7.16e-003	+7.038633e+001
+7.886600e+001	+1.130796e+001	+5.84e-003	+7.265852e+001
+8.204180e+001	+1.303106e+001	+4.98e-003	+7.496534e+001
+9.003660e+001	+1.391881e+001	+8.84e-003	+7.734410e+001
+8.997340e+001	+1.286829e+001	+9.11e-003	+7.960211e+001
+7.695420e+001	+1.201713e+001	+7.04e-003	+8.190980e+001
+9.308600e+001	+1.297975e+001	+1.280e-002	+8.431522e+001
+7.213520e+001	+1.192644e+001	+1.197e-002	+8.661867e+001
+8.118860e+001	+1.324634e+001	+5.08e-003	+8.904501e+001
+7.728600e+001	+1.233109e+001	+6.93e-003	+9.135437e+001
+7.622740e+001	+1.171890e+001	+7.83e-003	+9.363042e+001
+7.542160e+001	+1.285814e+001	+8.21e-003	+9.591641e+001
+7.218260e+001	+1.173175e+001	+1.199e-002	+9.825962e+001
+8.463300e+001	+1.354852e+001	+5.54e-003	+1.0056151e+002
+8.831440e+001	+1.414765e+001	+7.53e-003	+1.0281042e+002
+8.765080e+001	+1.354239e+001	+6.84e-003	+1.0504891e+002
+8.033540e+001	+1.245133e+001	+5.52e-003	+1.0724719e+002
+7.230900e+001	+1.089824e+001	+1.194e-002	+1.0947151e+002
+8.637100e+001	+1.373214e+001	+6.45e-003	+1.1172757e+002
+7.821820e+001	+1.279725e+001	+6.13e-003	+1.1398905e+002
+7.390480e+001	+1.133197e+001	+9.90e-003	+1.1621795e+002
+8.689240e+001	+1.350359e+001	+6.39e-003	+1.1854035e+002
+8.455400e+001	+1.243105e+001	+5.72e-003	+1.2082952e+002
+7.003380e+001	+1.046332e+001	+1.556e-002	+1.2305378e+002
+9.599320e+001	+1.276718e+001	+1.741e-002	+1.2526844e+002
+8.627620e+001	+1.347533e+001	+6.35e-003	+1.2751760e+002
+8.452240e+001	+1.283387e+001	+5.51e-003	+1.2978212e+002
+7.858160e+001	+1.181254e+001	+5.94e-003	+1.3204875e+002
+8.572320e+001	+1.292277e+001	+5.75e-003	+1.3428505e+002
