# Supplementary material for: Neuromotor Noise Is Malleable by Amplifying Perceived Errors
Source: PLoS Comput Biol. 2016 Aug 4;12(8):e1005044. doi: 10.1371/journal.pcbi.1005044 (PMC4973920; doi:10.1371/journal.pcbi.1005044)
Supplement: S1 Dataset — (ZIP) [file pcbi.1005044.s003.zip › Control/S5/S5_D4_B4.txt]

+8.507540e+001	+1.449572e+001	+5.79e-003	+2.24887e+000
+7.456840e+001	+1.236069e+001	+9.13e-003	+4.44133e+000
+8.420640e+001	+1.276617e+001	+5.22e-003	+6.65438e+000
+7.445780e+001	+1.267098e+001	+9.15e-003	+8.91955e+000
+7.921360e+001	+1.207640e+001	+5.64e-003	+1.117249e+001
+7.905560e+001	+1.208758e+001	+5.83e-003	+1.341845e+001
+8.264220e+001	+1.299530e+001	+5.07e-003	+1.572222e+001
+7.576920e+001	+1.224469e+001	+7.95e-003	+1.795245e+001
+7.760200e+001	+1.321620e+001	+6.58e-003	+2.020799e+001
+8.401680e+001	+1.431486e+001	+5.62e-003	+2.253799e+001
+7.796540e+001	+1.225546e+001	+6.40e-003	+2.479365e+001
+7.268820e+001	+1.121018e+001	+1.138e-002	+2.706438e+001
+7.755460e+001	+1.185915e+001	+6.90e-003	+2.932527e+001
+8.340060e+001	+1.355991e+001	+5.21e-003	+3.160887e+001
+8.591280e+001	+1.460009e+001	+6.19e-003	+3.384006e+001
+9.253300e+001	+1.143139e+001	+1.225e-002	+3.602938e+001
+7.580080e+001	+1.284306e+001	+7.94e-003	+3.810252e+001
+8.212080e+001	+1.249409e+001	+4.99e-003	+4.031339e+001
+7.930840e+001	+1.176480e+001	+5.60e-003	+4.247649e+001
+7.453680e+001	+1.135005e+001	+9.24e-003	+4.464347e+001
+7.733340e+001	+1.151323e+001	+6.69e-003	+4.687384e+001
+7.943480e+001	+1.150409e+001	+5.56e-003	+4.908685e+001
+7.575340e+001	+1.208045e+001	+7.91e-003	+5.130812e+001
+8.449080e+001	+1.312704e+001	+5.38e-003	+5.354630e+001
+7.622740e+001	+1.185104e+001	+7.74e-003	+5.571228e+001
+8.757180e+001	+1.378172e+001	+6.76e-003	+5.799820e+001
+9.449220e+001	+1.238606e+001	+1.481e-002	+6.023672e+001
+8.027220e+001	+1.186380e+001	+5.58e-003	+6.241722e+001
+7.636960e+001	+1.151410e+001	+7.69e-003	+6.455764e+001
+7.091860e+001	+1.036214e+001	+1.411e-002	+6.680698e+001
+8.551780e+001	+1.359964e+001	+6.02e-003	+6.901506e+001
+7.692260e+001	+1.150779e+001	+7.15e-003	+7.118564e+001
+7.591140e+001	+1.238499e+001	+8.05e-003	+7.343420e+001
+8.047760e+001	+1.226128e+001	+5.30e-003	+7.565845e+001
+7.613260e+001	+1.169739e+001	+7.74e-003	+7.785575e+001
+7.624320e+001	+1.200413e+001	+7.59e-003	+8.005460e+001
+7.926100e+001	+1.177762e+001	+5.63e-003	+8.224501e+001
+8.404840e+001	+1.274006e+001	+5.36e-003	+8.442585e+001
+7.398380e+001	+1.196600e+001	+9.93e-003	+8.652874e+001
+7.482120e+001	+1.140703e+001	+8.88e-003	+8.873929e+001
+7.586400e+001	+1.141732e+001	+7.95e-003	+9.092095e+001
+7.657500e+001	+1.145295e+001	+7.31e-003	+9.315416e+001
+7.940320e+001	+1.097631e+001	+5.63e-003	+9.537966e+001
+7.414180e+001	+1.141789e+001	+9.60e-003	+9.745892e+001
+7.872380e+001	+1.135806e+001	+5.88e-003	+9.960303e+001
+7.483700e+001	+1.147230e+001	+8.89e-003	+1.0172709e+002
+8.223140e+001	+1.246306e+001	+5.11e-003	+1.0389358e+002
+6.861180e+001	+1.126136e+001	+1.771e-002	+1.0603432e+002
+8.240520e+001	+1.284929e+001	+5.51e-003	+1.0819506e+002
+7.570600e+001	+1.182173e+001	+8.00e-003	+1.1030823e+002
+7.862900e+001	+1.251618e+001	+6.08e-003	+1.1248705e+002
+7.589560e+001	+1.163653e+001	+7.81e-003	+1.1461369e+002
+7.690680e+001	+1.176756e+001	+7.33e-003	+1.1676645e+002
+7.309900e+001	+1.168418e+001	+1.075e-002	+1.1898569e+002
+8.180480e+001	+1.267497e+001	+5.23e-003	+1.2118541e+002
+7.760200e+001	+1.230964e+001	+6.55e-003	+1.2342048e+002
+8.842500e+001	+1.358965e+001	+7.39e-003	+1.2566444e+002
+7.995620e+001	+1.280827e+001	+5.44e-003	+1.2783259e+002
+7.551640e+001	+1.174715e+001	+8.43e-003	+1.2997929e+002
+6.681060e+001	+1.055898e+001	+2.150e-002	+1.3208742e+002
