# Supplementary material for: Neuromotor Noise Is Malleable by Amplifying Perceived Errors
Source: PLoS Comput Biol. 2016 Aug 4;12(8):e1005044. doi: 10.1371/journal.pcbi.1005044 (PMC4973920; doi:10.1371/journal.pcbi.1005044)
Supplement: S1 Dataset — (ZIP) [file pcbi.1005044.s003.zip › Control/S5/S5_D5_B1.txt]

+8.400100e+001	+1.286732e+001	+5.48e-003	+1.75548e+000
+9.634080e+001	+1.281586e+001	+1.790e-002	+4.06461e+000
+7.450520e+001	+1.095012e+001	+9.28e-003	+6.27294e+000
+9.428680e+001	+1.163176e+001	+1.470e-002	+8.61270e+000
+8.626040e+001	+1.292213e+001	+6.29e-003	+1.101080e+001
+8.845660e+001	+1.384779e+001	+7.40e-003	+1.319168e+001
+8.076200e+001	+1.243568e+001	+5.24e-003	+1.543074e+001
+8.501220e+001	+1.322704e+001	+5.47e-003	+1.775071e+001
+7.866060e+001	+1.213014e+001	+5.96e-003	+2.010823e+001
+8.022480e+001	+1.247920e+001	+5.76e-003	+2.241832e+001
+9.472920e+001	+1.213986e+001	+1.534e-002	+2.485715e+001
+8.518600e+001	+1.265611e+001	+5.65e-003	+2.715296e+001
+9.430260e+001	+1.183144e+001	+1.481e-002	+2.953600e+001
+8.515440e+001	+1.306381e+001	+5.51e-003	+3.183802e+001
+8.011420e+001	+1.251496e+001	+5.55e-003	+3.421273e+001
+9.003660e+001	+1.422598e+001	+8.95e-003	+3.657189e+001
+8.991020e+001	+1.442902e+001	+8.90e-003	+3.890335e+001
+8.897800e+001	+1.327516e+001	+7.86e-003	+4.122541e+001
+9.049480e+001	+1.237203e+001	+9.56e-003	+4.350395e+001
+8.991020e+001	+1.308310e+001	+8.86e-003	+4.578135e+001
+8.681340e+001	+1.500560e+001	+6.82e-003	+4.812887e+001
+8.662380e+001	+1.352604e+001	+6.22e-003	+5.045471e+001
+7.635380e+001	+1.150223e+001	+7.74e-003	+5.276056e+001
+8.453820e+001	+1.430591e+001	+5.28e-003	+5.506526e+001
+8.343220e+001	+1.283288e+001	+5.09e-003	+5.732488e+001
+8.232620e+001	+1.259920e+001	+5.29e-003	+5.956655e+001
+8.395360e+001	+1.231418e+001	+5.40e-003	+6.188490e+001
+8.774560e+001	+1.270835e+001	+7.07e-003	+6.412801e+001
+8.736640e+001	+1.375400e+001	+6.83e-003	+6.647656e+001
+8.891480e+001	+1.307240e+001	+7.82e-003	+6.870553e+001
+8.608660e+001	+1.348141e+001	+5.95e-003	+7.093135e+001
+8.471200e+001	+1.377709e+001	+5.66e-003	+7.323055e+001
+8.016160e+001	+1.173278e+001	+5.38e-003	+7.544330e+001
+8.889900e+001	+1.370630e+001	+8.04e-003	+7.766843e+001
+8.447500e+001	+1.366552e+001	+5.28e-003	+8.001587e+001
+7.867640e+001	+1.144747e+001	+5.91e-003	+8.228179e+001
+8.643420e+001	+1.306068e+001	+6.17e-003	+8.455534e+001
+8.856720e+001	+1.307073e+001	+7.83e-003	+8.688639e+001
+8.864620e+001	+1.411000e+001	+7.55e-003	+8.918033e+001
+7.535840e+001	+1.211443e+001	+8.50e-003	+9.141880e+001
+7.354140e+001	+1.099832e+001	+1.035e-002	+9.369159e+001
+8.458560e+001	+1.323834e+001	+5.53e-003	+9.603844e+001
+8.186800e+001	+1.328261e+001	+5.10e-003	+9.836571e+001
+8.272120e+001	+1.350414e+001	+5.01e-003	+1.0060164e+002
+8.866200e+001	+1.361455e+001	+7.80e-003	+1.0284662e+002
+8.439600e+001	+1.357912e+001	+5.24e-003	+1.0516536e+002
+8.377980e+001	+1.298540e+001	+5.32e-003	+1.0757464e+002
+8.942040e+001	+1.357576e+001	+8.42e-003	+1.0988787e+002
+8.349540e+001	+1.311528e+001	+5.07e-003	+1.1225096e+002
+8.686080e+001	+1.303547e+001	+6.55e-003	+1.1453922e+002
+8.820380e+001	+1.388373e+001	+7.44e-003	+1.1685951e+002
+8.973640e+001	+1.379432e+001	+8.80e-003	+1.1919831e+002
+8.035120e+001	+1.217180e+001	+5.57e-003	+1.2149875e+002
+8.521760e+001	+1.325536e+001	+5.55e-003	+1.2375014e+002
+8.867780e+001	+1.244341e+001	+7.68e-003	+1.2604452e+002
+8.438020e+001	+1.342139e+001	+5.24e-003	+1.2823061e+002
+7.636960e+001	+1.177382e+001	+7.49e-003	+1.3054551e+002
+8.344800e+001	+1.316611e+001	+5.11e-003	+1.3282214e+002
+7.802860e+001	+1.220101e+001	+6.43e-003	+1.3512093e+002
+8.035120e+001	+1.212283e+001	+5.59e-003	+1.3741227e+002
