# Supplementary material for: Neuromotor Noise Is Malleable by Amplifying Perceived Errors
Source: PLoS Comput Biol. 2016 Aug 4;12(8):e1005044. doi: 10.1371/journal.pcbi.1005044 (PMC4973920; doi:10.1371/journal.pcbi.1005044)
Supplement: S1 Dataset — (ZIP) [file pcbi.1005044.s003.zip › Control/S5/S5_D5_B2.txt]

+8.201020e+001	+1.358034e+001	+4.98e-003	+1.74922e+000
+6.597320e+001	+1.139244e+001	+2.294e-002	+3.83109e+000
+7.851840e+001	+1.216771e+001	+5.96e-003	+5.96884e+000
+8.226300e+001	+1.357660e+001	+5.21e-003	+8.08360e+000
+8.682920e+001	+1.405412e+001	+6.30e-003	+1.024353e+001
+9.003660e+001	+1.349818e+001	+8.86e-003	+1.234628e+001
+9.229600e+001	+1.133142e+001	+1.187e-002	+1.441228e+001
+7.889760e+001	+1.248909e+001	+5.98e-003	+1.642823e+001
+9.844220e+001	+1.373975e+001	+2.170e-002	+1.857646e+001
+8.611820e+001	+1.365012e+001	+5.95e-003	+2.068158e+001
+9.085820e+001	+1.395589e+001	+9.71e-003	+2.276808e+001
+8.412740e+001	+1.306657e+001	+5.32e-003	+2.484178e+001
+8.804580e+001	+1.293730e+001	+7.12e-003	+2.693315e+001
+9.999060e+001	+1.348340e+001	+2.513e-002	+2.905119e+001
+7.975080e+001	+1.238265e+001	+5.50e-003	+3.107462e+001
+9.006820e+001	+1.273096e+001	+8.99e-003	+3.318448e+001
+8.739800e+001	+1.323876e+001	+6.65e-003	+3.528077e+001
+8.257900e+001	+1.251259e+001	+5.14e-003	+3.746386e+001
+8.025640e+001	+1.310883e+001	+5.51e-003	+3.963609e+001
+7.569020e+001	+1.217520e+001	+7.95e-003	+4.172742e+001
+8.520180e+001	+1.312104e+001	+5.56e-003	+4.387275e+001
+7.557960e+001	+1.248928e+001	+8.06e-003	+4.600564e+001
+8.589700e+001	+1.323005e+001	+5.80e-003	+4.810615e+001
+7.660660e+001	+1.150821e+001	+7.24e-003	+5.022501e+001
+7.488440e+001	+1.131264e+001	+8.82e-003	+5.238217e+001
+8.837760e+001	+1.312954e+001	+7.50e-003	+5.461182e+001
+7.739660e+001	+1.175893e+001	+6.70e-003	+5.672553e+001
+7.701740e+001	+1.192842e+001	+6.98e-003	+5.885125e+001
+7.520040e+001	+1.149723e+001	+8.50e-003	+6.105201e+001
+8.084100e+001	+1.196940e+001	+5.25e-003	+6.329632e+001
+7.706480e+001	+1.109171e+001	+7.00e-003	+6.551020e+001
+7.633800e+001	+1.240562e+001	+7.41e-003	+6.769246e+001
+7.300420e+001	+1.105819e+001	+1.098e-002	+6.989214e+001
+7.401540e+001	+1.020433e+001	+1.004e-002	+7.208527e+001
+7.777580e+001	+1.166174e+001	+6.54e-003	+7.423453e+001
+8.259480e+001	+1.250572e+001	+5.11e-003	+7.643638e+001
+7.847100e+001	+1.123912e+001	+6.38e-003	+7.859026e+001
+7.949800e+001	+1.163170e+001	+5.60e-003	+8.084793e+001
+8.575480e+001	+1.307586e+001	+5.76e-003	+8.294901e+001
+8.750860e+001	+1.300183e+001	+6.82e-003	+8.510004e+001
+9.286480e+001	+1.262604e+001	+1.249e-002	+8.724206e+001
+7.649600e+001	+1.253551e+001	+7.54e-003	+8.937318e+001
+8.343220e+001	+1.268692e+001	+5.08e-003	+9.155907e+001
+8.140980e+001	+1.294835e+001	+5.09e-003	+9.373210e+001
+8.428540e+001	+1.317936e+001	+5.23e-003	+9.586519e+001
+9.136380e+001	+1.240010e+001	+1.045e-002	+9.797678e+001
+7.674880e+001	+1.200069e+001	+7.36e-003	+1.0016395e+002
+7.622740e+001	+1.186525e+001	+7.73e-003	+1.0232648e+002
+7.224580e+001	+1.105788e+001	+1.198e-002	+1.0459987e+002
+7.788640e+001	+1.173817e+001	+6.34e-003	+1.0677470e+002
+8.129920e+001	+1.261239e+001	+5.04e-003	+1.0903889e+002
+8.725580e+001	+1.279650e+001	+6.57e-003	+1.1125050e+002
+8.711360e+001	+1.309604e+001	+6.69e-003	+1.1346515e+002
+7.919780e+001	+1.168329e+001	+5.73e-003	+1.1567813e+002
+7.834460e+001	+1.178950e+001	+6.33e-003	+1.1789802e+002
+7.652760e+001	+1.126814e+001	+7.52e-003	+1.2016968e+002
+7.360460e+001	+1.189966e+001	+1.012e-002	+1.2236866e+002
+7.684360e+001	+1.212083e+001	+7.20e-003	+1.2464383e+002
+8.014580e+001	+1.225270e+001	+5.51e-003	+1.2709443e+002
+6.992320e+001	+1.126537e+001	+1.545e-002	+1.2933014e+002
