# Supplementary material for: Neuromotor Noise Is Malleable by Amplifying Perceived Errors
Source: PLoS Comput Biol. 2016 Aug 4;12(8):e1005044. doi: 10.1371/journal.pcbi.1005044 (PMC4973920; doi:10.1371/journal.pcbi.1005044)
Supplement: S1 Dataset — (ZIP) [file pcbi.1005044.s003.zip › Control/S5/S5_D5_B3.txt]

+7.463160e+001	+1.297976e+001	+8.99e-003	+2.26361e+000
+7.611680e+001	+1.209031e+001	+7.80e-003	+4.61917e+000
+8.523340e+001	+1.413727e+001	+5.53e-003	+6.86093e+000
+7.919780e+001	+1.204510e+001	+5.65e-003	+8.99025e+000
+8.566000e+001	+1.459608e+001	+5.93e-003	+1.116052e+001
+9.256460e+001	+1.096236e+001	+1.228e-002	+1.333953e+001
+7.728600e+001	+1.224220e+001	+6.87e-003	+1.540268e+001
+7.336760e+001	+1.204117e+001	+1.045e-002	+1.749627e+001
+8.030380e+001	+1.241902e+001	+5.61e-003	+1.968291e+001
+7.575340e+001	+1.190469e+001	+7.91e-003	+2.183187e+001
+8.624460e+001	+1.417339e+001	+6.00e-003	+2.401542e+001
+7.708060e+001	+1.226551e+001	+6.84e-003	+2.611774e+001
+7.587980e+001	+1.233583e+001	+8.06e-003	+2.817851e+001
+7.788640e+001	+1.166804e+001	+6.36e-003	+3.026637e+001
+7.738080e+001	+1.220000e+001	+6.94e-003	+3.240054e+001
+8.028800e+001	+1.240924e+001	+5.65e-003	+3.454432e+001
+7.513720e+001	+1.215790e+001	+8.57e-003	+3.662533e+001
+8.044600e+001	+1.159750e+001	+5.52e-003	+3.874909e+001
+7.317800e+001	+1.166154e+001	+1.066e-002	+4.089589e+001
+7.605360e+001	+1.159653e+001	+7.70e-003	+4.310889e+001
+7.456840e+001	+1.228818e+001	+9.19e-003	+4.536966e+001
+7.338340e+001	+1.157247e+001	+1.048e-002	+4.760528e+001
+8.215240e+001	+1.317214e+001	+5.03e-003	+4.981851e+001
+7.820240e+001	+1.283040e+001	+6.14e-003	+5.199779e+001
+6.159660e+001	+1.071480e+001	+3.372e-002	+5.422327e+001
+8.796680e+001	+1.456224e+001	+7.00e-003	+5.644954e+001
+8.194700e+001	+1.299836e+001	+5.02e-003	+5.863497e+001
+8.047760e+001	+1.219233e+001	+5.31e-003	+6.079385e+001
+8.785620e+001	+1.396410e+001	+7.00e-003	+6.293394e+001
+8.864620e+001	+1.340849e+001	+7.93e-003	+6.505274e+001
+8.682920e+001	+1.383196e+001	+6.28e-003	+6.725979e+001
+6.854860e+001	+1.223118e+001	+1.768e-002	+6.942716e+001
+7.998780e+001	+1.299214e+001	+5.53e-003	+7.170670e+001
+8.093580e+001	+1.335737e+001	+5.51e-003	+7.387705e+001
+8.836180e+001	+1.332969e+001	+7.38e-003	+7.603920e+001
+8.640260e+001	+1.343461e+001	+6.39e-003	+7.820761e+001
+7.924520e+001	+1.251057e+001	+5.66e-003	+8.035030e+001
+8.676600e+001	+1.293865e+001	+6.40e-003	+8.249122e+001
+8.186800e+001	+1.296841e+001	+5.11e-003	+8.471166e+001
+7.633800e+001	+1.209792e+001	+7.41e-003	+8.688909e+001
+8.215240e+001	+1.380193e+001	+5.05e-003	+8.908284e+001
+7.840780e+001	+1.219980e+001	+6.05e-003	+9.126298e+001
+6.668420e+001	+1.091569e+001	+2.166e-002	+9.347679e+001
+7.466320e+001	+1.183286e+001	+9.10e-003	+9.572514e+001
+8.449080e+001	+1.356356e+001	+5.31e-003	+9.801454e+001
+8.291080e+001	+1.296661e+001	+5.05e-003	+1.0026789e+002
+8.096740e+001	+1.254719e+001	+5.59e-003	+1.0241045e+002
+7.888180e+001	+1.283292e+001	+5.87e-003	+1.0451559e+002
+8.090420e+001	+1.203312e+001	+5.36e-003	+1.0666336e+002
+9.070020e+001	+1.258399e+001	+9.70e-003	+1.0893055e+002
+8.701880e+001	+1.307091e+001	+6.80e-003	+1.1111456e+002
+8.788780e+001	+1.308589e+001	+7.19e-003	+1.1335163e+002
+8.300560e+001	+1.277609e+001	+5.20e-003	+1.1552588e+002
+7.346240e+001	+1.216267e+001	+1.025e-002	+1.1784958e+002
+8.701880e+001	+1.330718e+001	+6.77e-003	+1.2010245e+002
+7.665400e+001	+1.125848e+001	+7.27e-003	+1.2233834e+002
+8.387460e+001	+1.303732e+001	+5.54e-003	+1.2465251e+002
+8.940460e+001	+1.330402e+001	+8.62e-003	+1.2700817e+002
+8.899380e+001	+1.440937e+001	+8.00e-003	+1.2925874e+002
+8.905700e+001	+1.321573e+001	+7.95e-003	+1.3153896e+002
