# Supplementary material for: Neuromotor Noise Is Malleable by Amplifying Perceived Errors
Source: PLoS Comput Biol. 2016 Aug 4;12(8):e1005044. doi: 10.1371/journal.pcbi.1005044 (PMC4973920; doi:10.1371/journal.pcbi.1005044)
Supplement: S1 Dataset — (ZIP) [file pcbi.1005044.s003.zip › Control/S5/S5_D5_B4.txt]

+9.414460e+001	+1.248775e+001	+1.439e-002	+1.70620e+000
+7.867640e+001	+1.254510e+001	+6.16e-003	+3.91372e+000
+7.507400e+001	+1.184658e+001	+8.55e-003	+6.19026e+000
+7.731760e+001	+1.269146e+001	+6.90e-003	+8.42496e+000
+8.095160e+001	+1.228048e+001	+5.53e-003	+1.068216e+001
+7.940320e+001	+1.244397e+001	+5.79e-003	+1.298744e+001
+8.041440e+001	+1.202411e+001	+5.47e-003	+1.523379e+001
+8.422220e+001	+1.261296e+001	+5.21e-003	+1.744958e+001
+7.821820e+001	+1.136650e+001	+6.20e-003	+1.967859e+001
+8.000360e+001	+1.260280e+001	+5.44e-003	+2.197156e+001
+8.834600e+001	+1.396379e+001	+7.40e-003	+2.425795e+001
+8.828280e+001	+1.409674e+001	+7.52e-003	+2.657061e+001
+8.698720e+001	+1.296967e+001	+6.77e-003	+2.880239e+001
+6.769540e+001	+1.119321e+001	+1.954e-002	+3.103935e+001
+7.303580e+001	+1.131078e+001	+1.107e-002	+3.325568e+001
+7.399960e+001	+1.113988e+001	+9.86e-003	+3.554879e+001
+8.088840e+001	+1.207571e+001	+5.34e-003	+3.778442e+001
+7.829720e+001	+1.164651e+001	+6.41e-003	+4.002379e+001
+7.491600e+001	+1.149919e+001	+8.91e-003	+4.234750e+001
+7.720700e+001	+1.039250e+001	+6.85e-003	+4.463754e+001
+9.651460e+001	+1.370292e+001	+1.799e-002	+4.685711e+001
+8.820380e+001	+1.454469e+001	+7.39e-003	+4.906054e+001
+7.850260e+001	+1.198751e+001	+5.99e-003	+5.128686e+001
+7.429980e+001	+1.248240e+001	+9.50e-003	+5.358173e+001
+8.341640e+001	+1.315769e+001	+5.14e-003	+5.586523e+001
+7.166120e+001	+1.094792e+001	+1.283e-002	+5.817499e+001
+8.567580e+001	+1.378899e+001	+6.15e-003	+6.050281e+001
+7.004960e+001	+1.229132e+001	+1.513e-002	+6.277686e+001
+7.960860e+001	+1.220137e+001	+5.85e-003	+6.510809e+001
+8.152040e+001	+1.249042e+001	+5.18e-003	+6.746517e+001
+7.896080e+001	+1.303813e+001	+5.73e-003	+6.983613e+001
+7.610100e+001	+1.310557e+001	+7.65e-003	+7.223142e+001
+7.382580e+001	+1.203808e+001	+9.99e-003	+7.462592e+001
+8.643420e+001	+1.434566e+001	+6.27e-003	+7.700471e+001
+7.493180e+001	+1.288419e+001	+8.84e-003	+7.927478e+001
+7.006540e+001	+1.141630e+001	+1.522e-002	+8.160901e+001
+8.046180e+001	+1.321544e+001	+5.21e-003	+8.394443e+001
+8.608660e+001	+1.397717e+001	+5.88e-003	+8.624173e+001
+8.360600e+001	+1.354879e+001	+5.07e-003	+8.847164e+001
+7.921360e+001	+1.360336e+001	+6.09e-003	+9.077446e+001
+7.368360e+001	+1.255800e+001	+1.007e-002	+9.298723e+001
+6.651040e+001	+1.138469e+001	+2.178e-002	+9.516853e+001
+6.605220e+001	+1.086798e+001	+2.301e-002	+9.741084e+001
+7.186660e+001	+1.157419e+001	+1.240e-002	+9.966290e+001
+8.180480e+001	+1.422842e+001	+5.16e-003	+1.0188812e+002
+8.014580e+001	+1.232744e+001	+5.54e-003	+1.0410633e+002
+7.900820e+001	+1.265616e+001	+5.74e-003	+1.0630103e+002
+7.741240e+001	+1.145867e+001	+6.64e-003	+1.0851566e+002
+7.730180e+001	+1.127828e+001	+6.81e-003	+1.1073340e+002
+8.866200e+001	+1.308140e+001	+7.77e-003	+1.1301892e+002
+8.370080e+001	+1.312392e+001	+5.17e-003	+1.1524422e+002
+8.049340e+001	+1.198981e+001	+5.32e-003	+1.1752446e+002
+8.842500e+001	+1.219499e+001	+7.46e-003	+1.1982905e+002
+8.573900e+001	+1.287286e+001	+5.74e-003	+1.2203607e+002
+8.913600e+001	+1.341711e+001	+8.00e-003	+1.2433005e+002
+8.450660e+001	+1.255626e+001	+5.56e-003	+1.2651340e+002
+7.559540e+001	+1.237693e+001	+8.03e-003	+1.2873138e+002
+9.542440e+001	+1.170574e+001	+1.661e-002	+1.3092572e+002
+8.013000e+001	+1.120397e+001	+5.31e-003	+1.3310618e+002
+8.109380e+001	+1.215598e+001	+5.35e-003	+1.3538942e+002
