# Supplementary material for: Neuromotor Noise Is Malleable by Amplifying Perceived Errors
Source: PLoS Comput Biol. 2016 Aug 4;12(8):e1005044. doi: 10.1371/journal.pcbi.1005044 (PMC4973920; doi:10.1371/journal.pcbi.1005044)
Supplement: S1 Dataset — (ZIP) [file pcbi.1005044.s003.zip › Control/S5/S5_D6_B1.txt]

+7.665400e+001	+1.073024e+001	+7.38e-003	+1.56404e+000
+8.197860e+001	+1.245566e+001	+5.00e-003	+3.92852e+000
+8.183640e+001	+1.172503e+001	+5.21e-003	+6.15058e+000
+8.597600e+001	+1.152588e+001	+5.93e-003	+8.35179e+000
+8.335320e+001	+1.269888e+001	+5.16e-003	+1.054938e+001
+8.096740e+001	+1.231812e+001	+5.58e-003	+1.271531e+001
+8.468040e+001	+1.265833e+001	+5.71e-003	+1.500196e+001
+8.202600e+001	+1.180091e+001	+4.98e-003	+1.728011e+001
+8.553360e+001	+1.265324e+001	+5.79e-003	+1.962384e+001
+8.848820e+001	+1.166744e+001	+7.78e-003	+2.193568e+001
+8.888320e+001	+1.179104e+001	+7.89e-003	+2.428737e+001
+8.363760e+001	+1.200064e+001	+5.21e-003	+2.663430e+001
+9.125320e+001	+1.154260e+001	+1.058e-002	+2.898524e+001
+7.952960e+001	+1.182649e+001	+5.70e-003	+3.121952e+001
+8.651320e+001	+1.413115e+001	+6.60e-003	+3.345311e+001
+8.714520e+001	+1.301834e+001	+6.63e-003	+3.572016e+001
+7.763360e+001	+1.110511e+001	+6.54e-003	+3.800517e+001
+9.017880e+001	+1.199603e+001	+9.35e-003	+4.023888e+001
+8.651320e+001	+1.292799e+001	+6.13e-003	+4.245666e+001
+8.831440e+001	+1.322884e+001	+7.35e-003	+4.470399e+001
+8.401680e+001	+1.369127e+001	+5.76e-003	+4.695898e+001
+8.577060e+001	+1.267295e+001	+5.75e-003	+4.925826e+001
+8.223140e+001	+1.199764e+001	+5.09e-003	+5.157243e+001
+8.918340e+001	+1.314678e+001	+8.20e-003	+5.389360e+001
+7.298840e+001	+1.110182e+001	+1.100e-002	+5.624867e+001
+8.701880e+001	+1.326430e+001	+6.80e-003	+5.852199e+001
+8.856720e+001	+1.292833e+001	+7.72e-003	+6.084793e+001
+8.632360e+001	+1.281031e+001	+6.15e-003	+6.318670e+001
+8.652900e+001	+1.268984e+001	+6.14e-003	+6.552770e+001
+8.839340e+001	+1.345191e+001	+7.39e-003	+6.783143e+001
+8.804580e+001	+1.261271e+001	+7.17e-003	+7.009762e+001
+8.825120e+001	+1.311817e+001	+7.30e-003	+7.236011e+001
+8.608660e+001	+1.356240e+001	+5.93e-003	+7.455861e+001
+9.065280e+001	+1.108805e+001	+9.79e-003	+7.683868e+001
+8.265800e+001	+1.275344e+001	+5.05e-003	+7.898917e+001
+8.883580e+001	+1.303103e+001	+7.76e-003	+8.118162e+001
+7.848680e+001	+1.125759e+001	+6.33e-003	+8.343011e+001
+7.036560e+001	+1.147416e+001	+1.468e-002	+8.565174e+001
+8.006680e+001	+1.268420e+001	+5.54e-003	+8.894009e+001
+8.730320e+001	+1.332915e+001	+6.67e-003	+9.137058e+001
+7.886600e+001	+1.191090e+001	+6.07e-003	+9.368310e+001
+8.817220e+001	+1.339372e+001	+7.23e-003	+9.596093e+001
+9.014720e+001	+1.219074e+001	+9.19e-003	+9.820224e+001
+8.567580e+001	+1.248612e+001	+5.71e-003	+1.0044648e+002
+8.622880e+001	+1.288706e+001	+6.31e-003	+1.0264389e+002
+8.280020e+001	+1.252930e+001	+4.98e-003	+1.0480089e+002
+8.368500e+001	+1.345917e+001	+5.12e-003	+1.0690914e+002
+8.804580e+001	+1.326579e+001	+7.20e-003	+1.0905434e+002
+8.148880e+001	+1.201995e+001	+5.09e-003	+1.1123209e+002
+8.442760e+001	+1.370225e+001	+5.25e-003	+1.1344917e+002
+8.403260e+001	+1.278395e+001	+5.39e-003	+1.1566323e+002
+8.859880e+001	+1.201348e+001	+7.76e-003	+1.1777927e+002
+8.466460e+001	+1.361172e+001	+5.60e-003	+1.1989952e+002
+8.795100e+001	+1.319176e+001	+7.20e-003	+1.2194761e+002
+8.261060e+001	+1.229482e+001	+5.08e-003	+1.2410289e+002
+8.520180e+001	+1.296421e+001	+5.59e-003	+1.2618744e+002
+7.715960e+001	+1.171830e+001	+6.84e-003	+1.2830433e+002
+8.382720e+001	+1.280503e+001	+5.47e-003	+1.3045280e+002
+8.167840e+001	+1.211553e+001	+5.43e-003	+1.3256837e+002
+8.572320e+001	+1.261794e+001	+5.73e-003	+1.3478784e+002
