# Supplementary material for: Neuromotor Noise Is Malleable by Amplifying Perceived Errors
Source: PLoS Comput Biol. 2016 Aug 4;12(8):e1005044. doi: 10.1371/journal.pcbi.1005044 (PMC4973920; doi:10.1371/journal.pcbi.1005044)
Supplement: S1 Dataset — (ZIP) [file pcbi.1005044.s003.zip › Control/S5/S5_D6_B2.txt]

+8.063560e+001	+1.312694e+001	+5.23e-003	+1.48726e+000
+7.989300e+001	+1.297046e+001	+5.43e-003	+3.58170e+000
+8.257900e+001	+1.260278e+001	+5.15e-003	+5.70163e+000
+8.420640e+001	+1.264302e+001	+5.21e-003	+7.85692e+000
+8.347960e+001	+1.275189e+001	+5.06e-003	+9.97540e+000
+8.471200e+001	+1.234155e+001	+5.53e-003	+1.207901e+001
+9.469760e+001	+1.214813e+001	+1.531e-002	+1.417300e+001
+8.140980e+001	+1.294668e+001	+5.09e-003	+1.619037e+001
+9.273840e+001	+1.137791e+001	+1.239e-002	+1.830009e+001
+8.409580e+001	+1.364447e+001	+5.55e-003	+2.037299e+001
+8.867780e+001	+1.337007e+001	+7.98e-003	+2.237733e+001
+9.198000e+001	+1.139413e+001	+1.138e-002	+2.438880e+001
+8.117280e+001	+1.271436e+001	+5.14e-003	+2.651852e+001
+8.981540e+001	+1.232409e+001	+8.79e-003	+2.868746e+001
+8.539140e+001	+1.444280e+001	+5.57e-003	+3.080571e+001
+8.787200e+001	+1.312337e+001	+7.23e-003	+3.290005e+001
+9.104780e+001	+1.098199e+001	+1.025e-002	+3.509241e+001
+8.455400e+001	+1.317766e+001	+5.48e-003	+3.723149e+001
+8.716100e+001	+1.213703e+001	+6.61e-003	+3.933121e+001
+9.389180e+001	+1.167397e+001	+1.406e-002	+4.153175e+001
+7.885020e+001	+1.190454e+001	+6.04e-003	+4.364669e+001
+7.921360e+001	+1.155507e+001	+5.74e-003	+4.572130e+001
+7.573760e+001	+1.189542e+001	+7.93e-003	+4.787992e+001
+8.370080e+001	+1.304798e+001	+5.18e-003	+5.008111e+001
+7.682780e+001	+1.090837e+001	+7.16e-003	+5.223287e+001
+8.114120e+001	+1.293005e+001	+5.16e-003	+5.441311e+001
+7.934000e+001	+1.176773e+001	+5.59e-003	+5.653672e+001
+8.128340e+001	+1.249642e+001	+5.05e-003	+5.866420e+001
+7.992460e+001	+1.188143e+001	+5.39e-003	+6.079368e+001
+8.491740e+001	+1.161438e+001	+5.50e-003	+6.297316e+001
+8.311620e+001	+1.329604e+001	+5.41e-003	+6.528644e+001
+8.242100e+001	+1.361473e+001	+5.60e-003	+6.749944e+001
+8.036700e+001	+1.246445e+001	+5.45e-003	+6.973167e+001
+7.279880e+001	+1.123482e+001	+1.121e-002	+7.200130e+001
+8.616560e+001	+1.154626e+001	+5.98e-003	+7.431497e+001
+7.709640e+001	+1.116784e+001	+7.06e-003	+7.652831e+001
+7.311480e+001	+1.104746e+001	+1.089e-002	+7.883433e+001
+8.305300e+001	+1.203607e+001	+5.35e-003	+8.118354e+001
+1.1161940e+002	+1.106041e+001	+6.124e-002	+8.343539e+001
+7.283040e+001	+1.104449e+001	+1.123e-002	+8.551094e+001
+7.586400e+001	+1.249524e+001	+8.07e-003	+8.784575e+001
+7.817080e+001	+1.179769e+001	+6.35e-003	+9.002533e+001
+8.036700e+001	+1.283088e+001	+5.36e-003	+9.222531e+001
+8.529660e+001	+1.278370e+001	+5.84e-003	+9.445012e+001
+7.049200e+001	+1.096774e+001	+1.463e-002	+9.665087e+001
+7.417340e+001	+1.075812e+001	+9.84e-003	+9.881188e+001
+7.393640e+001	+1.143946e+001	+9.80e-003	+1.0112394e+002
+7.328860e+001	+1.101093e+001	+1.080e-002	+1.0340438e+002
+8.248420e+001	+1.204358e+001	+5.29e-003	+1.0563537e+002
+8.648160e+001	+1.282177e+001	+6.11e-003	+1.0786652e+002
+9.024200e+001	+1.316286e+001	+9.24e-003	+1.1017734e+002
+9.109520e+001	+1.166962e+001	+1.023e-002	+1.1237169e+002
+7.697000e+001	+1.235138e+001	+6.91e-003	+1.1466272e+002
+8.477520e+001	+1.327996e+001	+5.82e-003	+1.1693688e+002
+8.202600e+001	+1.298919e+001	+4.98e-003	+1.1917020e+002
+8.265800e+001	+1.388893e+001	+5.09e-003	+1.2148398e+002
+7.987720e+001	+1.115561e+001	+5.64e-003	+1.2368234e+002
+7.793380e+001	+1.221848e+001	+6.37e-003	+1.2593378e+002
+7.082380e+001	+1.098667e+001	+1.411e-002	+1.2812757e+002
+8.861460e+001	+1.201688e+001	+7.79e-003	+1.3040559e+002
