# Supplementary material for: Neuromotor Noise Is Malleable by Amplifying Perceived Errors
Source: PLoS Comput Biol. 2016 Aug 4;12(8):e1005044. doi: 10.1371/journal.pcbi.1005044 (PMC4973920; doi:10.1371/journal.pcbi.1005044)
Supplement: S1 Dataset — (ZIP) [file pcbi.1005044.s003.zip › Control/S5/S5_D6_B3.txt]

+7.589560e+001	+1.163217e+001	+7.81e-003	+1.61488e+000
+8.907280e+001	+1.231458e+001	+8.09e-003	+3.81375e+000
+8.844080e+001	+1.278553e+001	+7.72e-003	+5.91094e+000
+7.447360e+001	+1.113812e+001	+9.39e-003	+8.12747e+000
+8.524920e+001	+1.218907e+001	+6.00e-003	+1.044125e+001
+8.581800e+001	+1.300776e+001	+5.77e-003	+1.268298e+001
+8.675020e+001	+1.254485e+001	+6.60e-003	+1.491824e+001
+8.994180e+001	+1.135993e+001	+8.97e-003	+1.717270e+001
+9.940600e+001	+1.188133e+001	+2.451e-002	+1.937566e+001
+9.281740e+001	+1.141380e+001	+1.249e-002	+2.154330e+001
+8.250000e+001	+1.218935e+001	+5.27e-003	+2.375735e+001
+8.374820e+001	+1.329257e+001	+5.22e-003	+2.586081e+001
+7.428400e+001	+1.143164e+001	+9.58e-003	+2.796210e+001
+9.166400e+001	+1.127019e+001	+1.116e-002	+3.039165e+001
+8.251580e+001	+1.235331e+001	+5.25e-003	+3.266818e+001
+9.130060e+001	+1.229507e+001	+1.038e-002	+3.497118e+001
+8.150460e+001	+1.216321e+001	+5.12e-003	+3.713906e+001
+8.357440e+001	+1.219645e+001	+5.11e-003	+3.941937e+001
+8.569160e+001	+1.247492e+001	+5.72e-003	+4.169652e+001
+8.362180e+001	+1.195879e+001	+5.19e-003	+4.390106e+001
+7.722280e+001	+9.71285e+000	+7.05e-003	+4.608291e+001
+8.771400e+001	+1.303908e+001	+7.26e-003	+4.831702e+001
+8.842500e+001	+1.156482e+001	+7.71e-003	+5.050564e+001
+8.757180e+001	+1.223831e+001	+6.92e-003	+5.273948e+001
+8.913600e+001	+1.137340e+001	+8.31e-003	+5.498045e+001
+8.561260e+001	+1.249464e+001	+5.70e-003	+5.720390e+001
+8.954680e+001	+1.233536e+001	+8.65e-003	+5.946545e+001
+8.779300e+001	+1.159445e+001	+7.29e-003	+6.174452e+001
+9.431840e+001	+1.203628e+001	+1.467e-002	+6.408436e+001
+8.071460e+001	+1.135774e+001	+5.16e-003	+6.632076e+001
+9.235920e+001	+1.041504e+001	+1.213e-002	+6.856149e+001
+7.505820e+001	+1.050066e+001	+8.86e-003	+7.068185e+001
+8.036700e+001	+1.138644e+001	+5.55e-003	+7.288802e+001
+8.600760e+001	+1.175232e+001	+5.98e-003	+7.518314e+001
+7.196140e+001	+9.96220e+000	+1.266e-002	+7.746548e+001
+9.265940e+001	+1.123006e+001	+1.231e-002	+7.975525e+001
+8.324260e+001	+1.286748e+001	+5.38e-003	+8.211300e+001
+8.152040e+001	+1.245056e+001	+5.17e-003	+8.433228e+001
+8.101480e+001	+1.258628e+001	+5.46e-003	+8.657617e+001
+8.254740e+001	+1.292020e+001	+5.22e-003	+8.881803e+001
+8.806160e+001	+1.230312e+001	+7.37e-003	+9.107292e+001
+8.025640e+001	+1.089565e+001	+5.30e-003	+9.328436e+001
+8.652900e+001	+1.202719e+001	+6.39e-003	+9.553765e+001
+7.736500e+001	+1.120326e+001	+6.74e-003	+9.766857e+001
+8.697140e+001	+1.196450e+001	+6.42e-003	+9.985070e+001
+8.727160e+001	+1.206741e+001	+6.87e-003	+1.0193118e+002
+8.016160e+001	+1.113208e+001	+5.31e-003	+1.0411334e+002
+8.679760e+001	+1.218659e+001	+6.48e-003	+1.0622795e+002
+7.976660e+001	+1.125867e+001	+5.81e-003	+1.0842245e+002
+8.858300e+001	+1.203787e+001	+7.71e-003	+1.1056801e+002
+8.648160e+001	+1.284764e+001	+6.11e-003	+1.1263459e+002
+8.270540e+001	+1.118509e+001	+4.98e-003	+1.1481090e+002
+8.408000e+001	+1.228010e+001	+5.23e-003	+1.1701541e+002
+9.288060e+001	+1.070984e+001	+1.276e-002	+1.1918801e+002
+7.975080e+001	+1.179853e+001	+5.68e-003	+1.2131213e+002
+7.812340e+001	+1.132861e+001	+6.20e-003	+1.2348900e+002
+7.169280e+001	+9.99228e+000	+1.316e-002	+1.2572919e+002
+8.638680e+001	+1.238582e+001	+6.06e-003	+1.2796247e+002
+7.662240e+001	+1.133166e+001	+7.29e-003	+1.3012160e+002
+8.144140e+001	+1.251353e+001	+5.09e-003	+1.3238447e+002
