# Supplementary material for: Neuromotor Noise Is Malleable by Amplifying Perceived Errors
Source: PLoS Comput Biol. 2016 Aug 4;12(8):e1005044. doi: 10.1371/journal.pcbi.1005044 (PMC4973920; doi:10.1371/journal.pcbi.1005044)
Supplement: S1 Dataset — (ZIP) [file pcbi.1005044.s003.zip › Control/S5/S5_D6_B4.txt]

+7.595880e+001	+1.203569e+001	+7.88e-003	+1.57598e+000
+8.870940e+001	+1.347649e+001	+8.04e-003	+3.78235e+000
+8.652900e+001	+1.290478e+001	+6.13e-003	+5.85126e+000
+8.294240e+001	+1.299591e+001	+5.09e-003	+7.91677e+000
+8.197860e+001	+1.322826e+001	+4.99e-003	+9.93225e+000
+8.417480e+001	+1.397706e+001	+5.50e-003	+1.191543e+001
+8.183640e+001	+1.254006e+001	+5.18e-003	+1.393970e+001
+8.177320e+001	+1.290715e+001	+5.29e-003	+1.590747e+001
+8.322680e+001	+1.409090e+001	+5.65e-003	+1.790685e+001
+7.783900e+001	+1.265985e+001	+6.50e-003	+1.983518e+001
+8.267380e+001	+1.290596e+001	+5.04e-003	+2.183242e+001
+8.649740e+001	+1.340223e+001	+6.26e-003	+2.385108e+001
+9.070020e+001	+1.382089e+001	+9.60e-003	+2.589898e+001
+7.926100e+001	+1.280496e+001	+5.76e-003	+2.792390e+001
+7.832880e+001	+1.161100e+001	+6.44e-003	+3.002710e+001
+7.655920e+001	+1.240168e+001	+7.49e-003	+3.210618e+001
+7.614840e+001	+1.283257e+001	+7.55e-003	+3.416005e+001
+8.027220e+001	+1.277880e+001	+5.57e-003	+3.622457e+001
+8.148880e+001	+1.353529e+001	+5.28e-003	+3.824281e+001
+8.608660e+001	+1.591006e+001	+6.46e-003	+4.027499e+001
+7.491600e+001	+1.250613e+001	+8.74e-003	+4.225950e+001
+8.433280e+001	+1.365633e+001	+5.25e-003	+4.432885e+001
+7.597460e+001	+1.212331e+001	+7.96e-003	+4.636684e+001
+6.908580e+001	+1.206699e+001	+1.663e-002	+4.840787e+001
+6.826420e+001	+1.144040e+001	+1.831e-002	+5.055323e+001
+7.820240e+001	+1.289542e+001	+6.13e-003	+5.273391e+001
+8.289500e+001	+1.298048e+001	+5.03e-003	+5.482699e+001
+7.847100e+001	+1.278431e+001	+6.06e-003	+5.688395e+001
+7.450520e+001	+1.238164e+001	+9.25e-003	+5.887561e+001
+6.862760e+001	+1.175913e+001	+1.754e-002	+6.098587e+001
+8.024060e+001	+1.292233e+001	+5.61e-003	+6.311970e+001
+8.630780e+001	+1.385448e+001	+6.22e-003	+6.518942e+001
+7.965600e+001	+1.327162e+001	+5.46e-003	+6.717734e+001
+8.589700e+001	+1.390057e+001	+5.89e-003	+6.933090e+001
+7.412600e+001	+1.175189e+001	+9.80e-003	+7.140986e+001
+7.673300e+001	+1.224214e+001	+7.37e-003	+7.350843e+001
+8.709780e+001	+1.413853e+001	+6.50e-003	+7.569282e+001
+7.227740e+001	+1.141939e+001	+1.205e-002	+7.772536e+001
+7.682780e+001	+1.200484e+001	+7.33e-003	+7.988969e+001
+8.193120e+001	+1.260477e+001	+5.04e-003	+8.207773e+001
+7.663820e+001	+1.164885e+001	+7.19e-003	+8.413316e+001
+7.210360e+001	+1.150442e+001	+1.218e-002	+8.623360e+001
+7.636960e+001	+1.257483e+001	+7.47e-003	+8.840068e+001
+6.856440e+001	+1.211203e+001	+1.760e-002	+9.054021e+001
+8.537560e+001	+1.360912e+001	+5.70e-003	+9.277036e+001
+7.976660e+001	+1.182614e+001	+5.63e-003	+9.483280e+001
+8.801420e+001	+1.330335e+001	+7.23e-003	+9.688803e+001
+8.431700e+001	+1.328040e+001	+5.23e-003	+9.902325e+001
+6.609960e+001	+1.198975e+001	+2.236e-002	+1.0104449e+002
+8.224720e+001	+1.428495e+001	+5.21e-003	+1.0322179e+002
+7.727020e+001	+1.200057e+001	+6.76e-003	+1.0529744e+002
+7.978240e+001	+1.244589e+001	+5.45e-003	+1.0734105e+002
+7.580080e+001	+1.145596e+001	+8.04e-003	+1.0944303e+002
+8.306880e+001	+1.233489e+001	+5.37e-003	+1.1162829e+002
+7.970340e+001	+1.236079e+001	+5.58e-003	+1.1369395e+002
+7.259340e+001	+1.114269e+001	+1.163e-002	+1.1578405e+002
+7.450520e+001	+1.135074e+001	+9.30e-003	+1.1798307e+002
+7.123460e+001	+1.166171e+001	+1.336e-002	+1.2014037e+002
+8.505960e+001	+1.399651e+001	+5.62e-003	+1.2232230e+002
+7.662240e+001	+1.240589e+001	+7.52e-003	+1.2439892e+002
