# Supplementary material for: Neuromotor Noise Is Malleable by Amplifying Perceived Errors
Source: PLoS Comput Biol. 2016 Aug 4;12(8):e1005044. doi: 10.1371/journal.pcbi.1005044 (PMC4973920; doi:10.1371/journal.pcbi.1005044)
Supplement: S1 Dataset — (ZIP) [file pcbi.1005044.s003.zip › Control/S6/S6_D1_B1.txt]

+9.070020e+001	+4.72452e+000	+1.357e-002	+2.49899e+000
+7.745980e+001	+5.07945e+000	+7.70e-003	+4.88918e+000
+7.636960e+001	+4.98383e+000	+9.08e-003	+7.21050e+000
+6.911740e+001	+3.47144e+000	+2.979e-002	+9.47504e+000
+7.496340e+001	+5.02378e+000	+1.108e-002	+1.191061e+001
+7.559540e+001	+4.95597e+000	+1.015e-002	+1.417055e+001
+7.905560e+001	+5.00953e+000	+6.26e-003	+1.638580e+001
+7.463160e+001	+4.79365e+000	+1.189e-002	+1.858679e+001
+7.557960e+001	+4.33758e+000	+1.090e-002	+2.077914e+001
+7.587980e+001	+4.74273e+000	+9.94e-003	+2.300997e+001
+7.605360e+001	+4.31415e+000	+1.017e-002	+2.515576e+001
+7.646440e+001	+3.88041e+000	+1.007e-002	+2.942774e+001
+7.992460e+001	+4.91770e+000	+5.67e-003	+3.160404e+001
+7.556380e+001	+4.95447e+000	+1.020e-002	+3.376702e+001
+6.894360e+001	+4.25034e+000	+2.636e-002	+3.594237e+001
+7.954540e+001	+5.00092e+000	+5.89e-003	+3.820303e+001
+8.191540e+001	+4.83123e+000	+5.00e-003	+4.036918e+001
+7.249860e+001	+4.14219e+000	+1.753e-002	+4.262153e+001
+7.922940e+001	+4.77514e+000	+6.21e-003	+4.480307e+001
+8.080940e+001	+5.30686e+000	+5.32e-003	+4.699492e+001
+7.712800e+001	+3.92578e+000	+8.98e-003	+4.910425e+001
+9.487140e+001	+3.93628e+000	+2.717e-002	+5.131675e+001
+7.166120e+001	+4.27669e+000	+1.911e-002	+5.341804e+001
+7.727020e+001	+5.22213e+000	+7.81e-003	+5.561334e+001
+7.151900e+001	+3.79914e+000	+2.113e-002	+5.976188e+001
+7.981400e+001	+4.85217e+000	+5.79e-003	+6.190064e+001
+7.836040e+001	+4.47350e+000	+7.07e-003	+6.603258e+001
+7.745980e+001	+3.66825e+000	+8.79e-003	+6.856442e+001
+8.537560e+001	+5.36568e+000	+5.98e-003	+7.148683e+001
+8.215240e+001	+4.60251e+000	+5.01e-003	+7.406929e+001
+8.746120e+001	+4.26264e+000	+8.65e-003	+7.687688e+001
+7.439460e+001	+4.46245e+000	+1.281e-002	+7.949978e+001
+7.753880e+001	+4.52726e+000	+7.91e-003	+8.222255e+001
+6.989160e+001	+4.29858e+000	+2.356e-002	+8.496554e+001
+6.973360e+001	+5.95861e+000	+1.975e-002	+8.775061e+001
+7.096600e+001	+4.31562e+000	+2.070e-002	+9.012236e+001
+6.981260e+001	+4.88134e+000	+2.190e-002	+9.267181e+001
+7.055520e+001	+4.30387e+000	+2.180e-002	+9.514752e+001
+7.557960e+001	+5.13478e+000	+1.003e-002	+9.760233e+001
+7.144000e+001	+4.20071e+000	+1.990e-002	+9.995201e+001
+7.834460e+001	+4.71952e+000	+6.95e-003	+1.0234479e+002
+7.706480e+001	+5.71412e+000	+7.80e-003	+1.0479886e+002
+7.172440e+001	+4.62180e+000	+1.804e-002	+1.0711009e+002
+7.809180e+001	+4.93811e+000	+7.08e-003	+1.0957097e+002
+7.139260e+001	+4.16309e+000	+2.014e-002	+1.1200710e+002
+7.885020e+001	+5.14165e+000	+6.35e-003	+1.1437169e+002
+8.084100e+001	+4.69732e+000	+5.25e-003	+1.1667181e+002
+7.727020e+001	+4.86314e+000	+8.00e-003	+1.1899283e+002
+8.539140e+001	+5.02161e+000	+6.09e-003	+1.2143540e+002
+7.521620e+001	+4.70350e+000	+1.103e-002	+1.2379529e+002
+7.682780e+001	+4.68522e+000	+8.67e-003	+1.2617738e+002
+7.332020e+001	+4.75045e+000	+1.436e-002	+1.2847171e+002
+7.502660e+001	+5.01559e+000	+1.101e-002	+1.3087799e+002
+7.096600e+001	+4.01123e+000	+2.177e-002	+1.3311918e+002
+7.616420e+001	+5.39757e+000	+9.05e-003	+1.3541468e+002
+6.597320e+001	+3.49883e+000	+4.005e-002	+1.3767163e+002
+7.297260e+001	+5.13155e+000	+1.440e-002	+1.4020475e+002
+7.117140e+001	+4.31475e+000	+2.021e-002	+1.4243304e+002
+7.087120e+001	+4.68586e+000	+1.986e-002	+1.4492601e+002
+7.499500e+001	+4.91466e+000	+1.113e-002	+1.4705486e+002
