# Supplementary material for: Neuromotor Noise Is Malleable by Amplifying Perceived Errors
Source: PLoS Comput Biol. 2016 Aug 4;12(8):e1005044. doi: 10.1371/journal.pcbi.1005044 (PMC4973920; doi:10.1371/journal.pcbi.1005044)
Supplement: S1 Dataset — (ZIP) [file pcbi.1005044.s003.zip › Control/S6/S6_D1_B2.txt]

+8.934140e+001	+5.92242e+000	+9.89e-003	+3.44681e+000
+8.738220e+001	+6.96468e+000	+7.25e-003	+5.86255e+000
+8.787200e+001	+7.46922e+000	+7.55e-003	+8.15437e+000
+8.355860e+001	+6.60982e+000	+5.24e-003	+1.059646e+001
+8.297400e+001	+6.73967e+000	+5.00e-003	+1.297594e+001
+8.085680e+001	+6.36997e+000	+5.28e-003	+1.525672e+001
+7.940320e+001	+6.16491e+000	+5.85e-003	+1.761487e+001
+8.512280e+001	+7.07005e+000	+5.65e-003	+1.991977e+001
+8.757180e+001	+7.13141e+000	+7.35e-003	+2.221095e+001
+8.744540e+001	+7.20880e+000	+7.33e-003	+2.450618e+001
+8.208920e+001	+6.98625e+000	+5.01e-003	+2.684351e+001
+8.084100e+001	+7.10537e+000	+5.20e-003	+2.907855e+001
+8.550200e+001	+6.99718e+000	+5.85e-003	+3.140563e+001
+7.431560e+001	+6.14354e+000	+1.106e-002	+3.365937e+001
+9.109520e+001	+6.53139e+000	+1.203e-002	+3.597444e+001
+9.060540e+001	+6.22476e+000	+1.153e-002	+3.852780e+001
+8.994180e+001	+6.83764e+000	+1.014e-002	+4.086034e+001
+8.570740e+001	+8.33247e+000	+5.94e-003	+4.318917e+001
+7.994040e+001	+6.86989e+000	+5.60e-003	+4.550131e+001
+7.749140e+001	+6.81895e+000	+7.13e-003	+4.774258e+001
+8.592860e+001	+7.57907e+000	+6.20e-003	+4.999586e+001
+8.810900e+001	+7.93511e+000	+7.70e-003	+5.225212e+001
+7.807600e+001	+6.51823e+000	+6.69e-003	+5.444536e+001
+8.316360e+001	+7.65017e+000	+5.07e-003	+5.664412e+001
+8.354280e+001	+6.92443e+000	+5.18e-003	+5.889007e+001
+8.693980e+001	+8.05427e+000	+6.69e-003	+6.114390e+001
+7.439460e+001	+6.60441e+000	+1.066e-002	+6.336646e+001
+7.668560e+001	+5.64054e+000	+8.29e-003	+6.561560e+001
+8.147300e+001	+7.90300e+000	+5.25e-003	+6.789295e+001
+8.970480e+001	+6.82974e+000	+9.87e-003	+7.011701e+001
+8.651320e+001	+8.00965e+000	+6.44e-003	+7.241256e+001
+8.425380e+001	+7.45365e+000	+5.31e-003	+7.466911e+001
+8.712940e+001	+8.38364e+000	+6.79e-003	+7.690924e+001
+8.897800e+001	+7.46581e+000	+8.80e-003	+7.912414e+001
+9.079500e+001	+8.67492e+000	+1.048e-002	+8.134104e+001
+9.000500e+001	+6.68293e+000	+1.032e-002	+8.353794e+001
+8.118860e+001	+7.12723e+000	+5.19e-003	+8.568081e+001
+8.041440e+001	+6.40784e+000	+5.36e-003	+8.782305e+001
+8.180480e+001	+6.93939e+000	+5.00e-003	+8.998005e+001
+8.776140e+001	+7.77787e+000	+7.43e-003	+9.216632e+001
+9.130060e+001	+6.50914e+000	+1.244e-002	+9.440394e+001
+8.537560e+001	+7.57035e+000	+5.78e-003	+9.669365e+001
+9.209060e+001	+6.85808e+000	+1.341e-002	+9.891090e+001
+8.937300e+001	+7.11286e+000	+9.28e-003	+1.0122785e+002
+8.682920e+001	+8.20389e+000	+6.62e-003	+1.0348516e+002
+8.341640e+001	+7.53783e+000	+5.09e-003	+1.0564366e+002
+8.569160e+001	+8.24871e+000	+5.96e-003	+1.0784903e+002
+8.749280e+001	+7.77804e+000	+7.21e-003	+1.1017064e+002
+8.347960e+001	+7.85669e+000	+5.09e-003	+1.1239553e+002
+9.433420e+001	+7.14104e+000	+1.731e-002	+1.1460493e+002
+8.742960e+001	+7.21156e+000	+7.29e-003	+1.1684448e+002
+8.826700e+001	+7.75958e+000	+7.95e-003	+1.1912750e+002
+7.185080e+001	+5.16891e+000	+1.658e-002	+1.2136524e+002
+8.357440e+001	+7.58503e+000	+5.12e-003	+1.2360760e+002
+7.922940e+001	+7.33621e+000	+5.82e-003	+1.2579155e+002
+7.745980e+001	+7.02286e+000	+7.13e-003	+1.2808537e+002
+8.327420e+001	+8.24237e+000	+5.14e-003	+1.3025956e+002
+8.904120e+001	+7.36647e+000	+8.80e-003	+1.3245799e+002
+7.790220e+001	+7.29345e+000	+6.65e-003	+1.3463677e+002
+8.648160e+001	+8.11175e+000	+6.35e-003	+1.3679487e+002
