# Supplementary material for: Neuromotor Noise Is Malleable by Amplifying Perceived Errors
Source: PLoS Comput Biol. 2016 Aug 4;12(8):e1005044. doi: 10.1371/journal.pcbi.1005044 (PMC4973920; doi:10.1371/journal.pcbi.1005044)
Supplement: S1 Dataset — (ZIP) [file pcbi.1005044.s003.zip › Control/S6/S6_D1_B3.txt]

+8.984700e+001	+8.79386e+000	+9.29e-003	+2.41967e+000
+7.801280e+001	+7.08193e+000	+6.60e-003	+6.77819e+000
+9.047900e+001	+6.94321e+000	+1.083e-002	+9.50004e+000
+8.626040e+001	+7.67382e+000	+6.25e-003	+1.193950e+001
+7.444200e+001	+7.17828e+000	+1.026e-002	+1.429379e+001
+8.589700e+001	+8.19293e+000	+6.00e-003	+1.661557e+001
+7.234060e+001	+6.31340e+000	+1.411e-002	+1.897239e+001
+8.377980e+001	+7.11705e+000	+5.16e-003	+2.131568e+001
+6.954400e+001	+6.19348e+000	+1.975e-002	+2.362471e+001
+7.779160e+001	+7.68459e+000	+6.75e-003	+2.593088e+001
+8.125180e+001	+7.67638e+000	+5.07e-003	+2.828264e+001
+8.354280e+001	+8.19912e+000	+5.09e-003	+3.051171e+001
+8.984700e+001	+7.37184e+000	+9.80e-003	+3.289869e+001
+8.848820e+001	+7.16811e+000	+8.24e-003	+3.520742e+001
+7.072900e+001	+5.96975e+000	+1.758e-002	+3.748584e+001
+9.188520e+001	+6.28912e+000	+1.360e-002	+3.976176e+001
+8.777720e+001	+7.61435e+000	+7.54e-003	+4.206641e+001
+7.632220e+001	+6.55585e+000	+8.27e-003	+4.430341e+001
+8.087260e+001	+6.73248e+000	+5.24e-003	+4.660675e+001
+8.414320e+001	+8.02122e+000	+5.28e-003	+4.889948e+001
+7.885020e+001	+7.16652e+000	+6.03e-003	+5.115304e+001
+8.308460e+001	+7.35931e+000	+5.03e-003	+5.333410e+001
+7.960860e+001	+6.76882e+000	+5.79e-003	+5.563642e+001
+7.927680e+001	+6.58532e+000	+5.96e-003	+5.781999e+001
+8.777720e+001	+8.53073e+000	+7.33e-003	+6.007264e+001
+7.930840e+001	+7.07326e+000	+5.78e-003	+6.231962e+001
+7.782320e+001	+6.95847e+000	+6.84e-003	+6.457701e+001
+8.275280e+001	+7.87230e+000	+5.06e-003	+6.676063e+001
+8.455400e+001	+7.27515e+000	+5.50e-003	+6.893683e+001
+7.403120e+001	+7.17165e+000	+1.082e-002	+7.113996e+001
+8.155200e+001	+7.50428e+000	+5.16e-003	+7.332760e+001
+8.431700e+001	+7.51616e+000	+5.30e-003	+7.562866e+001
+8.422220e+001	+7.07228e+000	+5.28e-003	+7.779669e+001
+8.114120e+001	+7.25662e+000	+5.24e-003	+7.992102e+001
+8.776140e+001	+8.82716e+000	+7.23e-003	+8.205798e+001
+8.678180e+001	+7.81645e+000	+6.59e-003	+8.438909e+001
+8.400100e+001	+6.96295e+000	+5.35e-003	+8.659477e+001
+8.825120e+001	+8.80489e+000	+7.66e-003	+8.885659e+001
+9.954820e+001	+6.70257e+000	+3.074e-002	+9.116711e+001
+8.144140e+001	+7.04083e+000	+5.07e-003	+9.341240e+001
+7.995620e+001	+6.71588e+000	+5.56e-003	+9.560448e+001
+8.235780e+001	+6.35600e+000	+5.08e-003	+9.775276e+001
+8.442760e+001	+7.35905e+000	+5.38e-003	+9.998956e+001
+8.709780e+001	+8.29493e+000	+6.79e-003	+1.0222069e+002
+8.622880e+001	+7.77243e+000	+6.21e-003	+1.0445671e+002
+7.407860e+001	+7.33375e+000	+1.076e-002	+1.0668010e+002
+7.466320e+001	+7.21357e+000	+1.005e-002	+1.0889274e+002
+8.774560e+001	+8.11020e+000	+7.35e-003	+1.1111149e+002
+8.840920e+001	+9.40133e+000	+7.85e-003	+1.1335542e+002
+8.772980e+001	+7.52674e+000	+7.49e-003	+1.1558483e+002
+8.844080e+001	+5.53141e+000	+8.93e-003	+1.1778267e+002
+8.970480e+001	+5.52957e+000	+1.074e-002	+1.1998469e+002
+9.190100e+001	+6.40854e+000	+1.351e-002	+1.2218265e+002
+8.772980e+001	+9.07479e+000	+7.33e-003	+1.2443894e+002
+7.992460e+001	+6.74334e+000	+5.55e-003	+1.2661572e+002
+8.382720e+001	+6.84207e+000	+5.17e-003	+1.2878905e+002
+8.900960e+001	+6.29037e+000	+9.24e-003	+1.3100807e+002
+8.340060e+001	+6.69812e+000	+5.07e-003	+1.3316505e+002
+8.338480e+001	+6.73140e+000	+5.07e-003	+1.3537824e+002
+1.0078060e+002	+6.17125e+000	+3.591e-002	+1.3767236e+002
