# Supplementary material for: Neuromotor Noise Is Malleable by Amplifying Perceived Errors
Source: PLoS Comput Biol. 2016 Aug 4;12(8):e1005044. doi: 10.1371/journal.pcbi.1005044 (PMC4973920; doi:10.1371/journal.pcbi.1005044)
Supplement: S1 Dataset — (ZIP) [file pcbi.1005044.s003.zip › Control/S6/S6_D1_B4.txt]

+8.330580e+001	+5.34024e+000	+5.15e-003	+5.75899e+000
+7.425240e+001	+6.32590e+000	+1.101e-002	+7.95969e+000
+7.635380e+001	+5.22648e+000	+8.92e-003	+1.020655e+001
+7.815500e+001	+4.41064e+000	+7.30e-003	+1.249295e+001
+7.448940e+001	+4.42701e+000	+1.269e-002	+1.468363e+001
+7.561120e+001	+3.82074e+000	+1.170e-002	+1.690422e+001
+8.109380e+001	+6.24174e+000	+5.12e-003	+1.923328e+001
+7.608520e+001	+4.79957e+000	+9.59e-003	+2.139393e+001
+7.289360e+001	+2.94420e+000	+2.131e-002	+2.362203e+001
+8.136240e+001	+5.05421e+000	+5.09e-003	+2.613616e+001
+7.636960e+001	+6.06341e+000	+8.42e-003	+2.835280e+001
+7.467900e+001	+4.08303e+000	+1.298e-002	+3.053245e+001
+7.422080e+001	+4.69579e+000	+1.278e-002	+3.281316e+001
+7.052360e+001	+4.10209e+000	+2.260e-002	+3.515161e+001
+7.534260e+001	+5.68041e+000	+9.91e-003	+3.746047e+001
+7.614840e+001	+4.67845e+000	+9.63e-003	+3.958039e+001
+8.436440e+001	+5.32580e+000	+5.43e-003	+4.224646e+001
+7.962440e+001	+5.44893e+000	+5.77e-003	+4.453449e+001
+8.292660e+001	+5.01563e+000	+5.06e-003	+4.689178e+001
+7.998780e+001	+5.93297e+000	+5.59e-003	+4.909261e+001
+7.668560e+001	+4.58819e+000	+8.94e-003	+5.140483e+001
+8.741380e+001	+6.49534e+000	+7.41e-003	+5.372517e+001
+8.066720e+001	+5.38059e+000	+5.28e-003	+5.602904e+001
+8.381140e+001	+5.42936e+000	+5.20e-003	+5.835283e+001
+8.542300e+001	+4.61455e+000	+6.21e-003	+6.068418e+001
+7.782320e+001	+4.52076e+000	+7.58e-003	+6.291256e+001
+8.295820e+001	+5.46560e+000	+5.05e-003	+6.521497e+001
+8.351120e+001	+4.92427e+000	+5.19e-003	+6.750678e+001
+7.648020e+001	+4.60049e+000	+9.25e-003	+6.975717e+001
+7.823400e+001	+4.58339e+000	+7.15e-003	+7.206615e+001
+8.616560e+001	+5.54911e+000	+6.53e-003	+7.436713e+001
+8.370080e+001	+5.08173e+000	+5.18e-003	+7.671336e+001
+9.381280e+001	+4.61070e+000	+2.111e-002	+7.911109e+001
+8.212080e+001	+5.08231e+000	+5.03e-003	+8.187749e+001
+7.730180e+001	+4.61868e+000	+8.15e-003	+8.422895e+001
+8.150460e+001	+4.95287e+000	+5.14e-003	+8.659912e+001
+7.926100e+001	+4.84122e+000	+6.14e-003	+8.885070e+001
+8.400100e+001	+4.96045e+000	+5.29e-003	+9.109365e+001
+7.467900e+001	+4.82653e+000	+1.179e-002	+9.331971e+001
+7.595880e+001	+4.54236e+000	+1.007e-002	+9.573643e+001
+7.791800e+001	+4.55894e+000	+7.46e-003	+9.809737e+001
+7.622740e+001	+4.50910e+000	+9.67e-003	+1.0040931e+002
+7.916620e+001	+4.84395e+000	+6.22e-003	+1.0265081e+002
+7.843940e+001	+4.88488e+000	+6.78e-003	+1.0497464e+002
+7.877120e+001	+4.47275e+000	+6.63e-003	+1.0737489e+002
+7.490020e+001	+4.90251e+000	+1.132e-002	+1.0972668e+002
+8.005100e+001	+5.24388e+000	+5.56e-003	+1.1217702e+002
+7.185080e+001	+4.43737e+000	+1.822e-002	+1.1450253e+002
+7.935580e+001	+5.06442e+000	+6.06e-003	+1.1683377e+002
+7.741240e+001	+4.82462e+000	+7.90e-003	+1.1920780e+002
+7.902400e+001	+4.70000e+000	+6.39e-003	+1.2155126e+002
+7.970340e+001	+5.38834e+000	+5.73e-003	+1.2392213e+002
+8.082520e+001	+5.33980e+000	+5.30e-003	+1.2635978e+002
+8.123600e+001	+5.19166e+000	+5.13e-003	+1.2872976e+002
+7.613260e+001	+5.20936e+000	+9.22e-003	+1.3110043e+002
+8.117280e+001	+5.18154e+000	+5.20e-003	+1.3347120e+002
+7.747560e+001	+4.14632e+000	+8.27e-003	+1.3584519e+002
+8.079360e+001	+5.76965e+000	+5.23e-003	+1.3821319e+002
+7.815500e+001	+4.75103e+000	+7.13e-003	+1.4055794e+002
+8.066720e+001	+5.48974e+000	+5.29e-003	+1.4290252e+002
