# Supplementary material for: Neuromotor Noise Is Malleable by Amplifying Perceived Errors
Source: PLoS Comput Biol. 2016 Aug 4;12(8):e1005044. doi: 10.1371/journal.pcbi.1005044 (PMC4973920; doi:10.1371/journal.pcbi.1005044)
Supplement: S1 Dataset — (ZIP) [file pcbi.1005044.s003.zip › Control/S6/S6_D2_B1.txt]

+8.303720e+001	+6.24792e+000	+5.06e-003	+2.64886e+000
+7.878700e+001	+5.53030e+000	+6.38e-003	+5.24601e+000
+7.467900e+001	+5.51111e+000	+1.106e-002	+7.67358e+000
+7.720700e+001	+6.13379e+000	+7.54e-003	+1.016715e+001
+8.698720e+001	+7.17175e+000	+6.94e-003	+1.261933e+001
+8.169420e+001	+6.75329e+000	+5.05e-003	+1.502358e+001
+8.136240e+001	+6.06869e+000	+5.14e-003	+1.735138e+001
+7.943480e+001	+5.49555e+000	+5.95e-003	+1.977609e+001
+8.273700e+001	+5.79799e+000	+5.09e-003	+2.220579e+001
+7.497920e+001	+5.56588e+000	+1.057e-002	+2.462930e+001
+8.129920e+001	+4.71340e+000	+5.15e-003	+2.706924e+001
+7.256180e+001	+5.15033e+000	+1.517e-002	+2.938472e+001
+7.573760e+001	+5.67821e+000	+9.39e-003	+3.178948e+001
+7.283040e+001	+4.74803e+000	+1.538e-002	+3.414946e+001
+7.802860e+001	+5.58865e+000	+6.97e-003	+3.649907e+001
+8.412740e+001	+4.86105e+000	+5.40e-003	+3.893736e+001
+7.425240e+001	+5.45721e+000	+1.173e-002	+4.124578e+001
+6.918060e+001	+4.87367e+000	+2.351e-002	+4.347807e+001
+7.730180e+001	+6.57368e+000	+7.38e-003	+4.586098e+001
+6.608380e+001	+4.84761e+000	+3.217e-002	+4.808163e+001
+7.366780e+001	+5.99656e+000	+1.220e-002	+5.053666e+001
+7.038140e+001	+4.89935e+000	+2.046e-002	+5.306672e+001
+8.066720e+001	+7.15697e+000	+5.33e-003	+5.591006e+001
+7.302000e+001	+5.43678e+000	+1.391e-002	+5.824792e+001
+7.681200e+001	+6.92339e+000	+7.66e-003	+6.062985e+001
+7.510560e+001	+5.63797e+000	+1.028e-002	+6.297039e+001
+8.540720e+001	+6.13163e+000	+5.89e-003	+6.524401e+001
+8.474360e+001	+6.08075e+000	+5.54e-003	+6.751890e+001
+8.185220e+001	+6.30210e+000	+5.00e-003	+6.978481e+001
+7.908720e+001	+5.71839e+000	+6.08e-003	+7.198968e+001
+7.990880e+001	+6.37003e+000	+5.54e-003	+7.421648e+001
+7.892920e+001	+6.03846e+000	+6.13e-003	+7.643558e+001
+7.404700e+001	+5.38718e+000	+1.215e-002	+7.865916e+001
+8.313200e+001	+6.15839e+000	+5.13e-003	+8.089057e+001
+7.888180e+001	+5.93708e+000	+6.26e-003	+8.307871e+001
+8.845660e+001	+6.23967e+000	+8.56e-003	+8.524862e+001
+8.924660e+001	+6.77140e+000	+9.31e-003	+8.751248e+001
+7.968760e+001	+6.62989e+000	+5.72e-003	+8.973952e+001
+8.706620e+001	+7.02622e+000	+6.94e-003	+9.190813e+001
+8.728740e+001	+6.63728e+000	+7.21e-003	+9.418218e+001
+9.112680e+001	+6.28225e+000	+1.230e-002	+9.644115e+001
+8.423800e+001	+6.24981e+000	+5.41e-003	+9.867418e+001
+8.812480e+001	+5.90159e+000	+8.33e-003	+1.0096120e+002
+8.095160e+001	+5.83661e+000	+5.22e-003	+1.0323084e+002
+1.0183920e+002	+6.80100e+000	+3.727e-002	+1.0552963e+002
+8.281600e+001	+5.95861e+000	+5.03e-003	+1.0786439e+002
+7.965600e+001	+5.99777e+000	+5.71e-003	+1.1013878e+002
+8.314780e+001	+5.96392e+000	+5.08e-003	+1.1236285e+002
+8.706620e+001	+7.29827e+000	+6.99e-003	+1.1459588e+002
+9.011560e+001	+5.63895e+000	+1.131e-002	+1.1679357e+002
+9.013140e+001	+5.81783e+000	+1.113e-002	+1.1911417e+002
+8.998920e+001	+5.03381e+000	+1.175e-002	+1.2144469e+002
+8.850400e+001	+6.02482e+000	+8.75e-003	+1.2389169e+002
+8.148880e+001	+6.16128e+000	+5.04e-003	+1.2628476e+002
+8.635520e+001	+6.75437e+000	+6.54e-003	+1.2859506e+002
+8.079360e+001	+5.94359e+000	+5.21e-003	+1.3092310e+002
+8.932560e+001	+6.58314e+000	+9.49e-003	+1.3320807e+002
+8.117280e+001	+7.16365e+000	+5.21e-003	+1.3549077e+002
+8.321100e+001	+6.63376e+000	+5.12e-003	+1.3779866e+002
+7.586400e+001	+5.58460e+000	+9.28e-003	+1.4012569e+002
