# Supplementary material for: Neuromotor Noise Is Malleable by Amplifying Perceived Errors
Source: PLoS Comput Biol. 2016 Aug 4;12(8):e1005044. doi: 10.1371/journal.pcbi.1005044 (PMC4973920; doi:10.1371/journal.pcbi.1005044)
Supplement: S1 Dataset — (ZIP) [file pcbi.1005044.s003.zip › Control/S6/S6_D2_B2.txt]

+9.566140e+001	+7.16678e+000	+2.006e-002	+2.21622e+000
+8.207340e+001	+5.82658e+000	+5.06e-003	+4.63834e+000
+9.123740e+001	+4.64206e+000	+1.484e-002	+6.93643e+000
+8.581800e+001	+6.74432e+000	+6.08e-003	+9.20643e+000
+8.738220e+001	+8.13724e+000	+7.00e-003	+1.142643e+001
+8.188380e+001	+7.36616e+000	+5.07e-003	+1.372171e+001
+8.426960e+001	+6.06135e+000	+5.35e-003	+1.601102e+001
+9.182200e+001	+5.90202e+000	+1.392e-002	+1.835346e+001
+8.322680e+001	+6.86357e+000	+5.15e-003	+2.068704e+001
+9.158500e+001	+6.20643e+000	+1.316e-002	+2.300974e+001
+9.435000e+001	+7.00635e+000	+1.749e-002	+2.530614e+001
+9.202740e+001	+6.63739e+000	+1.350e-002	+2.759096e+001
+8.714520e+001	+8.52268e+000	+6.77e-003	+3.006609e+001
+8.678180e+001	+8.04328e+000	+6.58e-003	+3.257907e+001
+8.686080e+001	+8.06006e+000	+6.61e-003	+3.479910e+001
+8.774560e+001	+7.73090e+000	+7.44e-003	+3.707582e+001
+8.529660e+001	+7.59133e+000	+5.70e-003	+3.930327e+001
+9.318080e+001	+5.80444e+000	+1.675e-002	+4.156401e+001
+9.058960e+001	+6.01562e+000	+1.170e-002	+4.383188e+001
+8.366920e+001	+8.09775e+000	+5.15e-003	+4.621292e+001
+8.242100e+001	+7.08687e+000	+5.10e-003	+4.850280e+001
+8.864620e+001	+7.68310e+000	+8.33e-003	+5.080179e+001
+9.032100e+001	+9.48902e+000	+9.73e-003	+5.304723e+001
+8.663960e+001	+7.42219e+000	+6.58e-003	+5.536574e+001
+9.321240e+001	+5.99433e+000	+1.653e-002	+5.763392e+001
+9.066860e+001	+6.59715e+000	+1.136e-002	+5.993213e+001
+8.652900e+001	+8.56050e+000	+6.38e-003	+6.221357e+001
+8.709780e+001	+8.21908e+000	+6.83e-003	+6.445196e+001
+8.488580e+001	+7.06000e+000	+5.66e-003	+6.672203e+001
+8.570740e+001	+7.63543e+000	+5.91e-003	+6.894350e+001
+8.755600e+001	+7.92899e+000	+7.27e-003	+7.116383e+001
+9.239080e+001	+6.10221e+000	+1.474e-002	+7.347320e+001
+7.954540e+001	+7.35767e+000	+5.64e-003	+7.573489e+001
+8.090420e+001	+7.17687e+000	+5.15e-003	+7.801392e+001
+8.362180e+001	+6.89221e+000	+5.24e-003	+8.035006e+001
+8.393780e+001	+6.90056e+000	+5.27e-003	+8.265449e+001
+8.096740e+001	+7.94340e+000	+5.29e-003	+8.499409e+001
+8.461720e+001	+6.95146e+000	+5.43e-003	+8.734412e+001
+8.425380e+001	+6.83363e+000	+5.31e-003	+8.963038e+001
+7.711220e+001	+6.80802e+000	+7.48e-003	+9.195184e+001
+8.682920e+001	+7.55539e+000	+6.79e-003	+9.422290e+001
+8.280020e+001	+6.84121e+000	+5.13e-003	+9.652960e+001
+7.888180e+001	+6.73987e+000	+6.11e-003	+9.888576e+001
+8.434860e+001	+6.52401e+000	+5.41e-003	+1.0111329e+002
+7.448940e+001	+7.58458e+000	+1.003e-002	+1.0340088e+002
+7.113980e+001	+5.98642e+000	+1.672e-002	+1.0559818e+002
+8.603920e+001	+7.98131e+000	+6.15e-003	+1.0785371e+002
+8.016160e+001	+7.29805e+000	+5.44e-003	+1.1006356e+002
+8.213660e+001	+7.15807e+000	+4.98e-003	+1.1227763e+002
+7.927680e+001	+6.91826e+000	+5.82e-003	+1.1448968e+002
+8.231040e+001	+7.71388e+000	+5.06e-003	+1.1672564e+002
+8.366920e+001	+7.22435e+000	+5.28e-003	+1.1892420e+002
+8.199440e+001	+6.76497e+000	+5.14e-003	+1.2112353e+002
+8.970480e+001	+6.98554e+000	+9.76e-003	+1.2340555e+002
+8.240520e+001	+7.34469e+000	+5.14e-003	+1.2564989e+002
+9.600900e+001	+6.66213e+000	+2.162e-002	+1.2794230e+002
+8.245260e+001	+7.35498e+000	+5.07e-003	+1.3029840e+002
+8.265800e+001	+6.76135e+000	+5.00e-003	+1.3259143e+002
+8.698720e+001	+6.87463e+000	+6.90e-003	+1.3485421e+002
+8.306880e+001	+6.68180e+000	+5.06e-003	+1.3719685e+002
