# Supplementary material for: Neuromotor Noise Is Malleable by Amplifying Perceived Errors
Source: PLoS Comput Biol. 2016 Aug 4;12(8):e1005044. doi: 10.1371/journal.pcbi.1005044 (PMC4973920; doi:10.1371/journal.pcbi.1005044)
Supplement: S1 Dataset — (ZIP) [file pcbi.1005044.s003.zip › Control/S6/S6_D2_B3.txt]

+7.591140e+001	+7.34407e+000	+8.52e-003	+5.52633e+000
+8.016160e+001	+7.71836e+000	+5.52e-003	+8.09208e+000
+8.055660e+001	+7.47852e+000	+5.32e-003	+1.043506e+001
+8.428540e+001	+6.17700e+000	+5.36e-003	+1.302644e+001
+7.875540e+001	+6.17539e+000	+6.30e-003	+1.539717e+001
+8.221560e+001	+6.98701e+000	+4.98e-003	+1.773818e+001
+7.635380e+001	+6.37466e+000	+8.36e-003	+2.008462e+001
+7.599040e+001	+6.84273e+000	+8.55e-003	+2.248779e+001
+7.450520e+001	+6.96492e+000	+1.035e-002	+2.486090e+001
+7.885020e+001	+6.89753e+000	+6.08e-003	+2.716373e+001
+7.551640e+001	+7.01731e+000	+9.00e-003	+2.957748e+001
+7.970340e+001	+7.67668e+000	+5.72e-003	+3.197224e+001
+7.578500e+001	+6.42471e+000	+8.96e-003	+3.432021e+001
+7.932420e+001	+6.73891e+000	+5.83e-003	+3.671794e+001
+8.622880e+001	+8.00034e+000	+6.25e-003	+3.898848e+001
+8.521760e+001	+6.47446e+000	+5.74e-003	+4.129262e+001
+8.837760e+001	+7.32426e+000	+8.16e-003	+4.362362e+001
+8.267380e+001	+6.46761e+000	+5.02e-003	+4.598822e+001
+8.572320e+001	+6.19369e+000	+6.12e-003	+4.835124e+001
+8.785620e+001	+6.92968e+000	+7.67e-003	+5.072024e+001
+9.092140e+001	+4.84661e+000	+1.380e-002	+5.313257e+001
+8.479100e+001	+7.07665e+000	+5.55e-003	+5.564828e+001
+8.306880e+001	+5.71872e+000	+5.12e-003	+5.806797e+001
+7.903980e+001	+6.39149e+000	+6.07e-003	+6.044647e+001
+8.738220e+001	+7.70927e+000	+7.19e-003	+6.280182e+001
+8.635520e+001	+7.34656e+000	+6.39e-003	+6.529175e+001
+9.335460e+001	+6.11393e+000	+1.663e-002	+6.763467e+001
+8.915180e+001	+6.78613e+000	+9.20e-003	+7.009307e+001
+8.340060e+001	+7.12141e+000	+5.07e-003	+7.241849e+001
+7.881860e+001	+6.67499e+000	+6.20e-003	+7.467160e+001
+7.941900e+001	+6.62160e+000	+5.76e-003	+7.707044e+001
+7.817080e+001	+6.47021e+000	+6.69e-003	+7.948741e+001
+8.027220e+001	+6.61209e+000	+5.37e-003	+8.191831e+001
+7.921360e+001	+6.95508e+000	+5.88e-003	+8.433361e+001
+8.073040e+001	+6.00503e+000	+5.25e-003	+8.675316e+001
+8.395360e+001	+5.88372e+000	+5.23e-003	+8.916107e+001
+8.276860e+001	+6.32239e+000	+5.11e-003	+9.159089e+001
+8.490160e+001	+6.50933e+000	+5.58e-003	+9.400060e+001
+8.515440e+001	+7.36229e+000	+5.64e-003	+9.650800e+001
+8.199440e+001	+6.27854e+000	+5.09e-003	+9.901622e+001
+7.698580e+001	+5.40368e+000	+8.04e-003	+1.0146675e+002
+7.883440e+001	+6.11118e+000	+6.22e-003	+1.0381737e+002
+8.087260e+001	+7.32504e+000	+5.16e-003	+1.0629391e+002
+8.346380e+001	+5.86239e+000	+5.16e-003	+1.0880504e+002
+8.174160e+001	+6.11202e+000	+5.05e-003	+1.1123390e+002
+8.584960e+001	+6.18774e+000	+6.16e-003	+1.1370500e+002
+8.183640e+001	+5.78975e+000	+5.00e-003	+1.1611569e+002
+8.346380e+001	+7.15991e+000	+5.08e-003	+1.1844457e+002
+8.675020e+001	+6.39829e+000	+6.81e-003	+1.2085945e+002
+8.344800e+001	+6.54209e+000	+5.13e-003	+1.2320965e+002
+8.423800e+001	+6.70544e+000	+5.32e-003	+1.2559260e+002
+8.387460e+001	+5.41468e+000	+5.24e-003	+1.2794654e+002
+8.834600e+001	+6.77840e+000	+8.30e-003	+1.3033630e+002
+8.682920e+001	+6.90599e+000	+6.87e-003	+1.3268892e+002
+8.535980e+001	+7.29838e+000	+5.89e-003	+1.3496579e+002
+8.668700e+001	+7.90920e+000	+6.54e-003	+1.3732111e+002
+8.559680e+001	+6.10613e+000	+6.10e-003	+1.3964290e+002
+8.584960e+001	+6.50965e+000	+6.20e-003	+1.4202667e+002
+8.893060e+001	+5.38885e+000	+9.70e-003	+1.4444649e+002
+8.945200e+001	+6.25444e+000	+9.86e-003	+1.4688301e+002
