# Supplementary material for: Neuromotor Noise Is Malleable by Amplifying Perceived Errors
Source: PLoS Comput Biol. 2016 Aug 4;12(8):e1005044. doi: 10.1371/journal.pcbi.1005044 (PMC4973920; doi:10.1371/journal.pcbi.1005044)
Supplement: S1 Dataset — (ZIP) [file pcbi.1005044.s003.zip › Control/S6/S6_D2_B4.txt]

+9.032100e+001	+7.07249e+000	+1.059e-002	+1.89577e+000
+9.210640e+001	+6.16956e+000	+1.413e-002	+4.50988e+000
+8.430120e+001	+8.00963e+000	+5.43e-003	+9.48675e+000
+8.580220e+001	+7.42089e+000	+6.07e-003	+1.194279e+001
+8.749280e+001	+9.04280e+000	+6.99e-003	+1.430103e+001
+8.268960e+001	+7.27905e+000	+5.01e-003	+1.673235e+001
+8.038280e+001	+6.83757e+000	+5.47e-003	+1.907058e+001
+8.765080e+001	+8.04600e+000	+7.32e-003	+2.145099e+001
+8.915180e+001	+7.78438e+000	+8.81e-003	+2.391164e+001
+9.096880e+001	+6.95922e+000	+1.155e-002	+2.639171e+001
+8.768240e+001	+8.63884e+000	+7.18e-003	+2.892847e+001
+9.300700e+001	+7.31358e+000	+1.462e-002	+3.141161e+001
+8.886740e+001	+8.05492e+000	+8.42e-003	+3.388576e+001
+8.668700e+001	+8.08907e+000	+6.61e-003	+3.627316e+001
+9.030520e+001	+6.37332e+000	+1.098e-002	+3.868873e+001
+8.891480e+001	+7.13325e+000	+8.72e-003	+4.108181e+001
+8.226300e+001	+7.83456e+000	+5.01e-003	+4.351987e+001
+8.482260e+001	+7.06921e+000	+5.61e-003	+4.587885e+001
+8.840920e+001	+9.02010e+000	+7.77e-003	+4.826816e+001
+8.630780e+001	+7.53304e+000	+6.39e-003	+5.060935e+001
+8.717680e+001	+7.55684e+000	+6.98e-003	+5.298479e+001
+8.804580e+001	+6.61251e+000	+7.96e-003	+5.538830e+001
+8.935720e+001	+6.91577e+000	+9.40e-003	+5.773491e+001
+8.720840e+001	+7.68118e+000	+6.96e-003	+6.008934e+001
+8.752440e+001	+8.23697e+000	+7.12e-003	+6.253445e+001
+8.853560e+001	+7.89561e+000	+8.13e-003	+6.488893e+001
+8.066720e+001	+7.26093e+000	+5.36e-003	+6.730148e+001
+7.662240e+001	+6.27576e+000	+8.05e-003	+6.962236e+001
+7.987720e+001	+7.03143e+000	+5.62e-003	+7.200337e+001
+7.420500e+001	+6.69894e+000	+1.084e-002	+7.433537e+001
+8.275280e+001	+7.51134e+000	+5.07e-003	+7.667526e+001
+7.971920e+001	+6.70568e+000	+5.64e-003	+7.901530e+001
+9.193260e+001	+6.67559e+000	+1.334e-002	+8.129011e+001
+8.776140e+001	+8.56316e+000	+7.29e-003	+8.372563e+001
+8.517020e+001	+7.73734e+000	+5.72e-003	+8.606984e+001
+9.055800e+001	+6.56828e+000	+1.123e-002	+8.836142e+001
+8.005100e+001	+7.05522e+000	+5.45e-003	+9.077166e+001
+8.472780e+001	+7.62809e+000	+5.49e-003	+9.333248e+001
+8.761920e+001	+7.74862e+000	+7.26e-003	+9.621046e+001
+7.910300e+001	+6.68840e+000	+5.94e-003	+9.865752e+001
+8.689240e+001	+7.62395e+000	+6.80e-003	+1.0099494e+002
+7.855000e+001	+6.87896e+000	+6.25e-003	+1.0342070e+002
+8.289500e+001	+7.72668e+000	+5.12e-003	+1.0586773e+002
+8.531240e+001	+9.01348e+000	+5.64e-003	+1.0831407e+002
+9.335460e+001	+6.51245e+000	+1.612e-002	+1.1065476e+002
+8.280020e+001	+7.47963e+000	+5.14e-003	+1.1307287e+002
+7.768100e+001	+5.67495e+000	+7.26e-003	+1.1551538e+002
+8.624460e+001	+7.72824e+000	+6.23e-003	+1.1791714e+002
+8.177320e+001	+6.12291e+000	+5.02e-003	+1.2030943e+002
+8.989440e+001	+7.41745e+000	+9.84e-003	+1.2271421e+002
+7.365200e+001	+7.27577e+000	+1.136e-002	+1.2620836e+002
+9.013140e+001	+7.37892e+000	+1.014e-002	+1.2886160e+002
+8.766660e+001	+7.36639e+000	+7.43e-003	+1.3137507e+002
+8.430120e+001	+7.43551e+000	+5.30e-003	+1.3380708e+002
+8.428540e+001	+7.78482e+000	+5.37e-003	+1.3633181e+002
+8.760340e+001	+8.19853e+000	+7.26e-003	+1.3885353e+002
+8.735060e+001	+7.75694e+000	+7.14e-003	+1.4126112e+002
+8.412740e+001	+7.74403e+000	+5.33e-003	+1.4372625e+002
+8.433280e+001	+7.14617e+000	+5.33e-003	+1.4631543e+002
+8.878840e+001	+7.01125e+000	+8.62e-003	+1.4882903e+002
