# Supplementary material for: Neuromotor Noise Is Malleable by Amplifying Perceived Errors
Source: PLoS Comput Biol. 2016 Aug 4;12(8):e1005044. doi: 10.1371/journal.pcbi.1005044 (PMC4973920; doi:10.1371/journal.pcbi.1005044)
Supplement: S1 Dataset — (ZIP) [file pcbi.1005044.s003.zip › Control/S6/S6_D3_B1.txt]

+6.897520e+001	+6.30854e+000	+2.084e-002	+7.47152e+000
+7.174020e+001	+6.53213e+000	+1.494e-002	+1.057557e+001
+7.550060e+001	+8.03516e+000	+8.70e-003	+1.346682e+001
+7.327280e+001	+7.47801e+000	+1.174e-002	+1.638812e+001
+8.134660e+001	+8.64017e+000	+5.24e-003	+1.984327e+001
+8.011420e+001	+8.78254e+000	+5.36e-003	+2.269264e+001
+7.057100e+001	+9.17949e+000	+1.512e-002	+2.548676e+001
+7.425240e+001	+8.46772e+000	+1.006e-002	+2.830913e+001
+8.145720e+001	+8.58672e+000	+5.18e-003	+3.125777e+001
+8.016160e+001	+8.06917e+000	+5.40e-003	+3.400658e+001
+7.859740e+001	+8.14858e+000	+6.25e-003	+3.664945e+001
+8.452240e+001	+9.38691e+000	+5.49e-003	+3.944958e+001
+8.799840e+001	+8.82872e+000	+7.51e-003	+4.211829e+001
+8.450660e+001	+8.45545e+000	+5.38e-003	+4.475272e+001
+8.245260e+001	+8.16906e+000	+5.11e-003	+4.754306e+001
+7.208780e+001	+8.02426e+000	+1.324e-002	+5.002568e+001
+7.245120e+001	+8.29691e+000	+1.262e-002	+5.237496e+001
+7.804440e+001	+8.49028e+000	+6.46e-003	+5.487228e+001
+7.529520e+001	+8.77584e+000	+8.78e-003	+5.731573e+001
+7.630640e+001	+8.85825e+000	+7.77e-003	+5.984348e+001
+8.213660e+001	+8.21069e+000	+4.97e-003	+6.252470e+001
+8.310040e+001	+9.05517e+000	+5.05e-003	+6.495033e+001
+9.163240e+001	+8.36670e+000	+1.176e-002	+6.735538e+001
+7.790220e+001	+8.33792e+000	+6.61e-003	+6.980920e+001
+8.501220e+001	+9.07756e+000	+5.71e-003	+7.221839e+001
+8.341640e+001	+8.87073e+000	+5.30e-003	+7.455194e+001
+8.363760e+001	+8.94454e+000	+5.11e-003	+7.686649e+001
+8.152040e+001	+9.19965e+000	+5.04e-003	+7.920694e+001
+7.997200e+001	+8.87484e+000	+5.43e-003	+8.151784e+001
+7.561120e+001	+9.17304e+000	+8.35e-003	+8.391461e+001
+7.144000e+001	+9.25394e+000	+1.374e-002	+8.628662e+001
+7.248280e+001	+7.97699e+000	+1.267e-002	+8.868086e+001
+7.409440e+001	+9.04226e+000	+1.006e-002	+9.138342e+001
+9.141120e+001	+8.37128e+000	+1.146e-002	+9.389358e+001
+8.705040e+001	+9.46095e+000	+6.62e-003	+9.705276e+001
+8.183640e+001	+9.25848e+000	+5.25e-003	+9.952221e+001
+7.719120e+001	+8.91728e+000	+7.15e-003	+1.0191146e+002
+7.766520e+001	+9.05798e+000	+6.77e-003	+1.0421675e+002
+8.851980e+001	+1.064595e+001	+7.77e-003	+1.0657466e+002
+7.197720e+001	+7.55342e+000	+1.374e-002	+1.0890076e+002
+6.993900e+001	+7.95750e+000	+1.702e-002	+1.1140850e+002
+8.825120e+001	+1.000785e+001	+7.73e-003	+1.1400164e+002
+7.259340e+001	+7.76282e+000	+1.266e-002	+1.1634620e+002
+8.250000e+001	+9.07645e+000	+5.08e-003	+1.1926615e+002
+9.071600e+001	+7.76359e+000	+1.078e-002	+1.2161079e+002
+8.250000e+001	+9.79381e+000	+5.12e-003	+1.2440141e+002
+8.308460e+001	+9.46316e+000	+5.09e-003	+1.2671020e+002
+8.812480e+001	+9.95895e+000	+7.50e-003	+1.2902010e+002
+8.128340e+001	+9.38050e+000	+5.32e-003	+1.3137658e+002
+8.772980e+001	+1.006978e+001	+7.26e-003	+1.3369656e+002
+8.373240e+001	+8.77620e+000	+5.13e-003	+1.3607997e+002
+8.103060e+001	+9.63784e+000	+5.10e-003	+1.3844530e+002
+7.278300e+001	+8.01748e+000	+1.226e-002	+1.4081831e+002
+8.186800e+001	+9.58046e+000	+5.25e-003	+1.4319964e+002
+7.861320e+001	+9.14215e+000	+6.20e-003	+1.4574376e+002
+8.322680e+001	+1.020926e+001	+5.04e-003	+1.4800036e+002
+8.084100e+001	+9.29338e+000	+5.31e-003	+1.5029403e+002
+8.480680e+001	+8.62487e+000	+5.52e-003	+1.5258253e+002
+7.997200e+001	+8.42510e+000	+5.58e-003	+1.5491977e+002
+8.566000e+001	+9.31498e+000	+6.05e-003	+1.5720207e+002
