# Supplementary material for: Neuromotor Noise Is Malleable by Amplifying Perceived Errors
Source: PLoS Comput Biol. 2016 Aug 4;12(8):e1005044. doi: 10.1371/journal.pcbi.1005044 (PMC4973920; doi:10.1371/journal.pcbi.1005044)
Supplement: S1 Dataset — (ZIP) [file pcbi.1005044.s003.zip › Control/S6/S6_D3_B2.txt]

+7.174020e+001	+7.31561e+000	+1.430e-002	+3.08023e+000
+8.867780e+001	+9.67915e+000	+8.06e-003	+5.54541e+000
+8.706620e+001	+9.45934e+000	+6.62e-003	+8.03991e+000
+7.749140e+001	+9.04262e+000	+6.81e-003	+1.040132e+001
+8.047760e+001	+9.85343e+000	+5.26e-003	+1.277557e+001
+7.423660e+001	+8.91504e+000	+9.92e-003	+1.528324e+001
+6.352420e+001	+8.40389e+000	+3.100e-002	+1.774375e+001
+7.162960e+001	+8.01226e+000	+1.398e-002	+2.025711e+001
+8.771400e+001	+9.81750e+000	+7.13e-003	+2.271294e+001
+7.324120e+001	+8.32680e+000	+1.139e-002	+2.523357e+001
+9.373380e+001	+9.27531e+000	+1.462e-002	+2.768105e+001
+7.761780e+001	+8.97240e+000	+6.82e-003	+3.008838e+001
+9.262780e+001	+8.41571e+000	+1.324e-002	+3.256132e+001
+8.373240e+001	+8.39745e+000	+5.17e-003	+3.543045e+001
+8.973640e+001	+8.77814e+000	+9.21e-003	+3.770012e+001
+8.335320e+001	+8.81318e+000	+5.19e-003	+3.998270e+001
+8.979960e+001	+7.31785e+000	+9.76e-003	+4.235549e+001
+7.314640e+001	+8.60008e+000	+1.151e-002	+4.485265e+001
+8.537560e+001	+9.30320e+000	+5.65e-003	+4.844778e+001
+8.580220e+001	+8.91866e+000	+5.88e-003	+5.088227e+001
+8.314780e+001	+7.63992e+000	+5.05e-003	+5.325738e+001
+8.126760e+001	+6.79673e+000	+5.14e-003	+5.558203e+001
+8.635520e+001	+8.37338e+000	+6.37e-003	+5.800172e+001
+8.814060e+001	+8.67972e+000	+7.59e-003	+6.033722e+001
+8.766660e+001	+8.41156e+000	+7.23e-003	+6.278781e+001
+8.112540e+001	+6.58925e+000	+5.14e-003	+6.526850e+001
+7.986140e+001	+7.36158e+000	+5.59e-003	+6.761074e+001
+8.341640e+001	+7.75742e+000	+5.11e-003	+6.994473e+001
+8.836180e+001	+8.16532e+000	+7.86e-003	+7.229459e+001
+8.311620e+001	+8.30531e+000	+5.02e-003	+7.478345e+001
+8.607080e+001	+8.28360e+000	+6.08e-003	+7.711162e+001
+8.611820e+001	+8.67642e+000	+6.09e-003	+7.939821e+001
+8.521760e+001	+8.07028e+000	+5.83e-003	+8.172206e+001
+9.414460e+001	+7.78393e+000	+1.632e-002	+8.401823e+001
+9.351260e+001	+8.18649e+000	+1.488e-002	+8.625296e+001
+7.903980e+001	+7.60734e+000	+5.88e-003	+8.883192e+001
+8.238940e+001	+7.87582e+000	+5.19e-003	+9.120031e+001
+8.133080e+001	+7.57628e+000	+5.07e-003	+9.346269e+001
+8.788780e+001	+8.07732e+000	+7.45e-003	+9.574459e+001
+8.319520e+001	+7.25543e+000	+5.15e-003	+9.807626e+001
+8.769820e+001	+7.84893e+000	+7.32e-003	+1.0032162e+002
+8.313200e+001	+7.83294e+000	+5.03e-003	+1.0258927e+002
+8.915180e+001	+7.94440e+000	+8.73e-003	+1.0481009e+002
+9.141120e+001	+7.70181e+000	+1.178e-002	+1.0695669e+002
+8.471200e+001	+8.66998e+000	+5.41e-003	+1.0969819e+002
+8.194700e+001	+8.87238e+000	+5.14e-003	+1.1202817e+002
+8.656060e+001	+8.25826e+000	+6.39e-003	+1.1427825e+002
+8.332160e+001	+8.26710e+000	+5.22e-003	+1.1648277e+002
+8.145720e+001	+7.39758e+000	+5.13e-003	+1.1867181e+002
+7.309900e+001	+6.83411e+000	+1.239e-002	+1.2085988e+002
+7.485280e+001	+8.35621e+000	+9.38e-003	+1.2313433e+002
+7.965600e+001	+7.64107e+000	+5.69e-003	+1.2550619e+002
+7.602200e+001	+6.94778e+000	+8.46e-003	+1.2782789e+002
+8.224720e+001	+9.90775e+000	+5.05e-003	+1.3025640e+002
+7.910300e+001	+8.24867e+000	+5.89e-003	+1.3279028e+002
+8.338480e+001	+9.03314e+000	+5.21e-003	+1.3506129e+002
+8.559680e+001	+9.62025e+000	+5.79e-003	+1.3728868e+002
+8.379560e+001	+8.93136e+000	+5.17e-003	+1.3954973e+002
+8.125180e+001	+9.18520e+000	+5.22e-003	+1.4185776e+002
+7.474220e+001	+8.05051e+000	+9.67e-003	+1.4411956e+002
