# Supplementary material for: Neuromotor Noise Is Malleable by Amplifying Perceived Errors
Source: PLoS Comput Biol. 2016 Aug 4;12(8):e1005044. doi: 10.1371/journal.pcbi.1005044 (PMC4973920; doi:10.1371/journal.pcbi.1005044)
Supplement: S1 Dataset — (ZIP) [file pcbi.1005044.s003.zip › Control/S6/S6_D3_B3.txt]

+7.788640e+001	+9.39972e+000	+6.54e-003	+2.64830e+000
+7.229320e+001	+8.04530e+000	+1.299e-002	+4.92450e+000
+8.158360e+001	+1.014508e+001	+5.03e-003	+7.35271e+000
+6.701600e+001	+8.55043e+000	+2.243e-002	+9.64510e+000
+7.771260e+001	+7.82663e+000	+6.80e-003	+1.196687e+001
+7.807600e+001	+8.90691e+000	+6.40e-003	+1.428566e+001
+7.867640e+001	+8.95960e+000	+6.15e-003	+1.666517e+001
+8.686080e+001	+1.065144e+001	+6.54e-003	+1.892272e+001
+8.003520e+001	+8.39463e+000	+5.48e-003	+2.119802e+001
+8.450660e+001	+9.77638e+000	+5.36e-003	+2.346696e+001
+7.905560e+001	+9.51451e+000	+6.04e-003	+2.574483e+001
+8.398520e+001	+9.47044e+000	+5.34e-003	+2.801441e+001
+7.869220e+001	+8.71325e+000	+6.05e-003	+3.031656e+001
+7.581660e+001	+9.59733e+000	+8.11e-003	+3.260460e+001
+8.874100e+001	+9.54053e+000	+8.01e-003	+3.504167e+001
+7.546900e+001	+9.04621e+000	+8.69e-003	+3.754902e+001
+8.118860e+001	+9.84151e+000	+5.27e-003	+4.027551e+001
+7.700160e+001	+9.01865e+000	+7.21e-003	+4.260971e+001
+7.840780e+001	+8.87490e+000	+6.18e-003	+4.494651e+001
+7.608520e+001	+8.60156e+000	+7.99e-003	+4.723747e+001
+8.223140e+001	+9.77351e+000	+5.03e-003	+4.953201e+001
+7.327280e+001	+8.73868e+000	+1.120e-002	+5.180863e+001
+7.946640e+001	+9.22178e+000	+5.60e-003	+5.415233e+001
+7.670140e+001	+9.77305e+000	+7.47e-003	+5.674920e+001
+7.539000e+001	+8.86309e+000	+8.64e-003	+5.929217e+001
+8.709780e+001	+9.81923e+000	+6.71e-003	+6.176656e+001
+8.450660e+001	+9.38140e+000	+5.46e-003	+6.423806e+001
+8.485420e+001	+9.76721e+000	+5.47e-003	+6.662082e+001
+8.430120e+001	+8.91665e+000	+5.29e-003	+6.894047e+001
+8.562840e+001	+9.03815e+000	+5.93e-003	+7.129107e+001
+8.705040e+001	+9.82484e+000	+6.75e-003	+7.363618e+001
+7.690680e+001	+8.53468e+000	+7.40e-003	+7.596303e+001
+9.112680e+001	+7.70025e+000	+1.137e-002	+7.831571e+001
+7.719120e+001	+8.27391e+000	+7.09e-003	+8.082490e+001
+7.984560e+001	+9.07166e+000	+5.55e-003	+8.322688e+001
+7.685940e+001	+9.53812e+000	+7.33e-003	+8.546288e+001
+7.320960e+001	+9.04515e+000	+1.127e-002	+8.799006e+001
+7.945060e+001	+8.90201e+000	+5.64e-003	+9.040826e+001
+8.311620e+001	+9.94179e+000	+5.11e-003	+9.292932e+001
+8.159940e+001	+9.77067e+000	+5.02e-003	+9.539247e+001
+7.535840e+001	+9.04370e+000	+8.69e-003	+9.772712e+001
+8.308460e+001	+1.045381e+001	+5.23e-003	+1.0013871e+002
+8.686080e+001	+1.023752e+001	+6.43e-003	+1.0252869e+002
+8.679760e+001	+1.041744e+001	+6.47e-003	+1.0485505e+002
+7.959280e+001	+9.67927e+000	+5.79e-003	+1.0722119e+002
+8.419060e+001	+1.027983e+001	+5.55e-003	+1.0961784e+002
+8.772980e+001	+9.67739e+000	+7.10e-003	+1.1203496e+002
+8.913600e+001	+8.59854e+000	+8.56e-003	+1.1445846e+002
+8.152040e+001	+1.035000e+001	+5.02e-003	+1.1693364e+002
+8.613400e+001	+9.75032e+000	+6.02e-003	+1.1938072e+002
+8.243680e+001	+9.48511e+000	+5.21e-003	+1.2167730e+002
+7.761780e+001	+9.39292e+000	+6.66e-003	+1.2390064e+002
+7.956120e+001	+9.60028e+000	+5.77e-003	+1.2619118e+002
+8.659220e+001	+1.042318e+001	+6.44e-003	+1.2857908e+002
+8.453820e+001	+9.86121e+000	+5.38e-003	+1.3094295e+002
+8.234200e+001	+9.21877e+000	+5.16e-003	+1.3335793e+002
+8.863040e+001	+1.001485e+001	+7.84e-003	+1.3573134e+002
+8.202600e+001	+9.75057e+000	+5.01e-003	+1.3811860e+002
+8.869360e+001	+9.70700e+000	+8.08e-003	+1.4054298e+002
+7.663820e+001	+9.12846e+000	+7.46e-003	+1.4291812e+002
