# Supplementary material for: Neuromotor Noise Is Malleable by Amplifying Perceived Errors
Source: PLoS Comput Biol. 2016 Aug 4;12(8):e1005044. doi: 10.1371/journal.pcbi.1005044 (PMC4973920; doi:10.1371/journal.pcbi.1005044)
Supplement: S1 Dataset — (ZIP) [file pcbi.1005044.s003.zip › Control/S6/S6_D3_B4.txt]

+8.785620e+001	+1.091234e+001	+7.10e-003	+4.16560e+000
+8.298980e+001	+1.092875e+001	+5.29e-003	+7.07307e+000
+8.008260e+001	+1.080938e+001	+5.39e-003	+9.74924e+000
+8.991020e+001	+1.107859e+001	+8.95e-003	+1.237108e+001
+7.788640e+001	+9.38219e+000	+6.53e-003	+1.482969e+001
+7.671720e+001	+8.91717e+000	+7.46e-003	+1.717939e+001
+7.651180e+001	+9.25330e+000	+7.59e-003	+1.966643e+001
+8.806160e+001	+1.070923e+001	+7.50e-003	+2.237724e+001
+7.365200e+001	+1.003011e+001	+1.042e-002	+2.525814e+001
+8.136240e+001	+9.97747e+000	+5.16e-003	+2.787629e+001
+8.483840e+001	+1.077293e+001	+5.62e-003	+3.019045e+001
+9.341780e+001	+9.65770e+000	+1.395e-002	+3.256353e+001
+8.207340e+001	+1.051992e+001	+4.98e-003	+3.498853e+001
+7.638540e+001	+9.34603e+000	+7.77e-003	+3.727634e+001
+8.795100e+001	+1.057150e+001	+7.45e-003	+3.972693e+001
+9.183780e+001	+1.051978e+001	+1.139e-002	+4.225998e+001
+7.366780e+001	+1.056473e+001	+1.043e-002	+4.505758e+001
+8.159940e+001	+1.058518e+001	+5.07e-003	+4.782200e+001
+7.798120e+001	+8.87576e+000	+6.42e-003	+5.060571e+001
+8.182060e+001	+1.001103e+001	+5.34e-003	+5.292448e+001
+7.651180e+001	+8.60600e+000	+7.60e-003	+5.523551e+001
+7.941900e+001	+8.69934e+000	+5.75e-003	+5.760083e+001
+8.482260e+001	+9.48421e+000	+5.44e-003	+5.992412e+001
+8.129920e+001	+9.74072e+000	+5.31e-003	+6.238106e+001
+8.559680e+001	+9.13783e+000	+6.02e-003	+6.472209e+001
+8.777720e+001	+9.98287e+000	+7.19e-003	+6.715789e+001
+7.235640e+001	+9.45628e+000	+1.231e-002	+6.943494e+001
+8.003520e+001	+9.17250e+000	+5.38e-003	+7.186296e+001
+7.948220e+001	+8.99989e+000	+5.60e-003	+7.423320e+001
+7.638540e+001	+8.21365e+000	+7.78e-003	+7.651699e+001
+8.281600e+001	+1.007592e+001	+5.05e-003	+7.883137e+001
+7.971920e+001	+8.80674e+000	+5.59e-003	+8.110040e+001
+7.286200e+001	+8.34419e+000	+1.197e-002	+8.336733e+001
+7.730180e+001	+9.34337e+000	+6.90e-003	+8.570833e+001
+8.103060e+001	+9.41759e+000	+5.10e-003	+8.819715e+001
+8.235780e+001	+9.92114e+000	+5.22e-003	+9.058893e+001
+7.899240e+001	+8.52355e+000	+5.94e-003	+9.303689e+001
+8.231040e+001	+8.64055e+000	+5.09e-003	+9.546704e+001
+8.332160e+001	+9.44072e+000	+5.08e-003	+9.789362e+001
+8.554940e+001	+8.24558e+000	+5.79e-003	+1.0028510e+002
+7.467900e+001	+8.40789e+000	+9.53e-003	+1.0272866e+002
+7.840780e+001	+8.39706e+000	+6.32e-003	+1.0512939e+002
+8.349540e+001	+8.58130e+000	+5.17e-003	+1.0845873e+002
+8.499640e+001	+9.01856e+000	+5.71e-003	+1.1092569e+002
+8.684500e+001	+8.77179e+000	+6.55e-003	+1.1337460e+002
+8.526500e+001	+8.09645e+000	+5.80e-003	+1.1576365e+002
+8.777720e+001	+8.74425e+000	+7.24e-003	+1.1822662e+002
+8.281600e+001	+7.40723e+000	+5.17e-003	+1.2058249e+002
+8.423800e+001	+8.45112e+000	+5.31e-003	+1.2305007e+002
+8.417480e+001	+7.59049e+000	+5.42e-003	+1.2550978e+002
+7.608520e+001	+6.79194e+000	+8.45e-003	+1.2777465e+002
+8.314780e+001	+8.15760e+000	+5.03e-003	+1.3016298e+002
+7.845520e+001	+7.54397e+000	+6.33e-003	+1.3264299e+002
+7.550060e+001	+7.45407e+000	+8.87e-003	+1.3513966e+002
+7.559540e+001	+8.19943e+000	+8.69e-003	+1.3774867e+002
+8.295820e+001	+8.81063e+000	+5.18e-003	+1.4060022e+002
+6.791660e+001	+7.75212e+000	+2.125e-002	+1.4305530e+002
+8.183640e+001	+9.00315e+000	+5.21e-003	+1.4594233e+002
+7.042880e+001	+8.25648e+000	+1.595e-002	+1.4827330e+002
+8.117280e+001	+9.19608e+000	+5.13e-003	+1.5077212e+002
