# Supplementary material for: Neuromotor Noise Is Malleable by Amplifying Perceived Errors
Source: PLoS Comput Biol. 2016 Aug 4;12(8):e1005044. doi: 10.1371/journal.pcbi.1005044 (PMC4973920; doi:10.1371/journal.pcbi.1005044)
Supplement: S1 Dataset — (ZIP) [file pcbi.1005044.s003.zip › Control/S6/S6_D4_B1.txt]

+8.025640e+001	+8.54509e+000	+5.36e-003	+5.60488e+000
+8.455400e+001	+8.76171e+000	+5.42e-003	+8.25558e+000
+8.235780e+001	+8.93198e+000	+5.18e-003	+1.078358e+001
+8.837760e+001	+9.21437e+000	+7.84e-003	+1.338755e+001
+7.747560e+001	+7.23880e+000	+7.00e-003	+1.580830e+001
+8.208920e+001	+9.67462e+000	+4.98e-003	+1.824220e+001
+8.616560e+001	+8.13364e+000	+6.29e-003	+2.065030e+001
+9.754160e+001	+8.79690e+000	+2.240e-002	+2.301103e+001
+7.837620e+001	+7.43978e+000	+6.37e-003	+2.548909e+001
+8.101480e+001	+9.13551e+000	+5.11e-003	+2.775487e+001
+8.919920e+001	+9.17277e+000	+8.52e-003	+3.004069e+001
+9.068440e+001	+7.86247e+000	+1.070e-002	+3.247412e+001
+8.711360e+001	+9.22873e+000	+6.73e-003	+3.481447e+001
+9.204320e+001	+7.58701e+000	+1.279e-002	+3.715704e+001
+8.298980e+001	+9.24036e+000	+5.20e-003	+3.945958e+001
+7.916620e+001	+7.67174e+000	+5.89e-003	+4.173596e+001
+8.330580e+001	+9.95933e+000	+5.04e-003	+4.390573e+001
+8.490160e+001	+9.61806e+000	+5.45e-003	+4.604721e+001
+8.006680e+001	+8.18878e+000	+5.50e-003	+4.825962e+001
+8.532820e+001	+9.04212e+000	+5.65e-003	+5.042944e+001
+7.801280e+001	+7.96758e+000	+6.50e-003	+5.256375e+001
+8.295820e+001	+9.73253e+000	+5.31e-003	+5.473516e+001
+9.171140e+001	+7.43414e+000	+1.241e-002	+5.683709e+001
+7.984560e+001	+8.18386e+000	+5.50e-003	+5.900789e+001
+9.221700e+001	+7.73291e+000	+1.298e-002	+6.124758e+001
+7.373100e+001	+8.76851e+000	+1.060e-002	+6.390651e+001
+8.321100e+001	+9.17395e+000	+5.03e-003	+6.601068e+001
+7.949800e+001	+8.92451e+000	+5.59e-003	+6.817387e+001
+7.723860e+001	+7.72707e+000	+7.13e-003	+7.079017e+001
+8.344800e+001	+9.64778e+000	+5.23e-003	+7.290031e+001
+8.675020e+001	+9.78710e+000	+6.40e-003	+7.505218e+001
+7.915040e+001	+8.53384e+000	+5.77e-003	+7.724834e+001
+9.991160e+001	+9.61729e+000	+2.725e-002	+7.946765e+001
+7.693840e+001	+8.87830e+000	+7.19e-003	+8.173901e+001
+8.287920e+001	+8.48043e+000	+5.23e-003	+8.387373e+001
+8.780880e+001	+9.61777e+000	+7.18e-003	+8.601452e+001
+8.164680e+001	+9.70021e+000	+5.04e-003	+8.818903e+001
+8.803000e+001	+9.33872e+000	+7.41e-003	+9.038605e+001
+8.114120e+001	+9.02951e+000	+5.10e-003	+9.369043e+001
+7.976660e+001	+8.26267e+000	+5.50e-003	+9.601690e+001
+8.273700e+001	+9.05851e+000	+5.01e-003	+9.813926e+001
+8.490160e+001	+8.93190e+000	+5.57e-003	+1.0035475e+002
+7.728600e+001	+7.74315e+000	+7.13e-003	+1.0254516e+002
+8.483840e+001	+9.19554e+000	+5.44e-003	+1.0467892e+002
+9.349680e+001	+8.80801e+000	+1.448e-002	+1.0691173e+002
+8.052500e+001	+8.82489e+000	+5.24e-003	+1.0919716e+002
+8.891480e+001	+1.018317e+001	+8.24e-003	+1.1145521e+002
+9.019460e+001	+7.94570e+000	+9.98e-003	+1.1369164e+002
+8.193120e+001	+8.61658e+000	+5.17e-003	+1.1594470e+002
+8.523340e+001	+9.02260e+000	+5.61e-003	+1.1813935e+002
+8.422220e+001	+7.43094e+000	+5.32e-003	+1.2270206e+002
+8.324260e+001	+8.34423e+000	+5.09e-003	+1.2487016e+002
+8.709780e+001	+8.91875e+000	+6.89e-003	+1.2698460e+002
+7.802860e+001	+7.65393e+000	+6.54e-003	+1.2916841e+002
+8.208920e+001	+8.78428e+000	+4.99e-003	+1.3123981e+002
+7.924520e+001	+7.60260e+000	+5.92e-003	+1.3345488e+002
+8.017740e+001	+8.93050e+000	+5.40e-003	+1.3556185e+002
+8.330580e+001	+9.48968e+000	+5.06e-003	+1.3785039e+002
+8.784040e+001	+9.38308e+000	+7.37e-003	+1.3998831e+002
+8.152040e+001	+9.39197e+000	+5.03e-003	+1.4209573e+002
