# Supplementary material for: Neuromotor Noise Is Malleable by Amplifying Perceived Errors
Source: PLoS Comput Biol. 2016 Aug 4;12(8):e1005044. doi: 10.1371/journal.pcbi.1005044 (PMC4973920; doi:10.1371/journal.pcbi.1005044)
Supplement: S1 Dataset — (ZIP) [file pcbi.1005044.s003.zip › Control/S6/S6_D4_B2.txt]

+8.978380e+001	+7.91349e+000	+9.53e-003	+5.02553e+000
+8.292660e+001	+9.00364e+000	+5.27e-003	+7.37316e+000
+8.095160e+001	+8.04628e+000	+5.30e-003	+9.42234e+000
+7.728600e+001	+7.79895e+000	+7.15e-003	+1.149703e+001
+8.845660e+001	+8.85047e+000	+7.86e-003	+1.366526e+001
+8.736640e+001	+8.67651e+000	+6.99e-003	+1.581014e+001
+8.826700e+001	+8.07057e+000	+7.80e-003	+1.792973e+001
+9.087400e+001	+7.25847e+000	+1.122e-002	+2.007173e+001
+8.219980e+001	+9.43210e+000	+5.00e-003	+2.223462e+001
+7.798120e+001	+6.82520e+000	+6.77e-003	+2.436629e+001
+8.765080e+001	+9.08526e+000	+7.22e-003	+2.648371e+001
+8.791940e+001	+9.26199e+000	+7.38e-003	+2.861863e+001
+7.655920e+001	+7.72889e+000	+7.75e-003	+3.074664e+001
+8.390620e+001	+8.27502e+000	+5.29e-003	+3.286452e+001
+8.182060e+001	+8.40655e+000	+5.10e-003	+3.499280e+001
+8.902540e+001	+9.47091e+000	+8.43e-003	+3.714108e+001
+8.335320e+001	+7.87160e+000	+5.20e-003	+3.927437e+001
+8.377980e+001	+7.34990e+000	+5.20e-003	+4.136538e+001
+7.798120e+001	+6.71304e+000	+6.76e-003	+4.338074e+001
+7.870800e+001	+8.26768e+000	+6.03e-003	+4.555569e+001
+8.471200e+001	+8.10826e+000	+5.56e-003	+4.770476e+001
+8.562840e+001	+8.50409e+000	+5.81e-003	+4.989016e+001
+8.401680e+001	+8.72964e+000	+5.29e-003	+5.203657e+001
+8.455400e+001	+8.21894e+000	+5.36e-003	+5.406633e+001
+9.011560e+001	+7.77868e+000	+9.99e-003	+5.619355e+001
+8.049340e+001	+8.31293e+000	+5.40e-003	+5.832307e+001
+8.254740e+001	+8.45349e+000	+5.01e-003	+6.042198e+001
+8.728740e+001	+8.79085e+000	+6.85e-003	+6.251767e+001
+8.352700e+001	+8.82121e+000	+5.18e-003	+6.461362e+001
+8.493320e+001	+7.97722e+000	+5.51e-003	+6.667363e+001
+8.716100e+001	+8.90193e+000	+6.84e-003	+6.878128e+001
+8.662380e+001	+8.63642e+000	+6.40e-003	+7.093103e+001
+6.828000e+001	+6.87984e+000	+2.154e-002	+7.308932e+001
+9.235920e+001	+6.89595e+000	+1.385e-002	+7.741271e+001
+8.806160e+001	+9.46717e+000	+7.46e-003	+7.956608e+001
+8.496480e+001	+8.85919e+000	+5.72e-003	+8.184372e+001
+8.366920e+001	+7.79854e+000	+5.19e-003	+8.404687e+001
+8.049340e+001	+7.60828e+000	+5.30e-003	+8.618454e+001
+7.943480e+001	+7.41454e+000	+5.75e-003	+8.828510e+001
+8.659220e+001	+8.63592e+000	+6.40e-003	+9.032225e+001
+9.422360e+001	+6.93822e+000	+1.732e-002	+9.250243e+001
+7.916620e+001	+7.88201e+000	+5.97e-003	+9.467512e+001
+8.684500e+001	+8.70034e+000	+6.59e-003	+9.684563e+001
+7.788640e+001	+7.01390e+000	+6.79e-003	+9.895182e+001
+8.201020e+001	+8.60270e+000	+5.06e-003	+1.0106078e+002
+9.027360e+001	+6.28717e+000	+1.099e-002	+1.0320239e+002
+8.201020e+001	+7.63053e+000	+5.08e-003	+1.0531655e+002
+8.695560e+001	+7.99713e+000	+6.73e-003	+1.0751213e+002
+8.978380e+001	+7.22622e+000	+9.74e-003	+1.0964121e+002
+8.474360e+001	+8.30393e+000	+5.54e-003	+1.1177041e+002
+8.493320e+001	+7.66191e+000	+5.55e-003	+1.1390336e+002
+9.502940e+001	+7.20565e+000	+1.870e-002	+1.1606269e+002
+7.892920e+001	+7.27785e+000	+6.08e-003	+1.1818915e+002
+9.457120e+001	+7.40991e+000	+1.749e-002	+1.2041130e+002
+8.172580e+001	+8.52582e+000	+5.03e-003	+1.2266868e+002
+8.725580e+001	+8.07451e+000	+6.94e-003	+1.2489189e+002
+7.638540e+001	+7.61002e+000	+7.91e-003	+1.2710410e+002
+9.076340e+001	+8.23749e+000	+1.063e-002	+1.2928218e+002
+7.823400e+001	+6.55473e+000	+6.55e-003	+1.3147998e+002
+9.139540e+001	+6.16490e+000	+1.286e-002	+1.3372583e+002
