# Supplementary material for: Neuromotor Noise Is Malleable by Amplifying Perceived Errors
Source: PLoS Comput Biol. 2016 Aug 4;12(8):e1005044. doi: 10.1371/journal.pcbi.1005044 (PMC4973920; doi:10.1371/journal.pcbi.1005044)
Supplement: S1 Dataset — (ZIP) [file pcbi.1005044.s003.zip › Control/S6/S6_D4_B3.txt]

+8.803000e+001	+9.16846e+000	+7.40e-003	+3.61126e+000
+8.790360e+001	+9.10596e+000	+7.32e-003	+5.93825e+000
+9.204320e+001	+7.64811e+000	+1.277e-002	+8.18679e+000
+8.415900e+001	+8.67551e+000	+5.22e-003	+1.040562e+001
+7.478960e+001	+8.75258e+000	+9.34e-003	+1.261050e+001
+8.366920e+001	+8.96429e+000	+5.11e-003	+1.477298e+001
+8.142560e+001	+9.02503e+000	+5.17e-003	+1.698943e+001
+9.134800e+001	+8.12182e+000	+1.146e-002	+1.921680e+001
+8.066720e+001	+9.05974e+000	+5.24e-003	+2.142446e+001
+7.640120e+001	+8.68440e+000	+7.72e-003	+2.354753e+001
+7.730180e+001	+7.64660e+000	+7.10e-003	+2.564758e+001
+7.750720e+001	+7.48706e+000	+7.04e-003	+2.783730e+001
+8.278440e+001	+9.60263e+000	+5.03e-003	+2.997496e+001
+8.310040e+001	+9.42201e+000	+5.07e-003	+3.219479e+001
+8.744540e+001	+9.13434e+000	+6.93e-003	+3.434836e+001
+8.629200e+001	+9.64851e+000	+6.30e-003	+3.657491e+001
+7.556380e+001	+7.69881e+000	+8.84e-003	+3.879629e+001
+8.899380e+001	+9.69818e+000	+8.22e-003	+4.198431e+001
+8.379560e+001	+8.91867e+000	+5.17e-003	+4.437644e+001
+9.643560e+001	+7.77341e+000	+2.104e-002	+4.657917e+001
+8.215240e+001	+8.91842e+000	+4.97e-003	+4.902947e+001
+9.193260e+001	+8.06037e+000	+1.243e-002	+5.126651e+001
+8.839340e+001	+8.89859e+000	+7.76e-003	+5.346081e+001
+7.630640e+001	+9.85127e+000	+7.61e-003	+5.568579e+001
+7.665400e+001	+7.14764e+000	+7.75e-003	+5.786055e+001
+8.687660e+001	+9.51268e+000	+6.68e-003	+6.103270e+001
+8.362180e+001	+8.77734e+000	+5.11e-003	+6.323033e+001
+8.757180e+001	+9.50530e+000	+7.02e-003	+6.542643e+001
+8.569160e+001	+8.52352e+000	+5.86e-003	+6.828577e+001
+9.390760e+001	+7.56705e+000	+1.604e-002	+7.047361e+001
+7.962440e+001	+8.04995e+000	+5.69e-003	+7.272412e+001
+8.791940e+001	+9.27338e+000	+7.38e-003	+7.489915e+001
+8.329000e+001	+9.17309e+000	+5.07e-003	+7.702598e+001
+9.212220e+001	+7.64435e+000	+1.288e-002	+7.917089e+001
+8.788780e+001	+9.37081e+000	+7.46e-003	+8.163098e+001
+8.464880e+001	+9.16869e+000	+5.46e-003	+8.410930e+001
+9.411300e+001	+8.39418e+000	+1.578e-002	+8.638792e+001
+7.855000e+001	+6.99216e+000	+6.25e-003	+8.866503e+001
+8.137820e+001	+9.05931e+000	+5.25e-003	+9.096635e+001
+9.123740e+001	+6.95502e+000	+1.194e-002	+9.350498e+001
+8.229460e+001	+8.70252e+000	+5.07e-003	+9.600882e+001
+8.197860e+001	+9.26313e+000	+5.07e-003	+9.838596e+001
+8.455400e+001	+7.60105e+000	+5.48e-003	+1.0082759e+002
+8.692400e+001	+9.09305e+000	+6.55e-003	+1.0338421e+002
+8.706620e+001	+9.19796e+000	+6.68e-003	+1.0583501e+002
+7.842360e+001	+7.33889e+000	+6.34e-003	+1.0832396e+002
+8.689240e+001	+9.03985e+000	+6.54e-003	+1.1087580e+002
+8.300560e+001	+8.65515e+000	+5.09e-003	+1.1362047e+002
+8.679760e+001	+8.72946e+000	+6.51e-003	+1.1624271e+002
+8.880420e+001	+7.77653e+000	+8.51e-003	+1.1891672e+002
+9.082660e+001	+6.66193e+000	+1.152e-002	+1.2151530e+002
+8.351120e+001	+1.032839e+001	+5.24e-003	+1.2409180e+002
+8.439600e+001	+9.80249e+000	+5.27e-003	+1.2664482e+002
+8.390620e+001	+7.72215e+000	+5.19e-003	+1.2919702e+002
+8.463300e+001	+7.95488e+000	+5.48e-003	+1.3171573e+002
+8.096740e+001	+8.79193e+000	+5.20e-003	+1.3420519e+002
+8.123600e+001	+8.66425e+000	+5.11e-003	+1.3672017e+002
+9.213800e+001	+7.47891e+000	+1.307e-002	+1.4030291e+002
+8.039860e+001	+8.03200e+000	+5.34e-003	+1.4285434e+002
+7.744400e+001	+7.34281e+000	+7.01e-003	+1.4537888e+002
