# Supplementary material for: Neuromotor Noise Is Malleable by Amplifying Perceived Errors
Source: PLoS Comput Biol. 2016 Aug 4;12(8):e1005044. doi: 10.1371/journal.pcbi.1005044 (PMC4973920; doi:10.1371/journal.pcbi.1005044)
Supplement: S1 Dataset — (ZIP) [file pcbi.1005044.s003.zip › Control/S6/S6_D4_B4.txt]

+8.937300e+001	+8.02727e+000	+9.00e-003	+1.569965e+001
+9.158500e+001	+7.95856e+000	+1.187e-002	+1.843204e+001
+8.434860e+001	+8.31320e+000	+5.49e-003	+2.096277e+001
+9.022620e+001	+7.08041e+000	+1.040e-002	+2.347341e+001
+9.101620e+001	+8.20727e+000	+1.099e-002	+2.581108e+001
+8.717680e+001	+8.77305e+000	+6.79e-003	+2.841195e+001
+8.714520e+001	+9.02971e+000	+6.93e-003	+3.103851e+001
+8.341640e+001	+8.78121e+000	+5.32e-003	+3.360862e+001
+8.760340e+001	+9.69684e+000	+7.09e-003	+3.601520e+001
+8.845660e+001	+9.44129e+000	+7.92e-003	+3.861713e+001
+9.286480e+001	+8.34293e+000	+1.371e-002	+4.126865e+001
+9.021040e+001	+8.54211e+000	+9.79e-003	+4.446606e+001
+8.874100e+001	+9.56608e+000	+8.01e-003	+4.706669e+001
+8.984700e+001	+8.37588e+000	+9.48e-003	+4.960617e+001
+8.559680e+001	+9.13774e+000	+6.02e-003	+5.212236e+001
+8.834600e+001	+9.89075e+000	+7.63e-003	+5.459164e+001
+8.772980e+001	+9.65263e+000	+7.10e-003	+5.702331e+001
+8.291080e+001	+9.33343e+000	+5.23e-003	+5.956578e+001
+8.938880e+001	+8.56222e+000	+8.93e-003	+6.219753e+001
+8.878840e+001	+9.30189e+000	+8.11e-003	+6.487151e+001
+8.807740e+001	+7.87643e+000	+7.67e-003	+6.753124e+001
+8.779300e+001	+9.22341e+000	+7.41e-003	+7.013303e+001
+8.147300e+001	+8.89947e+000	+5.12e-003	+7.275139e+001
+8.291080e+001	+7.62665e+000	+5.09e-003	+7.524971e+001
+9.264360e+001	+7.34196e+000	+1.395e-002	+7.873627e+001
+8.106220e+001	+9.12113e+000	+5.10e-003	+8.118350e+001
+8.727160e+001	+9.18696e+000	+6.95e-003	+8.371092e+001
+8.295820e+001	+9.25803e+000	+5.26e-003	+8.631254e+001
+7.772840e+001	+7.37610e+000	+6.80e-003	+8.892282e+001
+8.588120e+001	+8.31238e+000	+6.04e-003	+9.143217e+001
+9.186940e+001	+7.76058e+000	+1.241e-002	+9.395588e+001
+8.902540e+001	+7.72073e+000	+8.66e-003	+9.667933e+001
+9.071600e+001	+8.36910e+000	+1.055e-002	+9.928486e+001
+9.188520e+001	+8.44234e+000	+1.219e-002	+1.0191507e+002
+8.163100e+001	+9.55507e+000	+5.03e-003	+1.0592600e+002
+9.370220e+001	+7.79138e+000	+1.549e-002	+1.0860260e+002
+7.842360e+001	+7.93051e+000	+6.22e-003	+1.1125088e+002
+8.431700e+001	+1.002423e+001	+5.32e-003	+1.1433551e+002
+8.433280e+001	+8.41671e+000	+5.47e-003	+1.1692365e+002
+8.709780e+001	+8.77069e+000	+6.80e-003	+1.1952517e+002
+9.705180e+001	+8.61449e+000	+2.151e-002	+1.2216898e+002
+8.528080e+001	+8.67599e+000	+5.67e-003	+1.2487710e+002
+8.964160e+001	+8.63385e+000	+9.12e-003	+1.2746444e+002
+9.095300e+001	+7.53532e+000	+1.120e-002	+1.2999529e+002
+8.771400e+001	+9.64448e+000	+7.09e-003	+1.3260532e+002
+8.047760e+001	+8.24405e+000	+5.46e-003	+1.3523824e+002
+9.420780e+001	+7.70686e+000	+1.649e-002	+1.3783266e+002
+8.502800e+001	+8.69779e+000	+5.62e-003	+1.4113710e+002
+8.333740e+001	+1.011959e+001	+5.05e-003	+1.4367557e+002
+8.828280e+001	+9.82307e+000	+7.60e-003	+1.4634501e+002
+8.008260e+001	+8.45355e+000	+5.40e-003	+1.4899527e+002
+8.259480e+001	+8.51455e+000	+4.98e-003	+1.5167192e+002
+8.652900e+001	+9.66412e+000	+6.29e-003	+1.5922164e+002
+8.420640e+001	+7.54377e+000	+5.37e-003	+1.6194445e+002
+8.371660e+001	+9.26619e+000	+5.11e-003	+1.6467345e+002
+8.264220e+001	+8.52569e+000	+4.98e-003	+1.6735820e+002
+8.736640e+001	+9.35579e+000	+7.00e-003	+1.6991348e+002
+7.982980e+001	+7.64666e+000	+5.53e-003	+1.7251762e+002
+8.904120e+001	+8.18828e+000	+8.61e-003	+1.7508299e+002
+9.052640e+001	+6.99374e+000	+1.086e-002	+1.7772758e+002
