# Supplementary material for: Neuromotor Noise Is Malleable by Amplifying Perceived Errors
Source: PLoS Comput Biol. 2016 Aug 4;12(8):e1005044. doi: 10.1371/journal.pcbi.1005044 (PMC4973920; doi:10.1371/journal.pcbi.1005044)
Supplement: S1 Dataset — (ZIP) [file pcbi.1005044.s003.zip › Control/S6/S6_D5_B1.txt]

+8.749280e+001	+9.02476e+000	+7.00e-003	+5.04886e+000
+9.092140e+001	+6.18925e+000	+1.208e-002	+7.90874e+000
+9.581940e+001	+8.24116e+000	+1.925e-002	+1.026431e+001
+8.294240e+001	+8.16532e+000	+5.11e-003	+1.272239e+001
+8.716100e+001	+7.85439e+000	+6.88e-003	+1.506576e+001
+7.782320e+001	+7.41747e+000	+6.69e-003	+1.731575e+001
+8.725580e+001	+8.55548e+000	+6.88e-003	+1.958781e+001
+7.907140e+001	+7.38659e+000	+5.90e-003	+2.182776e+001
+7.749140e+001	+6.88386e+000	+7.16e-003	+2.412874e+001
+9.412880e+001	+7.44499e+000	+1.659e-002	+2.649384e+001
+8.673440e+001	+8.93851e+000	+6.47e-003	+2.888514e+001
+7.862900e+001	+6.77809e+000	+6.21e-003	+3.123849e+001
+8.784040e+001	+8.55922e+000	+7.42e-003	+3.338606e+001
+7.780740e+001	+6.13949e+000	+6.95e-003	+3.549708e+001
+8.934140e+001	+7.32523e+000	+9.21e-003	+3.764101e+001
+8.259480e+001	+7.40592e+000	+4.97e-003	+3.984808e+001
+8.586540e+001	+7.70699e+000	+6.03e-003	+4.208664e+001
+9.646720e+001	+7.70049e+000	+2.120e-002	+4.433871e+001
+9.250140e+001	+6.97273e+000	+1.402e-002	+4.656908e+001
+8.670280e+001	+7.77919e+000	+6.53e-003	+4.887756e+001
+9.049480e+001	+6.47050e+000	+1.119e-002	+5.121983e+001
+8.515440e+001	+8.07885e+000	+5.71e-003	+5.353987e+001
+8.880420e+001	+7.06057e+000	+8.63e-003	+5.583255e+001
+9.006820e+001	+7.14207e+000	+1.018e-002	+5.806576e+001
+8.238940e+001	+8.51256e+000	+5.22e-003	+6.025598e+001
+8.897800e+001	+7.16851e+000	+8.79e-003	+6.240944e+001
+9.095300e+001	+7.33701e+000	+1.129e-002	+6.461461e+001
+7.869220e+001	+6.55616e+000	+6.20e-003	+6.671850e+001
+9.218540e+001	+7.15008e+000	+1.339e-002	+6.913112e+001
+8.205760e+001	+5.71609e+000	+5.08e-003	+7.269978e+001
+9.733620e+001	+8.18289e+000	+2.260e-002	+7.513912e+001
+9.561400e+001	+7.50035e+000	+1.957e-002	+7.742178e+001
+8.580220e+001	+8.35711e+000	+6.11e-003	+7.956282e+001
+8.984700e+001	+6.89213e+000	+9.99e-003	+8.166437e+001
+9.136380e+001	+7.29383e+000	+1.193e-002	+8.378803e+001
+8.017740e+001	+8.03043e+000	+5.39e-003	+8.594980e+001
+9.416040e+001	+7.75390e+000	+1.636e-002	+8.824037e+001
+8.724000e+001	+8.02735e+000	+6.93e-003	+9.041438e+001
+8.400100e+001	+7.58891e+000	+5.21e-003	+9.269930e+001
+8.433280e+001	+7.48680e+000	+5.30e-003	+9.493129e+001
+9.395500e+001	+8.05810e+000	+1.580e-002	+9.719539e+001
+8.406420e+001	+7.43439e+000	+5.32e-003	+9.941250e+001
+8.025640e+001	+7.05576e+000	+5.44e-003	+1.0165389e+002
+8.254740e+001	+8.37616e+000	+5.01e-003	+1.0390782e+002
+8.393780e+001	+7.83523e+000	+5.19e-003	+1.0611873e+002
+8.580220e+001	+7.77584e+000	+5.95e-003	+1.0840098e+002
+8.452240e+001	+7.40541e+000	+5.51e-003	+1.1059246e+002
+8.028800e+001	+7.78407e+000	+5.33e-003	+1.1272107e+002
+8.016160e+001	+7.37333e+000	+5.46e-003	+1.1499467e+002
+8.573900e+001	+7.68911e+000	+5.92e-003	+1.1720322e+002
+8.976800e+001	+7.24038e+000	+9.73e-003	+1.1942303e+002
+8.673440e+001	+7.77699e+000	+6.56e-003	+1.2158009e+002
+8.286340e+001	+7.59022e+000	+5.15e-003	+1.2379273e+002
+8.589700e+001	+7.28470e+000	+6.10e-003	+1.2606251e+002
+9.921640e+001	+7.88590e+000	+2.754e-002	+1.2824808e+002
+8.766660e+001	+7.89896e+000	+7.28e-003	+1.3046876e+002
+7.248280e+001	+5.41591e+000	+1.491e-002	+1.3264631e+002
+9.403400e+001	+7.67460e+000	+1.619e-002	+1.3574921e+002
+8.341640e+001	+8.11867e+000	+5.17e-003	+1.3802844e+002
+8.332160e+001	+7.19061e+000	+5.11e-003	+1.4023831e+002
