# Supplementary material for: Neuromotor Noise Is Malleable by Amplifying Perceived Errors
Source: PLoS Comput Biol. 2016 Aug 4;12(8):e1005044. doi: 10.1371/journal.pcbi.1005044 (PMC4973920; doi:10.1371/journal.pcbi.1005044)
Supplement: S1 Dataset — (ZIP) [file pcbi.1005044.s003.zip › Control/S6/S6_D5_B2.txt]

+9.204320e+001	+6.25446e+000	+1.392e-002	+3.16703e+000
+8.665540e+001	+7.89325e+000	+6.53e-003	+5.54830e+000
+8.621300e+001	+8.01542e+000	+6.27e-003	+7.71833e+000
+9.303860e+001	+7.39576e+000	+1.464e-002	+9.98924e+000
+7.992460e+001	+7.44058e+000	+5.48e-003	+1.215709e+001
+8.825120e+001	+8.13660e+000	+7.79e-003	+1.439320e+001
+7.973500e+001	+6.41476e+000	+5.73e-003	+1.657752e+001
+8.670280e+001	+7.17210e+000	+6.65e-003	+1.871840e+001
+9.090560e+001	+7.25913e+000	+1.128e-002	+2.083759e+001
+8.483840e+001	+7.68700e+000	+5.48e-003	+2.303994e+001
+8.954680e+001	+8.39756e+000	+9.05e-003	+2.520348e+001
+7.771260e+001	+6.55449e+000	+7.03e-003	+2.735607e+001
+9.468180e+001	+7.70058e+000	+1.741e-002	+2.957540e+001
+8.700300e+001	+7.73005e+000	+6.82e-003	+3.182899e+001
+8.968900e+001	+7.10012e+000	+9.67e-003	+3.412015e+001
+8.250000e+001	+7.81806e+000	+5.03e-003	+3.628284e+001
+8.118860e+001	+7.70592e+000	+5.11e-003	+3.840392e+001
+7.673300e+001	+6.95079e+000	+7.75e-003	+4.051905e+001
+9.186940e+001	+7.62083e+000	+1.256e-002	+4.265904e+001
+8.125180e+001	+8.30385e+000	+5.09e-003	+4.480927e+001
+8.267380e+001	+8.17495e+000	+4.99e-003	+4.693268e+001
+8.336900e+001	+7.62515e+000	+5.13e-003	+4.906613e+001
+7.976660e+001	+6.77707e+000	+5.57e-003	+5.105394e+001
+8.362180e+001	+7.85563e+000	+5.13e-003	+5.313326e+001
+8.265800e+001	+8.26849e+000	+4.98e-003	+5.531869e+001
+9.327560e+001	+7.19878e+000	+1.521e-002	+5.744231e+001
+7.523200e+001	+8.16692e+000	+9.02e-003	+5.949175e+001
+8.163100e+001	+8.10240e+000	+5.02e-003	+6.163493e+001
+8.539140e+001	+7.32364e+000	+5.92e-003	+6.385610e+001
+8.581800e+001	+7.81273e+000	+5.96e-003	+6.604235e+001
+6.142280e+001	-1.8352e-001	-1.00000e+000	+6.805490e+001
+7.392060e+001	+6.91227e+000	+1.111e-002	+7.402739e+001
+8.921500e+001	+7.82399e+000	+8.89e-003	+7.638436e+001
+8.703460e+001	+7.99261e+000	+6.87e-003	+7.897802e+001
+8.387460e+001	+6.33423e+000	+5.32e-003	+8.129247e+001
+9.125320e+001	+6.44552e+000	+1.240e-002	+8.343645e+001
+7.649600e+001	+7.90147e+000	+7.74e-003	+8.564206e+001
+7.982980e+001	+7.05848e+000	+5.59e-003	+8.782907e+001
+8.148880e+001	+7.65018e+000	+5.23e-003	+8.999206e+001
+9.074760e+001	+7.77623e+000	+1.080e-002	+9.216992e+001
+8.730320e+001	+8.04574e+000	+6.96e-003	+9.435742e+001
+8.591280e+001	+7.90131e+000	+6.02e-003	+9.660920e+001
+8.679760e+001	+7.49262e+000	+6.76e-003	+9.894897e+001
+8.493320e+001	+7.05586e+000	+5.63e-003	+1.0122964e+002
+9.243820e+001	+8.13835e+000	+1.312e-002	+1.0342880e+002
+7.869220e+001	+5.25066e+000	+6.48e-003	+1.0568462e+002
+9.269100e+001	+7.03666e+000	+1.429e-002	+1.0790753e+002
+7.720700e+001	+5.92878e+000	+7.58e-003	+1.1017020e+002
+9.267520e+001	+7.10143e+000	+1.422e-002	+1.1243969e+002
+7.502660e+001	+7.73619e+000	+9.42e-003	+1.1487434e+002
+8.637100e+001	+7.81341e+000	+6.33e-003	+1.1714100e+002
+7.900820e+001	+5.85047e+000	+6.12e-003	+1.1943362e+002
+9.435000e+001	+7.39896e+000	+1.709e-002	+1.2169426e+002
+7.831300e+001	+6.36109e+000	+6.55e-003	+1.2398815e+002
+7.836040e+001	+5.58327e+000	+6.68e-003	+1.2635343e+002
+8.754020e+001	+8.32034e+000	+7.11e-003	+1.2873674e+002
+8.479100e+001	+6.90903e+000	+5.63e-003	+1.3112073e+002
+8.164680e+001	+6.94857e+000	+5.09e-003	+1.3332079e+002
+8.638680e+001	+8.16475e+000	+6.29e-003	+1.3553424e+002
+7.826560e+001	+5.77001e+000	+6.74e-003	+1.3768178e+002
