# Supplementary material for: Neuromotor Noise Is Malleable by Amplifying Perceived Errors
Source: PLoS Comput Biol. 2016 Aug 4;12(8):e1005044. doi: 10.1371/journal.pcbi.1005044 (PMC4973920; doi:10.1371/journal.pcbi.1005044)
Supplement: S1 Dataset — (ZIP) [file pcbi.1005044.s003.zip › Control/S6/S6_D5_B3.txt]

+8.630780e+001	+7.18753e+000	+6.35e-003	+6.75286e+000
+9.193260e+001	+6.56960e+000	+1.340e-002	+8.99249e+000
+7.873960e+001	+5.48375e+000	+6.39e-003	+1.117948e+001
+8.442760e+001	+6.23382e+000	+5.39e-003	+1.329511e+001
+8.426960e+001	+6.09186e+000	+5.35e-003	+1.537378e+001
+7.949800e+001	+5.94464e+000	+5.81e-003	+1.753207e+001
+9.348100e+001	+6.78372e+000	+1.603e-002	+1.968015e+001
+9.052640e+001	+5.85749e+000	+1.172e-002	+2.177496e+001
+8.461720e+001	+6.50398e+000	+5.52e-003	+2.385825e+001
+8.283180e+001	+6.80446e+000	+5.09e-003	+2.591875e+001
+8.635520e+001	+7.30934e+000	+6.38e-003	+2.799992e+001
+9.019460e+001	+5.98462e+000	+1.111e-002	+3.010736e+001
+8.564420e+001	+6.66334e+000	+5.98e-003	+3.224565e+001
+8.171000e+001	+5.80397e+000	+5.12e-003	+3.430424e+001
+8.166260e+001	+6.56092e+000	+5.10e-003	+3.641243e+001
+9.134800e+001	+5.66051e+000	+1.335e-002	+3.853795e+001
+7.599040e+001	+6.33115e+000	+8.79e-003	+4.065871e+001
+8.237360e+001	+6.34132e+000	+5.10e-003	+4.284925e+001
+8.777720e+001	+7.77735e+000	+7.46e-003	+4.504767e+001
+8.065140e+001	+6.81785e+000	+5.25e-003	+4.711208e+001
+8.878840e+001	+6.86680e+000	+8.72e-003	+4.916337e+001
+8.000360e+001	+6.42291e+000	+5.51e-003	+5.133692e+001
+7.892920e+001	+6.29722e+000	+6.10e-003	+5.348763e+001
+8.109380e+001	+6.46976e+000	+5.12e-003	+5.559466e+001
+8.817220e+001	+6.52515e+000	+8.20e-003	+5.774301e+001
+8.851980e+001	+6.65111e+000	+8.46e-003	+5.989817e+001
+8.055660e+001	+6.37128e+000	+5.36e-003	+6.215761e+001
+7.758620e+001	+6.18532e+000	+7.21e-003	+6.425618e+001
+8.262640e+001	+6.85924e+000	+4.98e-003	+6.644033e+001
+7.837620e+001	+6.06918e+000	+6.55e-003	+6.857442e+001
+7.946640e+001	+6.44739e+000	+5.76e-003	+7.068564e+001
+7.932420e+001	+6.10044e+000	+5.86e-003	+7.284591e+001
+8.526500e+001	+6.80006e+000	+5.78e-003	+7.491252e+001
+9.190100e+001	+6.39293e+000	+1.354e-002	+7.700720e+001
+8.826700e+001	+6.44489e+000	+8.25e-003	+7.910835e+001
+8.562840e+001	+6.71611e+000	+5.98e-003	+8.129291e+001
+8.771400e+001	+7.13455e+000	+7.50e-003	+8.490118e+001
+1.0029080e+002	+6.79430e+000	+3.264e-002	+8.723948e+001
+7.802860e+001	+5.35349e+000	+6.99e-003	+8.981980e+001
+8.842500e+001	+7.08863e+000	+8.20e-003	+9.206657e+001
+8.079360e+001	+6.60832e+000	+5.29e-003	+9.421500e+001
+8.747700e+001	+7.32795e+000	+7.28e-003	+9.633756e+001
+7.679620e+001	+6.03329e+000	+7.96e-003	+9.840919e+001
+7.749140e+001	+5.90749e+000	+7.37e-003	+1.0049158e+002
+8.193120e+001	+5.78353e+000	+5.00e-003	+1.0260335e+002
+7.493180e+001	+5.36107e+000	+1.079e-002	+1.0474060e+002
+8.295820e+001	+6.43987e+000	+5.00e-003	+1.0683186e+002
+8.322680e+001	+6.00129e+000	+5.05e-003	+1.0891294e+002
+8.591280e+001	+6.84231e+000	+6.16e-003	+1.1100572e+002
+7.704900e+001	+5.07888e+000	+8.13e-003	+1.1305907e+002
+7.907140e+001	+5.90880e+000	+6.04e-003	+1.1515871e+002
+8.648160e+001	+8.14486e+000	+6.35e-003	+1.1732275e+002
+7.916620e+001	+5.91022e+000	+6.02e-003	+1.1943243e+002
+8.163100e+001	+6.60556e+000	+5.14e-003	+1.2159651e+002
+7.648020e+001	+6.40187e+000	+8.15e-003	+1.2371596e+002
+7.510560e+001	+6.80907e+000	+9.65e-003	+1.2585259e+002
+7.178760e+001	+5.78877e+000	+1.572e-002	+1.2796402e+002
+7.897660e+001	+5.87001e+000	+6.15e-003	+1.3015580e+002
+8.052500e+001	+6.48479e+000	+5.37e-003	+1.3237377e+002
+8.202600e+001	+6.06605e+000	+5.11e-003	+1.3451915e+002
