# Supplementary material for: Neuromotor Noise Is Malleable by Amplifying Perceived Errors
Source: PLoS Comput Biol. 2016 Aug 4;12(8):e1005044. doi: 10.1371/journal.pcbi.1005044 (PMC4973920; doi:10.1371/journal.pcbi.1005044)
Supplement: S1 Dataset — (ZIP) [file pcbi.1005044.s003.zip › Control/S6/S6_D5_B4.txt]

+9.044740e+001	+6.12729e+000	+1.138e-002	+3.75332e+000
+8.817220e+001	+8.11254e+000	+7.77e-003	+6.15527e+000
+7.960860e+001	+6.08208e+000	+5.73e-003	+8.28813e+000
+7.908720e+001	+5.48217e+000	+6.15e-003	+1.039344e+001
+7.802860e+001	+5.29439e+000	+7.03e-003	+1.244902e+001
+8.477520e+001	+7.18073e+000	+5.50e-003	+1.454378e+001
+7.997200e+001	+5.95034e+000	+5.60e-003	+1.656934e+001
+8.505960e+001	+6.89763e+000	+5.63e-003	+1.859048e+001
+7.657500e+001	+5.89699e+000	+8.25e-003	+2.067144e+001
+8.246840e+001	+6.44964e+000	+5.02e-003	+2.276058e+001
+8.765080e+001	+7.08408e+000	+7.44e-003	+2.487455e+001
+7.531100e+001	+5.45227e+000	+1.013e-002	+2.698442e+001
+8.524920e+001	+7.12330e+000	+5.79e-003	+2.916159e+001
+7.363620e+001	+5.45478e+000	+1.278e-002	+3.127137e+001
+7.695420e+001	+5.98576e+000	+7.84e-003	+3.337672e+001
+8.325840e+001	+6.53916e+000	+5.07e-003	+3.561558e+001
+8.133080e+001	+6.13862e+000	+5.17e-003	+3.783035e+001
+8.016160e+001	+5.72475e+000	+5.47e-003	+3.992419e+001
+9.256460e+001	+5.93215e+000	+1.530e-002	+4.210105e+001
+7.941900e+001	+6.15373e+000	+5.85e-003	+4.420761e+001
+6.918060e+001	+2.69924e+000	-1.00000e+000	+4.629678e+001
+7.592720e+001	+6.00478e+000	+9.02e-003	+4.929244e+001
+9.423940e+001	+7.13144e+000	+1.712e-002	+5.155425e+001
+7.809180e+001	+5.71885e+000	+6.82e-003	+5.394470e+001
+8.521760e+001	+6.49854e+000	+5.74e-003	+5.606105e+001
+8.472780e+001	+6.23883e+000	+5.52e-003	+5.816906e+001
+7.720700e+001	+4.24070e+000	+8.58e-003	+6.016981e+001
+8.501220e+001	+6.39656e+000	+5.76e-003	+6.223048e+001
+8.298980e+001	+5.95475e+000	+5.04e-003	+6.425488e+001
+8.946780e+001	+6.14022e+000	+9.90e-003	+6.631930e+001
+8.498060e+001	+6.45819e+000	+5.69e-003	+6.840788e+001
+8.243680e+001	+5.75669e+000	+5.02e-003	+7.142664e+001
+9.374960e+001	+6.84596e+000	+1.647e-002	+7.375174e+001
+8.359020e+001	+6.22257e+000	+5.14e-003	+7.586873e+001
+8.377980e+001	+5.95238e+000	+5.29e-003	+7.798980e+001
+7.788640e+001	+4.99475e+000	+7.33e-003	+8.008884e+001
+7.924520e+001	+5.94486e+000	+6.01e-003	+8.229670e+001
+7.774420e+001	+6.13912e+000	+7.03e-003	+8.445964e+001
+8.648160e+001	+7.52500e+000	+6.43e-003	+8.670212e+001
+7.949800e+001	+6.02549e+000	+5.84e-003	+8.891621e+001
+8.385880e+001	+5.83911e+000	+5.22e-003	+9.114258e+001
+7.262500e+001	+5.53413e+000	+1.448e-002	+9.332543e+001
+9.104780e+001	+6.16743e+000	+1.227e-002	+9.554995e+001
+7.649600e+001	+7.05131e+000	+8.00e-003	+9.781899e+001
+8.681340e+001	+6.78905e+000	+6.84e-003	+1.0011410e+002
+1.0313480e+002	+2.41315e+000	-1.00000e+000	+1.0256347e+002
+7.333600e+001	+6.08960e+000	+1.261e-002	+1.0879194e+002
+7.132940e+001	+5.29086e+000	+1.746e-002	+1.1145158e+002
+7.633800e+001	+7.10337e+000	+8.08e-003	+1.1439869e+002
+8.351120e+001	+6.75149e+000	+5.17e-003	+1.1680043e+002
+8.366920e+001	+6.57087e+000	+5.15e-003	+1.1906698e+002
+7.076060e+001	+4.19265e+000	+2.166e-002	+1.2136380e+002
+8.224720e+001	+6.44090e+000	+4.98e-003	+1.2370533e+002
+8.243680e+001	+7.32529e+000	+5.09e-003	+1.2615699e+002
+8.245260e+001	+6.19969e+000	+5.02e-003	+1.2843115e+002
+8.964160e+001	+5.73722e+000	+1.046e-002	+1.3058270e+002
+8.284760e+001	+6.94049e+000	+5.08e-003	+1.3280418e+002
+8.689240e+001	+7.79115e+000	+6.76e-003	+1.3508510e+002
+7.537420e+001	+6.18028e+000	+9.61e-003	+1.3733186e+002
+8.584960e+001	+6.33423e+000	+6.15e-003	+1.3947700e+002
