# Supplementary material for: Neuromotor Noise Is Malleable by Amplifying Perceived Errors
Source: PLoS Comput Biol. 2016 Aug 4;12(8):e1005044. doi: 10.1371/journal.pcbi.1005044 (PMC4973920; doi:10.1371/journal.pcbi.1005044)
Supplement: S1 Dataset — (ZIP) [file pcbi.1005044.s003.zip › Control/S6/S6_D6_B1.txt]

+8.177320e+001	+6.60335e+000	+5.00e-003	+6.34358e+000
+8.182060e+001	+7.57731e+000	+5.03e-003	+8.74882e+000
+8.235780e+001	+7.84103e+000	+5.13e-003	+1.110924e+001
+8.172580e+001	+6.77805e+000	+5.02e-003	+1.331377e+001
+8.799840e+001	+6.60451e+000	+7.91e-003	+1.557933e+001
+8.627620e+001	+7.18103e+000	+6.35e-003	+1.787860e+001
+8.645000e+001	+8.19094e+000	+6.31e-003	+2.018448e+001
+8.414320e+001	+6.69857e+000	+5.26e-003	+2.264579e+001
+8.092000e+001	+6.86717e+000	+5.17e-003	+2.495888e+001
+8.035120e+001	+6.72521e+000	+5.40e-003	+2.733723e+001
+8.199440e+001	+6.08640e+000	+5.07e-003	+2.957075e+001
+8.272120e+001	+6.69688e+000	+5.06e-003	+3.188450e+001
+7.755460e+001	+6.10342e+000	+7.20e-003	+3.417229e+001
+8.066720e+001	+6.73390e+000	+5.24e-003	+3.650576e+001
+8.295820e+001	+6.66625e+000	+5.00e-003	+3.882451e+001
+8.730320e+001	+7.01597e+000	+7.23e-003	+4.114988e+001
+8.362180e+001	+5.35582e+000	+5.23e-003	+4.336848e+001
+8.235780e+001	+7.97434e+000	+5.14e-003	+4.560346e+001
+7.174020e+001	+4.55275e+000	+1.816e-002	+4.781309e+001
+8.469620e+001	+6.34397e+000	+5.53e-003	+5.057470e+001
+8.305300e+001	+7.28130e+000	+5.01e-003	+5.275098e+001
+6.867500e+001	+4.21759e+000	+2.727e-002	+5.479606e+001
+8.006680e+001	+6.32855e+000	+5.50e-003	+5.714516e+001
+8.616560e+001	+6.80156e+000	+6.28e-003	+5.938477e+001
+8.444340e+001	+6.55161e+000	+5.39e-003	+6.153710e+001
+7.663820e+001	+5.62250e+000	+8.37e-003	+6.366689e+001
+8.106220e+001	+6.25895e+000	+5.13e-003	+6.575402e+001
+7.673300e+001	+5.35328e+000	+8.35e-003	+6.776634e+001
+8.303720e+001	+5.62892e+000	+5.13e-003	+6.981551e+001
+8.368500e+001	+6.05181e+000	+5.16e-003	+7.193693e+001
+7.992460e+001	+5.92485e+000	+5.66e-003	+7.402234e+001
+8.888320e+001	+5.92287e+000	+9.25e-003	+7.617135e+001
+7.796540e+001	+5.74558e+000	+6.99e-003	+7.829108e+001
+8.030380e+001	+6.39626e+000	+5.36e-003	+8.042256e+001
+8.243680e+001	+5.92403e+000	+5.03e-003	+8.250070e+001
+8.022480e+001	+5.94545e+000	+5.47e-003	+8.452415e+001
+8.250000e+001	+5.79981e+000	+4.98e-003	+8.659148e+001
+7.951380e+001	+5.89236e+000	+5.80e-003	+8.868413e+001
+7.753880e+001	+6.33906e+000	+7.20e-003	+9.075168e+001
+8.125180e+001	+6.30234e+000	+5.19e-003	+9.283638e+001
+8.123600e+001	+5.92839e+000	+5.12e-003	+9.487051e+001
+8.371660e+001	+5.89279e+000	+5.22e-003	+9.698411e+001
+7.539000e+001	+4.20870e+000	+1.142e-002	+9.895989e+001
+9.030520e+001	+6.70365e+000	+1.077e-002	+1.0096356e+002
+7.843940e+001	+5.29582e+000	+6.64e-003	+1.0312502e+002
+8.093580e+001	+6.40633e+000	+5.23e-003	+1.0525273e+002
+7.924520e+001	+5.38185e+000	+6.05e-003	+1.0731107e+002
+8.480680e+001	+6.35304e+000	+5.54e-003	+1.0932923e+002
+8.156780e+001	+5.95483e+000	+5.05e-003	+1.1135148e+002
+9.103200e+001	+5.67149e+000	+1.277e-002	+1.1338561e+002
+7.741240e+001	+5.37925e+000	+7.58e-003	+1.1544775e+002
+8.126760e+001	+6.36463e+000	+5.22e-003	+1.1759306e+002
+7.776000e+001	+5.12358e+000	+7.39e-003	+1.1968867e+002
+8.452240e+001	+6.17155e+000	+5.52e-003	+1.2190094e+002
+8.510700e+001	+7.69618e+000	+5.76e-003	+1.2406410e+002
+7.916620e+001	+5.87917e+000	+6.01e-003	+1.2621182e+002
+7.602200e+001	+5.84489e+000	+8.96e-003	+1.2836849e+002
+8.662380e+001	+6.53736e+000	+6.76e-003	+1.3070855e+002
+7.221420e+001	+5.38939e+000	+1.547e-002	+1.3289505e+002
+8.573900e+001	+7.23873e+000	+6.07e-003	+1.3517412e+002
