# Supplementary material for: Neuromotor Noise Is Malleable by Amplifying Perceived Errors
Source: PLoS Comput Biol. 2016 Aug 4;12(8):e1005044. doi: 10.1371/journal.pcbi.1005044 (PMC4973920; doi:10.1371/journal.pcbi.1005044)
Supplement: S1 Dataset — (ZIP) [file pcbi.1005044.s003.zip › Control/S6/S6_D6_B2.txt]

+8.498060e+001	+6.28339e+000	+5.73e-003	+4.09659e+000
+8.968900e+001	+6.76523e+000	+9.85e-003	+7.52102e+000
+7.926100e+001	+5.66258e+000	+5.97e-003	+9.78963e+000
+8.253160e+001	+6.45637e+000	+4.98e-003	+1.218093e+001
+8.395360e+001	+6.02463e+000	+5.22e-003	+1.445828e+001
+7.670140e+001	+7.08896e+000	+7.72e-003	+1.676625e+001
+7.910300e+001	+5.60421e+000	+6.13e-003	+1.921156e+001
+7.745980e+001	+5.70576e+000	+7.40e-003	+2.158808e+001
+8.351120e+001	+6.27122e+000	+5.20e-003	+2.391395e+001
+8.335320e+001	+6.44226e+000	+5.07e-003	+2.634225e+001
+7.764940e+001	+5.42280e+000	+7.33e-003	+2.870289e+001
+7.668560e+001	+6.03011e+000	+8.12e-003	+3.098616e+001
+7.463160e+001	+6.59853e+000	+1.031e-002	+3.333623e+001
+7.892920e+001	+5.83435e+000	+6.25e-003	+3.566708e+001
+8.224720e+001	+7.00020e+000	+4.99e-003	+3.807328e+001
+7.859740e+001	+5.54722e+000	+6.45e-003	+4.050764e+001
+8.913600e+001	+6.47028e+000	+9.28e-003	+4.298890e+001
+7.020760e+001	+4.11068e+000	+2.342e-002	+4.537278e+001
+7.641700e+001	+5.37438e+000	+8.71e-003	+4.790414e+001
+7.749140e+001	+5.75582e+000	+7.37e-003	+5.039342e+001
+7.494760e+001	+5.80087e+000	+1.039e-002	+5.267800e+001
+7.657500e+001	+4.99376e+000	+8.78e-003	+5.484463e+001
+7.853420e+001	+5.40815e+000	+6.61e-003	+5.705971e+001
+7.908720e+001	+5.69151e+000	+6.10e-003	+5.940933e+001
+8.039860e+001	+6.37440e+000	+5.35e-003	+6.163382e+001
+7.684360e+001	+5.22536e+000	+8.29e-003	+6.384510e+001
+7.507400e+001	+5.97235e+000	+1.009e-002	+6.591518e+001
+8.417480e+001	+5.74051e+000	+5.33e-003	+6.819042e+001
+7.360460e+001	+5.58603e+000	+1.268e-002	+7.032513e+001
+7.755460e+001	+5.32178e+000	+7.49e-003	+7.243560e+001
+8.622880e+001	+6.48502e+000	+6.45e-003	+7.470385e+001
+7.843940e+001	+5.36169e+000	+6.63e-003	+7.689226e+001
+7.493180e+001	+5.69966e+000	+1.048e-002	+7.910040e+001
+8.052500e+001	+6.20320e+000	+5.38e-003	+8.127166e+001
+8.191540e+001	+6.05499e+000	+5.01e-003	+8.340728e+001
+7.840780e+001	+5.20038e+000	+6.73e-003	+8.562231e+001
+7.810760e+001	+5.06843e+000	+7.06e-003	+8.779213e+001
+7.750720e+001	+5.25082e+000	+7.54e-003	+8.999740e+001
+8.417480e+001	+5.60256e+000	+5.32e-003	+9.230032e+001
+8.417480e+001	+5.77037e+000	+5.33e-003	+9.457570e+001
+7.889760e+001	+5.95560e+000	+6.22e-003	+9.676609e+001
+8.006680e+001	+6.22163e+000	+5.49e-003	+9.906590e+001
+7.821820e+001	+6.17779e+000	+6.61e-003	+1.0132522e+002
+8.570740e+001	+6.27407e+000	+6.15e-003	+1.0362606e+002
+7.700160e+001	+6.38565e+000	+7.66e-003	+1.0598191e+002
+7.575340e+001	+5.36309e+000	+9.58e-003	+1.0830316e+002
+7.559540e+001	+5.10501e+000	+1.005e-002	+1.1059758e+002
+7.257760e+001	+5.44483e+000	+1.471e-002	+1.1287112e+002
+8.662380e+001	+6.47434e+000	+6.73e-003	+1.1518462e+002
+7.178760e+001	+5.15961e+000	+1.674e-002	+1.1752959e+002
+7.957700e+001	+6.16001e+000	+5.74e-003	+1.1973510e+002
+7.591140e+001	+4.40476e+000	+1.029e-002	+1.2182125e+002
+8.234200e+001	+6.20616e+000	+5.05e-003	+1.2406294e+002
+8.923080e+001	+6.59884e+000	+9.33e-003	+1.2632447e+002
+7.668560e+001	+5.43217e+000	+8.36e-003	+1.2867241e+002
+6.963880e+001	+4.82885e+000	+2.248e-002	+1.3095380e+002
+7.714380e+001	+5.68329e+000	+7.73e-003	+1.3329901e+002
+8.159940e+001	+6.91552e+000	+5.16e-003	+1.3565325e+002
+6.862760e+001	+4.19723e+000	+2.748e-002	+1.3786446e+002
+8.689240e+001	+6.23946e+000	+6.98e-003	+1.4043673e+002
