# Supplementary material for: Neuromotor Noise Is Malleable by Amplifying Perceived Errors
Source: PLoS Comput Biol. 2016 Aug 4;12(8):e1005044. doi: 10.1371/journal.pcbi.1005044 (PMC4973920; doi:10.1371/journal.pcbi.1005044)
Supplement: S1 Dataset — (ZIP) [file pcbi.1005044.s003.zip › Control/S6/S6_D6_B3.txt]

+8.597600e+001	+7.03492e+000	+6.15e-003	+3.85580e+000
+8.562840e+001	+6.21673e+000	+6.08e-003	+6.07265e+000
+7.823400e+001	+5.12326e+000	+6.88e-003	+8.17015e+000
+8.286340e+001	+6.14914e+000	+5.01e-003	+1.036610e+001
+7.684360e+001	+5.46297e+000	+8.21e-003	+1.264617e+001
+8.107800e+001	+6.30880e+000	+5.12e-003	+1.492467e+001
+8.139400e+001	+6.13741e+000	+5.09e-003	+1.714918e+001
+7.366780e+001	+4.98158e+000	+1.334e-002	+1.938611e+001
+8.791940e+001	+5.96319e+000	+8.09e-003	+2.166060e+001
+7.057100e+001	+4.16556e+000	+2.224e-002	+2.397399e+001
+7.646440e+001	+4.80890e+000	+9.06e-003	+2.644628e+001
+8.223140e+001	+7.39893e+000	+4.99e-003	+2.870477e+001
+7.968760e+001	+6.08923e+000	+5.66e-003	+3.098484e+001
+7.461580e+001	+5.47720e+000	+1.115e-002	+3.315262e+001
+8.428540e+001	+6.21183e+000	+5.37e-003	+3.548892e+001
+7.714380e+001	+5.37001e+000	+7.88e-003	+3.772512e+001
+6.741100e+001	+4.60328e+000	+2.927e-002	+4.001620e+001
+8.246840e+001	+6.57600e+000	+5.02e-003	+4.251058e+001
+7.175600e+001	+4.67000e+000	+1.784e-002	+4.478141e+001
+6.850120e+001	+3.82139e+000	+2.970e-002	+4.714426e+001
+7.567440e+001	+5.55914e+000	+9.61e-003	+5.138459e+001
+8.763500e+001	+6.63803e+000	+7.53e-003	+5.378867e+001
+8.856720e+001	+6.01112e+000	+8.81e-003	+5.604336e+001
+7.787060e+001	+4.93177e+000	+7.32e-003	+5.822100e+001
+7.534260e+001	+5.17626e+000	+1.032e-002	+6.030076e+001
+8.125180e+001	+6.13934e+000	+5.16e-003	+6.253368e+001
+8.588120e+001	+6.33432e+000	+6.16e-003	+6.483117e+001
+7.858160e+001	+5.27367e+000	+6.58e-003	+6.694226e+001
+8.517020e+001	+6.00671e+000	+5.84e-003	+6.913927e+001
+8.221560e+001	+6.03356e+000	+4.97e-003	+7.130169e+001
+7.587980e+001	+3.86889e+000	+1.111e-002	+7.346076e+001
+8.885160e+001	+5.32843e+000	+9.63e-003	+7.559552e+001
+9.209060e+001	+5.28237e+000	+1.538e-002	+7.769012e+001
+8.991020e+001	+5.51198e+000	+1.109e-002	+7.990803e+001
+8.605500e+001	+6.11039e+000	+6.35e-003	+8.215114e+001
+7.815500e+001	+4.90912e+000	+7.04e-003	+8.431349e+001
+8.752440e+001	+6.33088e+000	+7.55e-003	+8.657964e+001
+8.408000e+001	+5.30881e+000	+5.30e-003	+8.875676e+001
+7.708060e+001	+5.07132e+000	+8.10e-003	+9.091157e+001
+8.670280e+001	+6.41577e+000	+6.76e-003	+9.305490e+001
+8.502800e+001	+5.79468e+000	+5.74e-003	+9.524272e+001
+8.861460e+001	+6.72698e+000	+8.55e-003	+9.750881e+001
+8.355860e+001	+5.61305e+000	+5.13e-003	+9.967335e+001
+8.145720e+001	+6.56069e+000	+5.05e-003	+1.0187297e+002
+7.418920e+001	+4.71238e+000	+1.281e-002	+1.0415337e+002
+8.005100e+001	+6.26705e+000	+5.49e-003	+1.0641835e+002
+8.291080e+001	+6.01505e+000	+5.00e-003	+1.0865806e+002
+8.749280e+001	+6.26656e+000	+7.56e-003	+1.1084273e+002
+8.125180e+001	+6.35278e+000	+5.21e-003	+1.1298764e+002
+7.848680e+001	+4.78933e+000	+6.77e-003	+1.1509142e+002
+7.932420e+001	+5.72816e+000	+6.00e-003	+1.1727259e+002
+8.637100e+001	+6.47532e+000	+6.48e-003	+1.1957429e+002
+8.796680e+001	+6.56408e+000	+7.89e-003	+1.2189263e+002
+7.406280e+001	+5.36975e+000	+1.214e-002	+1.2403922e+002
+7.877120e+001	+5.34130e+000	+6.37e-003	+1.2630843e+002
+8.396940e+001	+7.51109e+000	+5.20e-003	+1.2857647e+002
+8.302140e+001	+6.99015e+000	+5.01e-003	+1.3082628e+002
+7.477380e+001	+6.13047e+000	+1.040e-002	+1.3300578e+002
+8.599180e+001	+6.17305e+000	+6.35e-003	+1.3519205e+002
+8.622880e+001	+6.06453e+000	+6.49e-003	+1.3744382e+002
