# Supplementary material for: Neuromotor Noise Is Malleable by Amplifying Perceived Errors
Source: PLoS Comput Biol. 2016 Aug 4;12(8):e1005044. doi: 10.1371/journal.pcbi.1005044 (PMC4973920; doi:10.1371/journal.pcbi.1005044)
Supplement: S1 Dataset — (ZIP) [file pcbi.1005044.s003.zip › Control/S6/S6_D6_B4.txt]

+9.096880e+001	+5.49648e+000	+1.291e-002	+2.62343e+000
+7.837620e+001	+5.22113e+000	+6.76e-003	+5.01270e+000
+8.910440e+001	+6.16390e+000	+9.40e-003	+7.35537e+000
+8.741380e+001	+6.01020e+000	+7.55e-003	+9.49310e+000
+8.964160e+001	+5.25124e+000	+1.093e-002	+1.165967e+001
+8.976800e+001	+5.59090e+000	+1.079e-002	+1.386965e+001
+8.300560e+001	+5.79240e+000	+5.07e-003	+1.610749e+001
+8.240520e+001	+5.65114e+000	+5.05e-003	+1.840281e+001
+8.586540e+001	+5.83750e+000	+6.28e-003	+2.069736e+001
+9.457120e+001	+5.79690e+000	+1.987e-002	+2.302648e+001
+9.311760e+001	+5.96561e+000	+1.637e-002	+2.539273e+001
+8.159940e+001	+6.37059e+000	+5.12e-003	+2.774987e+001
+8.771400e+001	+5.84284e+000	+7.90e-003	+3.005300e+001
+8.426960e+001	+6.45160e+000	+5.45e-003	+3.239161e+001
+8.079360e+001	+6.11866e+000	+5.21e-003	+3.465035e+001
+8.686080e+001	+5.91094e+000	+7.07e-003	+3.696674e+001
+8.096740e+001	+6.19222e+000	+5.24e-003	+3.920705e+001
+7.442620e+001	+3.65398e+000	+1.449e-002	+4.141850e+001
+8.213660e+001	+5.49392e+000	+5.00e-003	+4.374005e+001
+8.061980e+001	+5.66379e+000	+5.30e-003	+4.595924e+001
+8.167840e+001	+5.64414e+000	+5.08e-003	+4.817045e+001
+8.686080e+001	+5.75781e+000	+7.10e-003	+5.026960e+001
+8.956260e+001	+5.83158e+000	+1.026e-002	+5.243453e+001
+7.727020e+001	+4.69456e+000	+8.16e-003	+5.450061e+001
+9.288060e+001	+6.55739e+000	+1.512e-002	+5.673764e+001
+8.177320e+001	+5.46943e+000	+5.07e-003	+5.894922e+001
+9.035260e+001	+5.61426e+000	+1.168e-002	+6.118927e+001
+7.922940e+001	+5.55681e+000	+6.00e-003	+6.335998e+001
+8.428540e+001	+5.67316e+000	+5.38e-003	+6.560906e+001
+9.188520e+001	+5.46725e+000	+1.465e-002	+6.796695e+001
+8.853560e+001	+5.25422e+000	+9.26e-003	+7.019671e+001
+8.390620e+001	+5.73188e+000	+5.22e-003	+7.238936e+001
+8.562840e+001	+5.07950e+000	+6.26e-003	+7.456633e+001
+8.641840e+001	+6.80556e+000	+6.54e-003	+7.665924e+001
+7.970340e+001	+5.04280e+000	+5.84e-003	+7.881040e+001
+8.592860e+001	+6.45764e+000	+6.18e-003	+8.107698e+001
+8.578640e+001	+6.39886e+000	+6.18e-003	+8.348120e+001
+8.278440e+001	+5.63547e+000	+5.03e-003	+8.575521e+001
+8.050920e+001	+5.69291e+000	+5.32e-003	+8.808964e+001
+8.804580e+001	+5.72558e+000	+8.34e-003	+9.035164e+001
+7.905560e+001	+4.74002e+000	+6.31e-003	+9.262146e+001
+9.286480e+001	+6.50750e+000	+1.516e-002	+9.494462e+001
+8.344800e+001	+5.52080e+000	+5.12e-003	+9.721265e+001
+8.597600e+001	+5.88327e+000	+6.30e-003	+9.955234e+001
+9.125320e+001	+5.64101e+000	+1.322e-002	+1.0174880e+002
+7.529520e+001	+5.67807e+000	+9.99e-003	+1.0393468e+002
+7.971920e+001	+5.68992e+000	+5.76e-003	+1.0613088e+002
+8.191540e+001	+5.61313e+000	+4.99e-003	+1.0826203e+002
+8.303720e+001	+5.25360e+000	+5.08e-003	+1.1041267e+002
+8.207340e+001	+5.77523e+000	+5.06e-003	+1.1267974e+002
+7.946640e+001	+4.35713e+000	+6.11e-003	+1.1491872e+002
+8.570740e+001	+6.61281e+000	+6.01e-003	+1.1719929e+002
+8.956260e+001	+5.71670e+000	+1.038e-002	+1.1945149e+002
+8.355860e+001	+5.57503e+000	+5.13e-003	+1.2163906e+002
+8.338480e+001	+5.43468e+000	+5.14e-003	+1.2386875e+002
+8.123600e+001	+5.45417e+000	+5.11e-003	+1.2609019e+002
+8.746120e+001	+5.76620e+000	+7.72e-003	+1.2861258e+002
+8.019320e+001	+5.16342e+000	+5.54e-003	+1.3101794e+002
+7.575340e+001	+4.06514e+000	+1.102e-002	+1.3339742e+002
+9.199580e+001	+6.41321e+000	+1.370e-002	+1.3579427e+002
