# Supplementary material for: Neuromotor Noise Is Malleable by Amplifying Perceived Errors
Source: PLoS Comput Biol. 2016 Aug 4;12(8):e1005044. doi: 10.1371/journal.pcbi.1005044 (PMC4973920; doi:10.1371/journal.pcbi.1005044)
Supplement: S1 Dataset — (ZIP) [file pcbi.1005044.s003.zip › Control/S6/XX7_4.txt]

+9.739940e+001	+8.13411e+000	+2.277e-002	+2.21838e+000
+8.510700e+001	+8.73799e+000	+5.59e-003	+4.57672e+000
+8.548620e+001	+8.20157e+000	+5.76e-003	+6.82220e+000
+8.268960e+001	+9.84404e+000	+4.98e-003	+9.09738e+000
+7.328860e+001	+7.61121e+000	+1.174e-002	+1.133351e+001
+9.649880e+001	+8.35356e+000	+2.060e-002	+1.363203e+001
+8.389040e+001	+8.71213e+000	+5.36e-003	+1.603586e+001
+7.625900e+001	+8.76517e+000	+7.91e-003	+1.831967e+001
+8.210500e+001	+9.29669e+000	+4.98e-003	+2.056729e+001
+7.973500e+001	+7.92684e+000	+5.57e-003	+2.278492e+001
+8.987860e+001	+9.51409e+000	+9.17e-003	+2.492732e+001
+7.346240e+001	+7.88271e+000	+1.137e-002	+2.718952e+001
+7.994040e+001	+8.10698e+000	+5.53e-003	+2.942607e+001
+7.706480e+001	+7.00089e+000	+7.46e-003	+3.166821e+001
+8.665540e+001	+8.63880e+000	+6.41e-003	+3.385813e+001
+7.539000e+001	+8.11647e+000	+8.81e-003	+3.605178e+001
+8.640260e+001	+8.76614e+000	+6.33e-003	+3.828086e+001
+8.163100e+001	+9.07249e+000	+5.01e-003	+4.061757e+001
+7.674880e+001	+6.73517e+000	+7.83e-003	+4.284784e+001
+7.836040e+001	+7.73797e+000	+6.37e-003	+4.506327e+001
+8.668700e+001	+9.37967e+000	+6.48e-003	+4.728050e+001
+7.580080e+001	+8.36611e+000	+8.33e-003	+4.947817e+001
+8.344800e+001	+1.000995e+001	+5.18e-003	+5.169556e+001
+8.825120e+001	+8.87357e+000	+7.68e-003	+5.384731e+001
+7.813920e+001	+7.89098e+000	+6.48e-003	+5.603305e+001
+8.398520e+001	+8.79095e+000	+5.34e-003	+5.825864e+001
+7.745980e+001	+6.91708e+000	+7.17e-003	+6.054284e+001
+8.897800e+001	+8.40061e+000	+8.44e-003	+6.272331e+001
+8.913600e+001	+8.30905e+000	+8.68e-003	+6.501411e+001
+8.376400e+001	+8.31343e+000	+5.23e-003	+6.726360e+001
+7.769680e+001	+6.65310e+000	+7.01e-003	+6.949407e+001
+8.820380e+001	+8.37885e+000	+7.75e-003	+7.170128e+001
+8.483840e+001	+8.03701e+000	+5.54e-003	+7.393348e+001
+8.456980e+001	+9.04532e+000	+5.50e-003	+7.624755e+001
+9.092140e+001	+7.43088e+000	+1.118e-002	+7.850683e+001
+8.125180e+001	+8.58009e+000	+5.11e-003	+8.074218e+001
+8.392200e+001	+9.30451e+000	+5.27e-003	+8.291085e+001
+8.058820e+001	+8.01278e+000	+5.33e-003	+8.516198e+001
+8.071460e+001	+8.50358e+000	+5.19e-003	+8.737870e+001
+7.265660e+001	+7.04942e+000	+1.298e-002	+8.959455e+001
+7.785480e+001	+7.34933e+000	+6.68e-003	+9.182073e+001
+9.725720e+001	+8.58718e+000	+2.197e-002	+9.414571e+001
+8.177320e+001	+9.04903e+000	+5.11e-003	+9.666923e+001
+8.994180e+001	+7.64402e+000	+9.80e-003	+9.905742e+001
+8.630780e+001	+8.51172e+000	+6.31e-003	+1.0138679e+002
+9.060540e+001	+7.28715e+000	+1.088e-002	+1.0370653e+002
+9.022620e+001	+7.87002e+000	+1.010e-002	+1.0596658e+002
+8.186800e+001	+9.31575e+000	+5.27e-003	+1.0811725e+002
+8.521760e+001	+8.08179e+000	+5.83e-003	+1.1043519e+002
+8.325840e+001	+9.71657e+000	+5.03e-003	+1.1265377e+002
+8.016160e+001	+7.93390e+000	+5.44e-003	+1.1488557e+002
+8.918340e+001	+9.39435e+000	+8.47e-003	+1.1718427e+002
+8.390620e+001	+8.58198e+000	+5.39e-003	+1.1959919e+002
+9.172720e+001	+7.04047e+000	+1.266e-002	+1.2180810e+002
+8.795100e+001	+9.05203e+000	+7.35e-003	+1.2403166e+002
+8.675020e+001	+8.98107e+000	+6.48e-003	+1.2638094e+002
+8.406420e+001	+7.93433e+000	+5.22e-003	+1.2870301e+002
+8.708200e+001	+9.20686e+000	+6.69e-003	+1.3118956e+002
+8.972060e+001	+7.21056e+000	+9.69e-003	+1.3355141e+002
+8.415900e+001	+7.99265e+000	+5.31e-003	+1.3590006e+002
