# Supplementary material for: Neuromotor Noise Is Malleable by Amplifying Perceived Errors
Source: PLoS Comput Biol. 2016 Aug 4;12(8):e1005044. doi: 10.1371/journal.pcbi.1005044 (PMC4973920; doi:10.1371/journal.pcbi.1005044)
Supplement: S1 Dataset — (ZIP) [file pcbi.1005044.s003.zip › Control/S6/XX8_4.txt]

+9.147440e+001	+7.13461e+000	+1.219e-002	+3.68333e+000
+8.929400e+001	+8.93208e+000	+8.72e-003	+6.04502e+000
+9.964300e+001	+8.70421e+000	+2.750e-002	+8.34159e+000
+8.321100e+001	+8.35361e+000	+5.06e-003	+1.094278e+001
+9.240660e+001	+7.31195e+000	+1.364e-002	+1.312519e+001
+8.741380e+001	+8.74936e+000	+7.02e-003	+1.540077e+001
+7.828140e+001	+7.30173e+000	+6.38e-003	+1.760864e+001
+8.099900e+001	+8.54230e+000	+5.20e-003	+1.982229e+001
+8.092000e+001	+8.90164e+000	+5.26e-003	+2.199646e+001
+8.207340e+001	+8.86428e+000	+4.99e-003	+2.416402e+001
+8.052500e+001	+8.40658e+000	+5.32e-003	+2.629251e+001
+8.757180e+001	+8.73711e+000	+7.18e-003	+2.844400e+001
+8.126760e+001	+8.90169e+000	+5.18e-003	+3.059167e+001
+7.894500e+001	+7.49801e+000	+6.02e-003	+3.280375e+001
+8.880420e+001	+8.48680e+000	+8.32e-003	+3.491333e+001
+7.850260e+001	+7.47386e+000	+6.29e-003	+3.701926e+001
+8.025640e+001	+8.32896e+000	+5.33e-003	+3.916995e+001
+9.052640e+001	+6.91873e+000	+1.094e-002	+4.133662e+001
+8.803000e+001	+8.72054e+000	+7.62e-003	+4.353503e+001
+8.600760e+001	+7.78311e+000	+6.22e-003	+4.568454e+001
+9.033680e+001	+6.46800e+000	+1.093e-002	+4.873239e+001
+8.946780e+001	+8.00748e+000	+9.18e-003	+5.098724e+001
+7.824980e+001	+7.02253e+000	+6.58e-003	+5.310125e+001
+8.422220e+001	+7.33099e+000	+5.30e-003	+5.522728e+001
+8.616560e+001	+7.58136e+000	+6.19e-003	+5.738552e+001
+8.760340e+001	+8.15654e+000	+7.30e-003	+5.954650e+001
+8.815640e+001	+7.82936e+000	+7.74e-003	+6.171001e+001
+7.995620e+001	+7.50012e+000	+5.45e-003	+6.383171e+001
+7.745980e+001	+6.75635e+000	+7.12e-003	+6.595422e+001
+7.935580e+001	+7.70044e+000	+5.75e-003	+6.811359e+001
+8.983120e+001	+6.86192e+000	+9.98e-003	+7.026681e+001
+7.439460e+001	+7.57120e+000	+1.018e-002	+7.236212e+001
+7.712800e+001	+8.47970e+000	+7.09e-003	+7.457110e+001
+7.243540e+001	+5.82322e+000	+1.447e-002	+7.669623e+001
+7.829720e+001	+7.37760e+000	+6.36e-003	+7.888833e+001
+7.883440e+001	+7.39853e+000	+6.08e-003	+8.105585e+001
+7.951380e+001	+7.56503e+000	+5.64e-003	+8.323176e+001
+8.133080e+001	+8.56657e+000	+5.20e-003	+8.538972e+001
+8.167840e+001	+8.62007e+000	+5.01e-003	+8.759949e+001
+7.518460e+001	+8.47659e+000	+8.94e-003	+8.977715e+001
+8.765080e+001	+8.39970e+000	+7.21e-003	+9.206073e+001
+8.278440e+001	+8.10980e+000	+5.09e-003	+9.431867e+001
+8.801420e+001	+7.91477e+000	+7.67e-003	+9.665056e+001
+8.665540e+001	+7.87361e+000	+6.53e-003	+9.900371e+001
+8.569160e+001	+7.32524e+000	+5.95e-003	+1.0118259e+002
+8.635520e+001	+8.55524e+000	+6.37e-003	+1.0340855e+002
+8.630780e+001	+7.40211e+000	+6.43e-003	+1.0562502e+002
+7.411020e+001	+6.98803e+000	+1.083e-002	+1.0782334e+002
+8.532820e+001	+7.22078e+000	+5.88e-003	+1.1001517e+002
+8.746120e+001	+8.30944e+000	+7.05e-003	+1.1221462e+002
+8.877260e+001	+8.12670e+000	+8.29e-003	+1.1452483e+002
+8.616560e+001	+7.79125e+000	+6.20e-003	+1.1671636e+002
+8.736640e+001	+7.58707e+000	+7.13e-003	+1.1893871e+002
+8.725580e+001	+7.95471e+000	+6.93e-003	+1.2115829e+002
+8.332160e+001	+7.92069e+000	+5.26e-003	+1.2336947e+002
+9.416040e+001	+7.34569e+000	+1.674e-002	+1.2553377e+002
+8.992600e+001	+6.83954e+000	+1.011e-002	+1.2771230e+002
+9.325980e+001	+7.29796e+000	+1.512e-002	+1.2991862e+002
+8.700300e+001	+8.64486e+000	+6.77e-003	+1.3217303e+002
+9.141120e+001	+6.57941e+000	+1.256e-002	+1.3450555e+002
