# Supplementary material for: Neuromotor Noise Is Malleable by Amplifying Perceived Errors
Source: PLoS Comput Biol. 2016 Aug 4;12(8):e1005044. doi: 10.1371/journal.pcbi.1005044 (PMC4973920; doi:10.1371/journal.pcbi.1005044)
Supplement: S1 Dataset — (ZIP) [file pcbi.1005044.s003.zip › DEA 1.5/S1/S1_D1_B1.txt]

+1.9228230e+002	-1.858e-002	-1.00000e+000	-1.00000e+000	-1.00000e+000	-1.00000e+000	+4.47947e+000
+6.851307e+001	+9.51028e+000	+6.851307e+001	+9.51028e+000	+1.870e-002	+1.870e-002	+2.053894e+001
+1.40586e+000	+6.75202e+000	-1.00000e+000	-1.00000e+000	-1.00000e+000	-1.00000e+000	+3.273419e+001
+1.0315210e+002	+1.313814e+001	+1.0315210e+002	+1.313814e+001	+3.302e-002	+3.302e-002	+3.623119e+001
+1.2750324e+002	+5.55069e+000	+1.2750324e+002	+5.55069e+000	+1.5198e-001	+1.5198e-001	+4.195900e+001
+6.437590e+001	+1.132306e+001	+6.437590e+001	+1.132306e+001	+2.647e-002	+2.647e-002	+4.627567e+001
+7.817173e+001	+1.263014e+001	+7.817173e+001	+1.263014e+001	+6.26e-003	+6.26e-003	+4.980717e+001
+5.500039e+001	+1.073912e+001	+5.500039e+001	+1.073912e+001	+5.340e-002	+5.340e-002	+5.368430e+001
+9.184172e+001	+1.437466e+001	+9.184172e+001	+1.437466e+001	+1.091e-002	+1.091e-002	+5.632894e+001
+8.416513e+001	+1.132828e+001	+8.416513e+001	+1.132828e+001	+5.24e-003	+5.24e-003	+5.950412e+001
+4.699346e+001	+9.67301e+000	+4.699346e+001	+9.67301e+000	+8.410e-002	+8.410e-002	+6.229788e+001
+7.209967e+001	+1.222980e+001	+7.209967e+001	+1.222980e+001	+1.200e-002	+1.200e-002	+6.527151e+001
+6.418713e+001	+1.044869e+001	+6.418713e+001	+1.044869e+001	+2.740e-002	+2.740e-002	+6.835961e+001
+6.818273e+001	+1.060595e+001	+6.818273e+001	+1.060595e+001	+1.877e-002	+1.877e-002	+7.111601e+001
+9.129114e+001	+1.047950e+001	+9.129114e+001	+1.047950e+001	+1.064e-002	+1.064e-002	+7.385705e+001
+1.2383798e+002	+1.127444e+001	+1.2383798e+002	+1.127444e+001	+1.1104e-001	+1.1104e-001	+7.679729e+001
+6.481636e+001	+9.99265e+000	+6.481636e+001	+9.99265e+000	+2.627e-002	+2.627e-002	+7.926554e+001
+8.786185e+001	+8.71020e+000	+8.786185e+001	+8.71020e+000	+7.36e-003	+7.36e-003	+8.206285e+001
+6.038030e+001	+9.26003e+000	+6.038030e+001	+9.26003e+000	+3.850e-002	+3.850e-002	+8.486458e+001
+8.282802e+001	+9.75481e+000	+8.282802e+001	+9.75481e+000	+5.07e-003	+5.07e-003	+8.749522e+001
+4.895980e+001	+8.85478e+000	+4.895980e+001	+8.85478e+000	+7.795e-002	+7.795e-002	+8.997488e+001
+9.434290e+001	+1.108467e+001	+9.434290e+001	+1.108467e+001	+1.498e-002	+1.498e-002	+9.245552e+001
+7.932007e+001	+8.37449e+000	+7.932007e+001	+8.37449e+000	+5.74e-003	+5.74e-003	+9.501312e+001
+7.299633e+001	+9.15274e+000	+7.299633e+001	+9.15274e+000	+1.146e-002	+1.146e-002	+9.741787e+001
+7.949311e+001	+7.92928e+000	+7.949311e+001	+7.92928e+000	+5.69e-003	+5.69e-003	+1.0001766e+002
+5.769034e+001	+8.12999e+000	+5.769034e+001	+8.12999e+000	+4.844e-002	+4.844e-002	+1.0237012e+002
+7.436490e+001	+8.41176e+000	+7.436490e+001	+8.41176e+000	+9.99e-003	+9.99e-003	+1.0468177e+002
+7.013334e+001	+8.89994e+000	+7.013334e+001	+8.89994e+000	+1.609e-002	+1.609e-002	+1.0694833e+002
+8.040549e+001	+7.20942e+000	+8.040549e+001	+7.20942e+000	+5.32e-003	+5.32e-003	+1.0938417e+002
+4.664739e+001	+6.91298e+000	+4.664739e+001	+6.91298e+000	+9.255e-002	+9.255e-002	+1.1158367e+002
+1.0857919e+002	+1.099213e+001	+1.0857919e+002	+1.099213e+001	+5.082e-002	+5.082e-002	+1.1400388e+002
+5.802069e+001	+8.26525e+000	+5.802069e+001	+8.26525e+000	+4.713e-002	+4.713e-002	+1.1639198e+002
+8.742139e+001	+8.45796e+000	+8.742139e+001	+8.45796e+000	+7.08e-003	+7.08e-003	+1.1870721e+002
+3.582466e+001	+5.37447e+000	-1.00000e+000	-1.00000e+000	-1.00000e+000	-1.00000e+000	+1.2101532e+002
+9.836996e+001	+8.85638e+000	+9.836996e+001	+8.85638e+000	+2.425e-002	+2.425e-002	+1.2377991e+002
+4.029218e+001	-5.337e-002	-1.00000e+000	-1.00000e+000	-1.00000e+000	-1.00000e+000	+1.4422658e+002
+9.989584e+001	+9.80525e+000	+9.989584e+001	+9.80525e+000	+2.698e-002	+2.698e-002	+1.5041254e+002
+1.0442628e+002	+7.21396e+000	+1.0442628e+002	+7.21396e+000	+4.434e-002	+4.434e-002	+1.5570865e+002
+8.978099e+001	+9.43684e+000	+8.978099e+001	+9.43684e+000	+9.09e-003	+9.09e-003	+1.5871212e+002
+7.631551e+001	+6.98522e+000	+7.631551e+001	+6.98522e+000	+8.14e-003	+8.14e-003	+1.6188342e+002
+5.937353e+001	+5.57840e+000	+5.937353e+001	+5.57840e+000	+5.045e-002	+5.045e-002	+1.6454873e+002
+8.905738e+001	+8.04389e+000	+8.905738e+001	+8.04389e+000	+8.69e-003	+8.69e-003	+1.6764957e+002
+7.595370e+001	+7.17183e+000	+7.595370e+001	+7.17183e+000	+8.52e-003	+8.52e-003	+1.7022478e+002
+7.557616e+001	+8.30720e+000	+7.557616e+001	+8.30720e+000	+8.65e-003	+8.65e-003	+1.7257118e+002
+9.517663e+001	+9.01405e+000	+9.517663e+001	+9.01405e+000	+1.736e-002	+1.736e-002	+1.7501677e+002
+6.244102e+001	+6.58269e+000	+6.244102e+001	+6.58269e+000	+3.729e-002	+3.729e-002	+1.7747883e+002
+1.0966461e+002	+7.08392e+000	+1.0966461e+002	+7.08392e+000	+6.349e-002	+6.349e-002	+1.8309285e+002
+9.486201e+001	+7.46002e+000	+9.486201e+001	+7.46002e+000	+1.803e-002	+1.803e-002	+1.8894145e+002
+1.1823785e+002	+7.04912e+000	+1.1823785e+002	+7.04912e+000	+9.911e-002	+9.911e-002	+1.9196726e+002
+7.420759e+001	+6.35936e+000	+7.420759e+001	+6.35936e+000	+1.105e-002	+1.105e-002	+1.9502341e+002
+6.816700e+001	+6.15686e+000	+6.816700e+001	+6.15686e+000	+2.295e-002	+2.295e-002	+1.9782189e+002
+5.658919e+001	+6.62524e+000	+5.658919e+001	+6.62524e+000	+5.600e-002	+5.600e-002	+2.0079849e+002
+8.136506e+001	+8.77667e+000	+8.136506e+001	+8.77667e+000	+5.30e-003	+5.30e-003	+2.0386721e+002
+6.181179e+001	+6.91058e+000	+6.181179e+001	+6.91058e+000	+3.836e-002	+3.836e-002	+2.0711407e+002
+9.442155e+001	+8.29765e+000	+9.442155e+001	+8.29765e+000	+1.643e-002	+1.643e-002	+2.1103269e+002
+4.397316e+001	+6.46332e+000	+4.397316e+001	+6.46332e+000	+1.0534e-001	+1.0534e-001	+2.1432708e+002
+1.0500832e+002	+6.65391e+000	+1.0500832e+002	+6.65391e+000	+4.815e-002	+4.815e-002	+2.1736941e+002
+7.727508e+001	+7.35827e+000	+7.727508e+001	+7.35827e+000	+7.19e-003	+7.19e-003	+2.2006269e+002
+6.807261e+001	+5.72303e+000	+6.807261e+001	+5.72303e+000	+2.408e-002	+2.408e-002	+2.2316983e+002
+8.230891e+001	+8.70974e+000	+8.230891e+001	+8.70974e+000	+5.09e-003	+5.09e-003	+2.2609852e+002
