# Supplementary material for: Neuromotor Noise Is Malleable by Amplifying Perceived Errors
Source: PLoS Comput Biol. 2016 Aug 4;12(8):e1005044. doi: 10.1371/journal.pcbi.1005044 (PMC4973920; doi:10.1371/journal.pcbi.1005044)
Supplement: S1 Dataset — (ZIP) [file pcbi.1005044.s003.zip › DEA 1.5/S1/S1_D1_B2.txt]

+7.087268e+001	+6.34966e+000	+7.087268e+001	+6.34966e+000	+1.677e-002	+1.677e-002	+4.04074e+000
+5.754877e+001	+6.58671e+000	+5.754877e+001	+6.58671e+000	+5.283e-002	+5.283e-002	+7.09378e+000
+7.169068e+001	+8.56143e+000	+7.169068e+001	+8.56143e+000	+1.365e-002	+1.365e-002	+9.85418e+000
+6.755350e+001	+8.84472e+000	+6.755350e+001	+8.84472e+000	+2.103e-002	+2.103e-002	+1.282375e+001
+7.151764e+001	+9.21266e+000	+7.151764e+001	+9.21266e+000	+1.362e-002	+1.362e-002	+1.562320e+001
+9.635643e+001	+8.75366e+000	+9.635643e+001	+8.75366e+000	+1.988e-002	+1.988e-002	+1.879438e+001
+5.621166e+001	+9.67626e+000	+5.621166e+001	+9.67626e+000	+5.071e-002	+5.071e-002	+2.149596e+001
+5.986118e+001	+8.29986e+000	+5.986118e+001	+8.29986e+000	+4.139e-002	+4.139e-002	+2.525995e+001
+6.821419e+001	+7.89068e+000	+6.821419e+001	+7.89068e+000	+2.048e-002	+2.048e-002	+2.864708e+001
+6.034883e+001	+7.41570e+000	+6.034883e+001	+7.41570e+000	+4.161e-002	+4.161e-002	+3.169451e+001
+7.338959e+001	+8.51223e+000	+7.338959e+001	+8.51223e+000	+1.116e-002	+1.116e-002	+3.460707e+001
+8.956076e+001	+9.17517e+000	+8.956076e+001	+9.17517e+000	+8.91e-003	+8.91e-003	+3.754810e+001
+5.970388e+001	+7.99416e+000	+5.970388e+001	+7.99416e+000	+4.243e-002	+4.243e-002	+4.029764e+001
+8.510897e+001	+8.26641e+000	+8.510897e+001	+8.26641e+000	+5.59e-003	+5.59e-003	+4.343460e+001
+6.774227e+001	+7.94337e+000	+6.774227e+001	+7.94337e+000	+2.147e-002	+2.147e-002	+4.654009e+001
+8.595843e+001	+8.87139e+000	+8.595843e+001	+8.87139e+000	+6.10e-003	+6.10e-003	+4.985072e+001
+9.830704e+001	+9.11964e+000	+9.830704e+001	+9.11964e+000	+2.387e-002	+2.387e-002	+5.319633e+001
+1.0066664e+002	+7.39767e+000	+1.0066664e+002	+7.39767e+000	+3.233e-002	+3.233e-002	+5.981739e+001
+1.0456786e+002	+8.04802e+000	+1.0456786e+002	+8.04802e+000	+4.268e-002	+4.268e-002	+6.311317e+001
+1.3983611e+002	+5.81890e+000	+1.3983611e+002	+5.81890e+000	+2.0993e-001	+2.0993e-001	+6.678898e+001
+6.453320e+001	+7.68118e+000	+6.453320e+001	+7.68118e+000	+2.938e-002	+2.938e-002	+6.964678e+001
+1.2336606e+002	+6.61247e+000	+1.2336606e+002	+6.61247e+000	+1.2485e-001	+1.2485e-001	+7.259398e+001
+9.703285e+001	+7.42812e+000	+9.703285e+001	+7.42812e+000	+2.283e-002	+2.283e-002	+7.648191e+001
+1.1081295e+002	+6.00078e+000	+1.1081295e+002	+6.00078e+000	+7.331e-002	+7.331e-002	+8.010018e+001
+1.2267391e+002	+5.34762e+000	+1.2267391e+002	+5.34762e+000	+1.3084e-001	+1.3084e-001	+8.356146e+001
+8.488874e+001	+6.85217e+000	+8.488874e+001	+6.85217e+000	+5.59e-003	+5.59e-003	+9.109855e+001
+9.141699e+001	-2.38785e+000	+9.141699e+001	-2.38785e+000	+2.644e-002	+2.644e-002	+9.278926e+001
+7.172214e+001	+7.19351e+000	+7.172214e+001	+7.19351e+000	+1.437e-002	+1.437e-002	+9.599633e+001
+9.225071e+001	+6.75902e+000	+9.225071e+001	+6.75902e+000	+1.377e-002	+1.377e-002	+9.971245e+001
+7.466378e+001	+6.52381e+000	+7.466378e+001	+6.52381e+000	+1.032e-002	+1.032e-002	+1.0315200e+002
+1.1672770e+002	+6.17471e+000	+1.1672770e+002	+6.17471e+000	+9.741e-002	+9.741e-002	+1.0645474e+002
+6.506805e+001	+5.72302e+000	+6.506805e+001	+5.72302e+000	+3.208e-002	+3.208e-002	+1.0987267e+002
+1.3171907e+002	+5.62111e+000	+1.3171907e+002	+5.62111e+000	+1.7170e-001	+1.7170e-001	+1.1318123e+002
+4.829911e+001	+4.64433e+000	+4.829911e+001	+4.64433e+000	+9.794e-002	+9.794e-002	+1.1665945e+002
+8.350444e+001	+8.40029e+000	+8.350444e+001	+8.40029e+000	+5.13e-003	+5.13e-003	+1.2048239e+002
+8.562809e+001	+7.08641e+000	+8.562809e+001	+7.08641e+000	+5.97e-003	+5.97e-003	+1.2398050e+002
+9.420132e+001	+5.86957e+000	+9.420132e+001	+5.86957e+000	+1.889e-002	+1.889e-002	+1.2708364e+002
+9.426425e+001	+6.99453e+000	+9.426425e+001	+6.99453e+000	+1.735e-002	+1.735e-002	+1.2982835e+002
+8.701239e+001	+7.29408e+000	+8.701239e+001	+7.29408e+000	+6.89e-003	+6.89e-003	+1.3295513e+002
+6.665685e+001	+6.55985e+000	+6.665685e+001	+6.55985e+000	+2.589e-002	+2.589e-002	+1.3607920e+002
+8.753150e+001	+6.42207e+000	+8.753150e+001	+6.42207e+000	+7.50e-003	+7.50e-003	+1.3932921e+002
+1.1087588e+002	+5.05830e+000	+1.1087588e+002	+5.05830e+000	+8.021e-002	+8.021e-002	+1.4386701e+002
+7.872230e+001	+7.88606e+000	+7.872230e+001	+7.88606e+000	+6.18e-003	+6.18e-003	+1.4668071e+002
+8.436963e+001	+8.12028e+000	+8.436963e+001	+8.12028e+000	+5.39e-003	+5.39e-003	+1.5242938e+002
+1.2089634e+002	+5.14455e+000	+1.2089634e+002	+5.14455e+000	+1.2439e-001	+1.2439e-001	+1.5562700e+002
+7.375140e+001	+8.13090e+000	+7.375140e+001	+8.13090e+000	+1.084e-002	+1.084e-002	+1.5880197e+002
+6.459613e+001	+5.85448e+000	+6.459613e+001	+5.85448e+000	+3.303e-002	+3.303e-002	+1.6249187e+002
+1.1863112e+002	+5.58097e+000	+1.1863112e+002	+5.58097e+000	+1.1021e-001	+1.1021e-001	+1.6611503e+002
+8.622585e+001	+6.24795e+000	+8.622585e+001	+6.24795e+000	+6.42e-003	+6.42e-003	+1.6897494e+002
+7.165921e+001	+6.31282e+000	+7.165921e+001	+6.31282e+000	+1.533e-002	+1.533e-002	+1.7261283e+002
+1.1213433e+002	+6.27951e+000	+1.1213433e+002	+6.27951e+000	+7.713e-002	+7.713e-002	+1.7584748e+002
+8.833377e+001	+5.53313e+000	+8.833377e+001	+5.53313e+000	+8.82e-003	+8.82e-003	+1.7893634e+002
+5.474870e+001	+4.62119e+000	+5.474870e+001	+4.62119e+000	+7.264e-002	+7.264e-002	+1.8227237e+002
+6.450174e+001	+7.13391e+000	+6.450174e+001	+7.13391e+000	+3.033e-002	+3.033e-002	+1.8557838e+002
+7.489974e+001	+5.76363e+000	+7.489974e+001	+5.76363e+000	+1.047e-002	+1.047e-002	+1.8879990e+002
+7.343679e+001	+7.90008e+000	+7.343679e+001	+7.90008e+000	+1.140e-002	+1.140e-002	+1.9188635e+002
+9.792950e+001	+6.60062e+000	+9.792950e+001	+6.60062e+000	+2.655e-002	+2.656e-002	+1.9481442e+002
+4.181806e+001	+6.00047e+000	+4.181806e+001	+6.00047e+000	+1.1651e-001	+1.1651e-001	+1.9777497e+002
+6.620066e+001	+7.60357e+000	+6.620066e+001	+7.60357e+000	+2.533e-002	+2.533e-002	+2.0131767e+002
+9.308444e+001	+9.09555e+000	+9.308444e+001	+9.09555e+000	+1.369e-002	+1.369e-002	+2.0458018e+002
