# Supplementary material for: Neuromotor Noise Is Malleable by Amplifying Perceived Errors
Source: PLoS Comput Biol. 2016 Aug 4;12(8):e1005044. doi: 10.1371/journal.pcbi.1005044 (PMC4973920; doi:10.1371/journal.pcbi.1005044)
Supplement: S1 Dataset — (ZIP) [file pcbi.1005044.s003.zip › DEA 1.5/S1/S1_D1_B3.txt]

+7.055807e+001	+8.24948e+000	+7.055807e+001	+8.24948e+000	+1.569e-002	+1.569e-002	+5.65470e+000
+8.378759e+001	+8.21694e+000	+8.378759e+001	+8.21694e+000	+5.29e-003	+5.29e-003	+9.24332e+000
+5.776900e+001	+7.14158e+000	+5.776900e+001	+7.14158e+000	+5.046e-002	+5.046e-002	+1.284729e+001
+5.762742e+001	+8.34311e+000	+5.762742e+001	+8.34311e+000	+4.824e-002	+4.824e-002	+1.653093e+001
+8.503032e+001	+9.21233e+000	+8.503032e+001	+9.21233e+000	+5.69e-003	+5.69e-003	+2.018008e+001
+5.380486e+001	+8.87139e+000	+5.380486e+001	+8.87139e+000	+6.008e-002	+6.008e-002	+2.459528e+001
+7.456940e+001	+8.45637e+000	+7.456940e+001	+8.45637e+000	+9.65e-003	+9.65e-003	+2.899808e+001
+9.003268e+001	+8.14112e+000	+9.003268e+001	+8.14112e+000	+9.79e-003	+9.76e-003	+3.255448e+001
+9.508224e+001	+7.33773e+000	+9.508224e+001	+7.33773e+000	+1.861e-002	+1.861e-002	+3.554268e+001
+8.628878e+001	+8.14307e+000	+8.628878e+001	+8.14307e+000	+6.29e-003	+6.29e-003	+3.892435e+001
+1.0190937e+002	+6.65910e+000	+1.0190937e+002	+6.65910e+000	+3.790e-002	+3.790e-002	+4.245771e+001
+9.190464e+001	+6.80924e+000	+9.190464e+001	+6.80924e+000	+1.313e-002	+1.313e-002	+4.569557e+001
+9.147991e+001	+6.06544e+000	+9.147991e+001	+6.06544e+000	+1.316e-002	+1.316e-002	+4.923827e+001
+1.0469371e+002	+6.46878e+000	+1.0469371e+002	+6.46878e+000	+4.776e-002	+4.776e-002	+5.265732e+001
+9.818119e+001	+6.32412e+000	+9.818119e+001	+6.32412e+000	+2.787e-002	+2.787e-002	+5.574655e+001
+8.690227e+001	+6.80227e+000	+8.690227e+001	+6.80227e+000	+6.86e-003	+6.86e-003	+5.913504e+001
+1.0607801e+002	+5.40526e+000	+1.0607801e+002	+5.40526e+000	+5.809e-002	+5.809e-002	+6.276302e+001
+9.505078e+001	+4.61504e+000	+9.505078e+001	+4.61504e+000	+2.453e-002	+2.453e-002	+6.598531e+001
+7.439636e+001	+6.61918e+000	+7.439636e+001	+6.61918e+000	+1.066e-002	+1.066e-002	+6.959297e+001
+9.030011e+001	+6.21791e+000	+9.030011e+001	+6.21791e+000	+1.105e-002	+1.104e-002	+7.320172e+001
+8.010661e+001	+4.88497e+000	+8.010661e+001	+4.88497e+000	+5.61e-003	+5.61e-003	+7.655654e+001
+1.1551644e+002	+5.07146e+000	+1.1551644e+002	+5.07146e+000	+1.0046e-001	+1.0046e-001	+8.018660e+001
+1.1356583e+002	+7.26125e+000	+1.1356583e+002	+7.26125e+000	+7.821e-002	+7.821e-002	+8.364526e+001
+1.0552743e+002	+6.40809e+000	+1.0552743e+002	+6.40809e+000	+5.094e-002	+5.094e-002	+8.707610e+001
+9.674970e+001	+5.79422e+000	+9.674970e+001	+5.79422e+000	+2.535e-002	+2.535e-002	+9.040520e+001
+8.567528e+001	+8.69283e+000	+8.567528e+001	+8.69283e+000	+5.83e-003	+5.83e-003	+9.422770e+001
+7.755823e+001	+7.39509e+000	+7.755823e+001	+7.39509e+000	+7.00e-003	+7.00e-003	+9.737318e+001
+1.1128487e+002	+6.27906e+000	+1.1128487e+002	+6.27906e+000	+7.365e-002	+7.365e-002	+1.0058060e+002
+8.770454e+001	+1.124474e+001	+8.770454e+001	+1.124474e+001	+7.19e-003	+7.19e-003	+1.0402534e+002
+5.451274e+001	+1.044677e+001	+5.451274e+001	+1.044677e+001	+5.531e-002	+5.531e-002	+1.0738746e+002
+8.638316e+001	+7.12171e+000	+8.638316e+001	+7.12171e+000	+6.39e-003	+6.39e-003	+1.1074949e+002
+7.254013e+001	+8.59176e+000	+7.254013e+001	+8.59176e+000	+1.231e-002	+1.231e-002	+1.1686987e+002
+8.985965e+001	+8.03192e+000	+8.985965e+001	+8.03192e+000	+9.57e-003	+9.58e-003	+1.2035704e+002
+8.632024e+001	+6.37779e+000	+8.632024e+001	+6.37779e+000	+6.46e-003	+6.46e-003	+1.3086643e+002
+1.0497686e+002	+5.48382e+000	+1.0497686e+002	+5.48382e+000	+5.343e-002	+5.343e-002	+1.3462670e+002
+8.507751e+001	+6.77517e+000	+8.507751e+001	+6.77517e+000	+5.69e-003	+5.69e-003	+1.3838363e+002
+7.107718e+001	+5.59496e+000	+7.107718e+001	+5.59496e+000	+1.745e-002	+1.745e-002	+1.4229456e+002
+8.076730e+001	+5.10147e+000	+8.076730e+001	+5.10147e+000	+5.27e-003	+5.27e-003	+1.4594595e+002
+7.807734e+001	+6.78819e+000	+7.807734e+001	+6.78819e+000	+6.63e-003	+6.63e-003	+1.5269453e+002
+9.501932e+001	+7.20168e+000	+9.501932e+001	+7.20168e+000	+1.868e-002	+1.868e-002	+1.5679282e+002
+9.157429e+001	+5.60825e+000	+9.157429e+001	+5.60825e+000	+1.385e-002	+1.385e-002	+1.6059364e+002
+8.043695e+001	+5.52587e+000	+8.043695e+001	+5.52587e+000	+5.45e-003	+5.45e-003	+1.6441815e+002
+9.196756e+001	+4.95838e+000	+9.196756e+001	+4.95838e+000	+1.573e-002	+1.573e-002	+1.6791846e+002
+1.0439482e+002	+6.28537e+000	+1.0439482e+002	+6.28537e+000	+4.745e-002	+4.745e-002	+1.7164068e+002
+9.579012e+001	+7.69716e+000	+9.579012e+001	+7.69716e+000	+1.972e-002	+1.972e-002	+1.7476395e+002
+6.727035e+001	+9.04814e+000	+6.727035e+001	+9.04814e+000	+2.147e-002	+2.147e-002	+1.7842474e+002
+9.184172e+001	+6.83862e+000	+9.184172e+001	+6.83862e+000	+1.302e-002	+1.302e-002	+1.8194784e+002
+9.556989e+001	+6.23894e+000	+9.556989e+001	+6.23894e+000	+2.134e-002	+2.134e-002	+1.8555190e+002
+7.200529e+001	+7.06938e+000	+7.200529e+001	+7.06938e+000	+1.400e-002	+1.400e-002	+1.8898513e+002
+5.301832e+001	+7.42507e+000	+5.301832e+001	+7.42507e+000	+6.622e-002	+6.622e-002	+1.9284859e+002
+1.0250714e+002	+8.25582e+000	+1.0250714e+002	+8.25582e+000	+3.600e-002	+3.600e-002	+1.9688907e+002
+9.170014e+001	+8.10803e+000	+9.170014e+001	+8.10803e+000	+1.197e-002	+1.197e-002	+2.0054726e+002
+8.229318e+001	+7.34899e+000	+8.229318e+001	+7.34899e+000	+5.03e-003	+5.03e-003	+2.0424147e+002
+8.378759e+001	+7.21291e+000	+8.378759e+001	+7.21291e+000	+5.17e-003	+5.17e-003	+2.0815316e+002
+9.602609e+001	+7.59777e+000	+9.602609e+001	+7.59777e+000	+2.033e-002	+2.033e-002	+2.1196900e+002
+1.0205095e+002	+6.81861e+000	+1.0205095e+002	+6.81861e+000	+3.787e-002	+3.787e-002	+2.1569732e+002
+9.357209e+001	+7.55885e+000	+9.357209e+001	+7.55885e+000	+1.544e-002	+1.544e-002	+2.1895104e+002
+8.496740e+001	+7.75299e+000	+8.496740e+001	+7.75299e+000	+5.56e-003	+5.56e-003	+2.2264381e+002
+6.001849e+001	+7.97136e+000	+6.001849e+001	+7.97136e+000	+4.149e-002	+4.149e-002	+2.2631180e+002
+1.0323075e+002	+6.74847e+000	+1.0323075e+002	+6.74847e+000	+4.184e-002	+4.184e-002	+2.3294859e+002
