# Supplementary material for: Neuromotor Noise Is Malleable by Amplifying Perceived Errors
Source: PLoS Comput Biol. 2016 Aug 4;12(8):e1005044. doi: 10.1371/journal.pcbi.1005044 (PMC4973920; doi:10.1371/journal.pcbi.1005044)
Supplement: S1 Dataset — (ZIP) [file pcbi.1005044.s003.zip › DEA 1.5/S1/S1_D1_B4.txt]

+8.186845e+001	+1.113145e+001	+8.186845e+001	+1.113145e+001	+5.18e-003	+5.18e-003	+4.11796e+000
+5.971961e+001	+9.71575e+000	+5.971961e+001	+9.71575e+000	+3.989e-002	+3.989e-002	+7.39985e+000
+8.855400e+001	+1.020622e+001	+8.855400e+001	+1.020622e+001	+7.77e-003	+7.77e-003	+1.051954e+001
+8.682362e+001	+9.46585e+000	+8.682362e+001	+9.46585e+000	+6.70e-003	+6.70e-003	+1.557469e+001
+8.018526e+001	+8.41518e+000	+8.018526e+001	+8.41518e+000	+5.34e-003	+5.34e-003	+1.925680e+001
+7.980772e+001	+9.01553e+000	+7.980772e+001	+9.01553e+000	+5.64e-003	+5.64e-003	+2.259067e+001
+8.669777e+001	+1.052260e+001	+8.669777e+001	+1.052260e+001	+6.62e-003	+6.62e-003	+2.586887e+001
+7.724362e+001	+8.40855e+000	+7.724362e+001	+8.40855e+000	+7.01e-003	+7.01e-003	+3.043711e+001
+1.0096553e+002	+7.97840e+000	+1.0096553e+002	+7.97840e+000	+3.206e-002	+3.206e-002	+3.332405e+001
+8.797196e+001	+7.91538e+000	+8.797196e+001	+7.91538e+000	+7.68e-003	+7.68e-003	+3.606298e+001
+7.947738e+001	+9.39098e+000	+7.947738e+001	+9.39098e+000	+5.62e-003	+5.62e-003	+3.870701e+001
+7.917849e+001	+8.47078e+000	+7.917849e+001	+8.47078e+000	+5.76e-003	+5.76e-003	+4.128184e+001
+4.957330e+001	+6.71067e+000	+4.957330e+001	+6.71067e+000	+8.164e-002	+8.164e-002	+4.381339e+001
+8.913603e+001	+9.06623e+000	+8.913603e+001	+9.06623e+000	+8.48e-003	+8.48e-003	+4.654934e+001
+7.906838e+001	+1.007495e+001	+7.906838e+001	+1.007495e+001	+5.78e-003	+5.78e-003	+4.892342e+001
+5.629031e+001	+8.44419e+000	+5.629031e+001	+8.44419e+000	+5.241e-002	+5.241e-002	+5.106369e+001
+7.502559e+001	+7.25543e+000	+7.502559e+001	+7.25543e+000	+9.57e-003	+9.57e-003	+5.332608e+001
+8.765735e+001	+8.37465e+000	+8.765735e+001	+8.37465e+000	+7.23e-003	+7.23e-003	+5.568371e+001
+7.862792e+001	+8.65724e+000	+7.862792e+001	+8.65724e+000	+6.04e-003	+6.04e-003	+6.005142e+001
+6.185898e+001	+7.65272e+000	+6.185898e+001	+7.65272e+000	+3.670e-002	+3.670e-002	+6.237883e+001
+6.486355e+001	+8.41560e+000	+6.486355e+001	+8.41560e+000	+2.756e-002	+2.756e-002	+6.474700e+001
+5.702965e+001	+7.12314e+000	+5.702965e+001	+7.12314e+000	+5.300e-002	+5.300e-002	+6.719789e+001
+9.007988e+001	+1.036907e+001	+9.007988e+001	+1.036907e+001	+9.25e-003	+9.24e-003	+6.981466e+001
+7.957176e+001	+9.49321e+000	+7.957176e+001	+9.49321e+000	+5.73e-003	+5.73e-003	+7.243547e+001
+7.058953e+001	+1.142416e+001	+7.058953e+001	+1.142416e+001	+1.432e-002	+1.432e-002	+7.475886e+001
+7.198956e+001	+9.39332e+000	+7.198956e+001	+9.39332e+000	+1.280e-002	+1.280e-002	+7.716831e+001
+6.654673e+001	+8.78460e+000	+6.654673e+001	+8.78460e+000	+2.325e-002	+2.325e-002	+7.957066e+001
+6.280282e+001	+7.96396e+000	+6.280282e+001	+7.96396e+000	+3.354e-002	+3.354e-002	+8.214573e+001
+7.670877e+001	+8.91819e+000	+7.670877e+001	+8.91819e+000	+7.48e-003	+7.48e-003	+8.479858e+001
+7.228844e+001	+9.22148e+000	+7.228844e+001	+9.22148e+000	+1.241e-002	+1.241e-002	+8.740735e+001
+6.845015e+001	+8.46168e+000	+6.845015e+001	+8.46168e+000	+1.953e-002	+1.953e-002	+9.019471e+001
+8.484155e+001	+1.045992e+001	+8.484155e+001	+1.045992e+001	+5.76e-003	+5.76e-003	+9.272119e+001
+6.772654e+001	+7.27169e+000	+6.772654e+001	+7.27169e+000	+2.223e-002	+2.223e-002	+9.523242e+001
+8.331567e+001	+1.015030e+001	+8.331567e+001	+1.015030e+001	+5.04e-003	+5.04e-003	+9.764526e+001
+7.880096e+001	+1.077519e+001	+7.880096e+001	+1.077519e+001	+5.93e-003	+5.93e-003	+1.0002591e+002
+7.014907e+001	+8.30090e+000	+7.014907e+001	+8.30090e+000	+1.635e-002	+1.635e-002	+1.1122287e+002
+1.0146891e+002	+9.14454e+000	+1.0146891e+002	+9.14454e+000	+3.175e-002	+3.175e-002	+1.1492184e+002
+7.125022e+001	+8.79243e+000	+7.125022e+001	+8.79243e+000	+1.423e-002	+1.423e-002	+1.1809917e+002
+6.568154e+001	+7.15841e+000	+6.568154e+001	+7.15841e+000	+2.727e-002	+2.727e-002	+1.2403704e+002
+7.313790e+001	+7.44211e+000	+7.313790e+001	+7.44211e+000	+1.197e-002	+1.197e-002	+1.2728131e+002
+5.880722e+001	+8.13862e+000	+5.880722e+001	+8.13862e+000	+4.490e-002	+4.490e-002	+1.3028235e+002
+7.115583e+001	+7.26864e+000	+7.115583e+001	+7.26864e+000	+1.531e-002	+1.531e-002	+1.3433247e+002
+8.013807e+001	+9.30655e+000	+8.013807e+001	+9.30655e+000	+5.47e-003	+5.47e-003	+1.3763479e+002
+5.553524e+001	+6.99598e+000	+5.553524e+001	+6.99598e+000	+5.849e-002	+5.849e-002	+1.4074213e+002
+8.144372e+001	+8.66064e+000	+8.144372e+001	+8.66064e+000	+5.19e-003	+5.19e-003	+1.4362363e+002
+5.828811e+001	+8.32424e+000	+5.828811e+001	+8.32424e+000	+4.619e-002	+4.619e-002	+1.4622190e+002
+7.392444e+001	+8.22658e+000	+7.392444e+001	+8.22658e+000	+1.053e-002	+1.053e-002	+1.4935113e+002
+7.271317e+001	+7.11206e+000	+7.271317e+001	+7.11206e+000	+1.280e-002	+1.280e-002	+1.5200263e+002
+8.905738e+001	+8.16686e+000	+8.905738e+001	+8.16686e+000	+8.66e-003	+8.66e-003	+1.5480671e+002
+7.990211e+001	+9.77674e+000	+7.990211e+001	+9.77674e+000	+5.43e-003	+5.43e-003	+1.5750871e+002
+5.547231e+001	+6.55908e+000	+5.547231e+001	+6.55908e+000	+6.014e-002	+6.014e-002	+1.6010721e+002
+7.227271e+001	+7.77433e+000	+7.227271e+001	+7.77433e+000	+1.310e-002	+1.310e-002	+1.6325711e+002
+5.949938e+001	+6.52911e+000	+5.949938e+001	+6.52911e+000	+4.655e-002	+4.655e-002	+1.6575189e+002
+7.337386e+001	+8.38363e+000	+7.337386e+001	+8.38363e+000	+1.127e-002	+1.127e-002	+1.6901331e+002
+7.870657e+001	+8.42527e+000	+7.870657e+001	+8.42527e+000	+6.01e-003	+6.01e-003	+1.7230737e+002
+8.750004e+001	+9.01466e+000	+8.750004e+001	+9.01466e+000	+7.01e-003	+7.01e-003	+1.7567451e+002
+9.044168e+001	+7.40676e+000	+9.044168e+001	+7.40676e+000	+1.052e-002	+1.052e-002	+1.7883365e+002
+6.676696e+001	+7.12706e+000	+6.676696e+001	+7.12706e+000	+2.467e-002	+2.467e-002	+1.8185652e+002
+8.575393e+001	+8.82289e+000	+8.575393e+001	+8.82289e+000	+5.86e-003	+5.86e-003	+1.8481564e+002
+6.944118e+001	+8.05828e+000	+6.944118e+001	+8.05828e+000	+1.785e-002	+1.785e-002	+1.8751103e+002
