# Supplementary material for: Neuromotor Noise Is Malleable by Amplifying Perceived Errors
Source: PLoS Comput Biol. 2016 Aug 4;12(8):e1005044. doi: 10.1371/journal.pcbi.1005044 (PMC4973920; doi:10.1371/journal.pcbi.1005044)
Supplement: S1 Dataset — (ZIP) [file pcbi.1005044.s003.zip › DEA 1.5/S1/S1_D2_B1.txt]

+1.686915e+001	+7.26e-003	-1.00000e+000	-1.00000e+000	-1.00000e+000	-1.00000e+000	+2.94034e+000
+9.925088e+001	+8.13632e+000	+9.925088e+001	+8.13632e+000	+2.727e-002	+2.727e-002	+9.38066e+000
+7.900546e+001	+8.25562e+000	+7.900546e+001	+8.25562e+000	+6.06e-003	+6.06e-003	+1.387613e+001
+8.819219e+001	+7.68331e+000	+8.819219e+001	+7.68331e+000	+7.88e-003	+7.88e-003	+1.742733e+001
+1.0186218e+002	+7.48872e+000	+1.0186218e+002	+7.48872e+000	+3.560e-002	+3.560e-002	+2.239362e+001
+9.188891e+001	+5.12175e+000	+9.188891e+001	+5.12175e+000	+1.524e-002	+1.524e-002	+2.638399e+001
+9.317883e+001	+6.12672e+000	+9.317883e+001	+6.12672e+000	+1.627e-002	+1.627e-002	+3.049658e+001
+1.0109137e+002	+5.87570e+000	+1.0109137e+002	+5.87570e+000	+3.798e-002	+3.798e-002	+3.446765e+001
+8.153810e+001	+6.82002e+000	+8.153810e+001	+6.82002e+000	+5.12e-003	+5.12e-003	+3.829144e+001
+9.852727e+001	+5.21572e+000	+9.852727e+001	+5.21572e+000	+3.248e-002	+3.248e-002	+4.248570e+001
+9.534966e+001	+4.86044e+000	+9.534966e+001	+4.86044e+000	+2.445e-002	+2.445e-002	+4.621173e+001
+9.479909e+001	+6.46990e+000	+9.479909e+001	+6.46990e+000	+1.917e-002	+1.917e-002	+4.976486e+001
+9.343052e+001	+5.87004e+000	+9.343052e+001	+5.87004e+000	+1.720e-002	+1.720e-002	+5.364161e+001
+7.194237e+001	+6.26411e+000	+7.194237e+001	+6.26411e+000	+1.485e-002	+1.485e-002	+6.604080e+001
+9.679689e+001	+7.98996e+000	+9.679689e+001	+7.98996e+000	+2.159e-002	+2.159e-002	+8.409076e+001
+1.0839042e+002	+7.95141e+000	+1.0839042e+002	+7.95141e+000	+5.588e-002	+5.588e-002	+9.044587e+001
+9.904638e+001	+7.11496e+000	+9.904638e+001	+7.11496e+000	+2.844e-002	+2.844e-002	+9.432487e+001
+1.0879942e+002	+5.83802e+000	+1.0879942e+002	+5.83802e+000	+6.615e-002	+6.615e-002	+1.1163141e+002
+1.0008461e+002	+7.18364e+000	+1.0008461e+002	+7.18364e+000	+3.114e-002	+3.114e-002	+1.2235265e+002
+9.676543e+001	+6.65693e+000	+9.676543e+001	+6.65693e+000	+2.347e-002	+2.347e-002	+1.3363424e+002
+9.313163e+001	+7.59510e+000	+9.313163e+001	+7.59510e+000	+1.462e-002	+1.462e-002	+1.3792122e+002
+8.432244e+001	+7.61759e+000	+8.432244e+001	+7.61759e+000	+5.31e-003	+5.31e-003	+1.4125304e+002
+1.0433190e+002	+7.83038e+000	+1.0433190e+002	+7.83038e+000	+4.245e-002	+4.245e-002	+1.4511673e+002
+6.369948e+001	+5.97824e+000	+6.369948e+001	+5.97824e+000	+3.526e-002	+3.526e-002	+1.4886958e+002
+6.783665e+001	+7.87707e+000	+6.783665e+001	+7.87707e+000	+2.132e-002	+2.132e-002	+1.5232249e+002
+7.368848e+001	+6.19431e+000	+7.368848e+001	+6.19431e+000	+1.197e-002	+1.197e-002	+1.5594096e+002
+9.061472e+001	+6.86713e+000	+9.061472e+001	+6.86713e+000	+1.109e-002	+1.109e-002	+1.5943526e+002
+8.932480e+001	+2.67196e+000	+8.932480e+001	+2.67196e+000	+1.684e-002	+1.684e-002	+1.6302652e+002
+1.0348244e+002	+6.32229e+000	+1.0348244e+002	+6.32229e+000	+4.417e-002	+4.417e-002	+1.6730674e+002
+9.830704e+001	+6.75464e+000	+9.830704e+001	+6.75464e+000	+2.723e-002	+2.723e-002	+1.7105087e+002
+7.051087e+001	+5.63691e+000	+7.051087e+001	+5.63691e+000	+1.858e-002	+1.858e-002	+1.7488098e+002
+9.662385e+001	+5.91828e+000	+9.662385e+001	+5.91828e+000	+2.469e-002	+2.469e-002	+1.7856323e+002
+8.849108e+001	+5.78928e+000	+8.849108e+001	+5.78928e+000	+8.86e-003	+8.86e-003	+1.8224710e+002
+9.332040e+001	+6.81242e+000	+9.332040e+001	+6.81242e+000	+1.568e-002	+1.568e-002	+1.8973754e+002
+9.956550e+001	+6.74100e+000	+9.956550e+001	+6.74100e+000	+3.068e-002	+3.068e-002	+1.9375014e+002
+7.378286e+001	+7.82957e+000	+7.378286e+001	+7.82957e+000	+1.085e-002	+1.085e-002	+1.9728200e+002
+8.915176e+001	+5.69511e+000	+8.915176e+001	+5.69511e+000	+9.83e-003	+9.83e-003	+2.0125798e+002
+9.479909e+001	+5.70119e+000	+9.479909e+001	+5.70119e+000	+2.061e-002	+2.061e-002	+2.0472108e+002
+9.022145e+001	+5.63690e+000	+9.022145e+001	+5.63690e+000	+1.144e-002	+1.144e-002	+2.0811834e+002
+8.823938e+001	+7.32972e+000	+8.823938e+001	+7.32972e+000	+7.94e-003	+7.94e-003	+2.1153895e+002
+1.0345098e+002	+5.40389e+000	+1.0345098e+002	+5.40389e+000	+4.825e-002	+4.825e-002	+2.1537487e+002
+8.693373e+001	+6.69742e+000	+8.693373e+001	+6.69742e+000	+6.89e-003	+6.89e-003	+2.1877796e+002
+8.323702e+001	+6.47109e+000	+8.323702e+001	+6.47109e+000	+5.08e-003	+5.08e-003	+2.2212248e+002
+7.790431e+001	+5.66109e+000	+7.790431e+001	+5.66109e+000	+7.01e-003	+7.01e-003	+2.2515335e+002
+1.0291614e+002	+7.46423e+000	+1.0291614e+002	+7.46423e+000	+3.885e-002	+3.885e-002	+2.2804428e+002
+8.738993e+001	+6.97488e+000	+8.738993e+001	+6.97488e+000	+7.26e-003	+7.26e-003	+2.3120778e+002
+6.942545e+001	+6.81723e+000	+6.942545e+001	+6.81723e+000	+1.915e-002	+1.915e-002	+2.3437498e+002
+7.565482e+001	+6.81962e+000	+7.565482e+001	+6.81962e+000	+8.92e-003	+8.92e-003	+2.3745908e+002
+8.754723e+001	+5.86650e+000	+8.754723e+001	+5.86650e+000	+7.77e-003	+7.77e-003	+2.4066035e+002
+9.361929e+001	+6.68271e+000	+9.361929e+001	+6.68271e+000	+1.643e-002	+1.643e-002	+2.4369645e+002
+9.289567e+001	+5.12432e+000	+9.289567e+001	+5.12432e+000	+1.743e-002	+1.743e-002	+2.4668058e+002
+8.586405e+001	+5.97680e+000	+8.586405e+001	+5.97680e+000	+6.28e-003	+6.28e-003	+2.4995442e+002
+9.700139e+001	+4.99842e+000	+9.700139e+001	+4.99842e+000	+2.870e-002	+2.870e-002	+2.5323413e+002
+8.267071e+001	+6.19103e+000	+8.267071e+001	+6.19103e+000	+5.03e-003	+5.03e-003	+2.5657969e+002
+8.603708e+001	+6.16030e+000	+8.603708e+001	+6.16030e+000	+6.36e-003	+6.36e-003	+2.5990874e+002
+8.116056e+001	+6.33355e+000	+8.116056e+001	+6.33355e+000	+5.13e-003	+5.13e-003	+2.6309936e+002
+7.022772e+001	+9.69817e+000	+7.022772e+001	+9.69817e+000	+1.558e-002	+1.558e-002	+2.6628471e+002
+8.770454e+001	+6.53871e+000	+8.770454e+001	+6.53871e+000	+7.68e-003	+7.68e-003	+2.6929839e+002
+7.873803e+001	+6.33962e+000	+7.873803e+001	+6.33962e+000	+6.23e-003	+6.23e-003	+2.7242213e+002
+8.348871e+001	+5.65915e+000	+8.348871e+001	+5.65915e+000	+5.12e-003	+5.12e-003	+2.7549492e+002
