# Supplementary material for: Neuromotor Noise Is Malleable by Amplifying Perceived Errors
Source: PLoS Comput Biol. 2016 Aug 4;12(8):e1005044. doi: 10.1371/journal.pcbi.1005044 (PMC4973920; doi:10.1371/journal.pcbi.1005044)
Supplement: S1 Dataset — (ZIP) [file pcbi.1005044.s003.zip › DEA 1.5/S1/S1_D2_B2.txt]

+8.282802e+001	+5.79076e+000	+8.282802e+001	+5.79076e+000	+5.01e-003	+5.01e-003	+4.56145e+000
+9.333613e+001	+5.44982e+000	+9.333613e+001	+5.44982e+000	+1.775e-002	+1.775e-002	+8.05592e+000
+1.0538586e+002	+4.91263e+000	+1.0538586e+002	+4.91263e+000	+5.871e-002	+5.871e-002	+1.123309e+001
+7.412894e+001	+5.95781e+000	+7.412894e+001	+5.95781e+000	+1.150e-002	+1.150e-002	+1.475378e+001
+9.195183e+001	+6.64374e+000	+9.195183e+001	+6.64374e+000	+1.339e-002	+1.339e-002	+1.957163e+001
+8.550224e+001	+6.84144e+000	+8.550224e+001	+6.84144e+000	+5.91e-003	+5.91e-003	+2.299343e+001
+7.340532e+001	+7.37155e+000	+7.340532e+001	+7.37155e+000	+1.160e-002	+1.160e-002	+2.658657e+001
+8.402355e+001	+6.90120e+000	+8.402355e+001	+6.90120e+000	+5.35e-003	+5.35e-003	+2.973780e+001
+7.705485e+001	+6.07697e+000	+7.705485e+001	+6.07697e+000	+7.70e-003	+7.70e-003	+3.270996e+001
+8.918323e+001	+6.36561e+000	+8.918323e+001	+6.36561e+000	+9.45e-003	+9.45e-003	+3.547753e+001
+9.237656e+001	+5.95773e+000	+9.237656e+001	+5.95773e+000	+1.491e-002	+1.491e-002	+3.863783e+001
+7.502559e+001	+6.09707e+000	+7.502559e+001	+6.09707e+000	+1.012e-002	+1.012e-002	+4.148717e+001
+7.002322e+001	+6.98691e+000	+7.002322e+001	+6.98691e+000	+1.774e-002	+1.774e-002	+4.436231e+001
+6.845015e+001	+5.82172e+000	+6.845015e+001	+5.82172e+000	+2.294e-002	+2.294e-002	+4.737811e+001
+8.798769e+001	+6.79007e+000	+8.798769e+001	+6.79007e+000	+7.93e-003	+7.93e-003	+5.038266e+001
+7.821892e+001	+6.73753e+000	+7.821892e+001	+6.73753e+000	+6.50e-003	+6.50e-003	+5.324840e+001
+8.029537e+001	+7.15230e+000	+8.029537e+001	+7.15230e+000	+5.50e-003	+5.50e-003	+5.605637e+001
+8.334713e+001	+6.97396e+000	+8.334713e+001	+6.97396e+000	+5.07e-003	+5.07e-003	+5.879132e+001
+8.027964e+001	+6.22719e+000	+8.027964e+001	+6.22719e+000	+5.41e-003	+5.41e-003	+6.153819e+001
+9.294287e+001	+6.04899e+000	+9.294287e+001	+6.04899e+000	+1.591e-002	+1.591e-002	+6.500535e+001
+9.865311e+001	+7.65914e+000	+9.865311e+001	+7.65914e+000	+2.644e-002	+2.644e-002	+6.778795e+001
+7.169068e+001	+5.48978e+000	+7.169068e+001	+5.48978e+000	+1.636e-002	+1.636e-002	+7.053551e+001
+7.282329e+001	+5.44629e+000	+7.282329e+001	+5.44629e+000	+1.422e-002	+1.422e-002	+7.327218e+001
+6.398263e+001	+5.35080e+000	+6.398263e+001	+5.35080e+000	+3.651e-002	+3.651e-002	+7.609663e+001
+8.131787e+001	+6.91599e+000	+8.131787e+001	+6.91599e+000	+5.08e-003	+5.08e-003	+7.942436e+001
+9.731600e+001	+6.31904e+000	+9.731600e+001	+6.31904e+000	+2.557e-002	+2.557e-002	+8.235707e+001
+8.948211e+001	+6.23180e+000	+8.948211e+001	+6.23180e+000	+9.88e-003	+9.88e-003	+8.541980e+001
+5.069018e+001	+5.55600e+000	+5.069018e+001	+5.55600e+000	+8.254e-002	+8.254e-002	+8.814415e+001
+9.568001e+001	+7.34344e+000	+9.568001e+001	+7.34344e+000	+1.991e-002	+1.991e-002	+9.128351e+001
+6.964568e+001	+5.35553e+000	+6.964568e+001	+5.35553e+000	+2.110e-002	+2.110e-002	+9.447481e+001
+7.881669e+001	+6.39703e+000	+7.881669e+001	+6.39703e+000	+6.14e-003	+6.14e-003	+9.749839e+001
+9.055180e+001	+6.78833e+000	+9.055180e+001	+6.78833e+000	+1.103e-002	+1.103e-002	+1.0067108e+002
+8.317409e+001	+6.18900e+000	+8.317409e+001	+6.18900e+000	+5.09e-003	+5.09e-003	+1.0373608e+002
+7.137606e+001	+6.01044e+000	+7.137606e+001	+6.01044e+000	+1.623e-002	+1.623e-002	+1.0691352e+002
+1.0249141e+002	+6.53311e+000	+1.0249141e+002	+6.53311e+000	+4.014e-002	+4.014e-002	+1.1025523e+002
+8.127068e+001	+5.57486e+000	+8.127068e+001	+5.57486e+000	+5.10e-003	+5.10e-003	+1.1343248e+002
+1.0181499e+002	+5.99241e+000	+1.0181499e+002	+5.99241e+000	+3.987e-002	+3.987e-002	+1.1650996e+002
+8.996976e+001	+5.75710e+000	+8.996976e+001	+5.75710e+000	+1.096e-002	+1.096e-002	+1.1960845e+002
+9.092934e+001	+5.55085e+000	+9.092934e+001	+5.55085e+000	+1.273e-002	+1.273e-002	+1.2290611e+002
+9.321029e+001	+6.07354e+000	+9.321029e+001	+6.07354e+000	+1.639e-002	+1.639e-002	+1.2602128e+002
+9.041022e+001	+5.67899e+000	+9.041022e+001	+5.67899e+000	+1.170e-002	+1.170e-002	+1.2920961e+002
+9.571147e+001	+5.81927e+000	+9.571147e+001	+5.81927e+000	+2.261e-002	+2.261e-002	+1.3248696e+002
+6.893780e+001	+5.38767e+000	+6.893780e+001	+5.38767e+000	+2.275e-002	+2.275e-002	+1.3602205e+002
+8.650901e+001	+7.36589e+000	+8.650901e+001	+7.36589e+000	+6.45e-003	+6.45e-003	+1.3930049e+002
+8.133360e+001	+6.47416e+000	+8.133360e+001	+6.47416e+000	+5.11e-003	+5.11e-003	+1.4245781e+002
+8.547078e+001	+6.50532e+000	+8.547078e+001	+6.50532e+000	+5.96e-003	+5.96e-003	+1.4544388e+002
+7.049514e+001	+7.42323e+000	+7.049514e+001	+7.42323e+000	+1.638e-002	+1.638e-002	+1.4823024e+002
+8.639889e+001	+6.92553e+000	+8.639889e+001	+6.92553e+000	+6.51e-003	+6.51e-003	+1.5105711e+002
+8.913603e+001	+5.94840e+000	+8.913603e+001	+5.94840e+000	+9.61e-003	+9.61e-003	+1.5380766e+002
+8.507751e+001	+6.79093e+000	+8.507751e+001	+6.79093e+000	+5.68e-003	+5.69e-003	+1.5661073e+002
+6.835577e+001	+5.43701e+000	+6.835577e+001	+5.43701e+000	+2.406e-002	+2.406e-002	+1.5915068e+002
+8.567528e+001	+5.97083e+000	+8.567528e+001	+5.97083e+000	+6.08e-003	+6.08e-003	+1.6195780e+002
+8.337859e+001	+6.11782e+000	+8.337859e+001	+6.11782e+000	+5.11e-003	+5.11e-003	+1.6452877e+002
+7.054233e+001	+5.59950e+000	+7.054233e+001	+5.59950e+000	+1.859e-002	+1.859e-002	+1.6741465e+002
+7.825038e+001	+6.76755e+000	+7.825038e+001	+6.76755e+000	+6.48e-003	+6.48e-003	+1.7017235e+002
+8.279656e+001	+6.87265e+000	+8.279656e+001	+6.87265e+000	+5.14e-003	+5.14e-003	+1.7289891e+002
+8.263925e+001	+5.98904e+000	+8.263925e+001	+5.98904e+000	+5.01e-003	+5.01e-003	+1.7547161e+002
+7.258733e+001	+7.29672e+000	+7.258733e+001	+7.29672e+000	+1.289e-002	+1.289e-002	+1.7811879e+002
+8.108191e+001	+7.71549e+000	+8.108191e+001	+7.71549e+000	+5.24e-003	+5.24e-003	+1.8093938e+002
+7.318509e+001	+6.45036e+000	+7.318509e+001	+6.45036e+000	+1.254e-002	+1.254e-002	+1.8352645e+002
