# Supplementary material for: Neuromotor Noise Is Malleable by Amplifying Perceived Errors
Source: PLoS Comput Biol. 2016 Aug 4;12(8):e1005044. doi: 10.1371/journal.pcbi.1005044 (PMC4973920; doi:10.1371/journal.pcbi.1005044)
Supplement: S1 Dataset — (ZIP) [file pcbi.1005044.s003.zip › DEA 1.5/S1/S1_D2_B3.txt]

+9.871604e+001	+5.01176e+000	+9.871604e+001	+5.01176e+000	+3.398e-002	+3.398e-002	+3.93528e+000
+7.862792e+001	+5.99433e+000	+7.862792e+001	+5.99433e+000	+6.34e-003	+6.34e-003	+7.49180e+000
+8.866411e+001	+6.43554e+000	+8.866411e+001	+6.43554e+000	+8.71e-003	+8.71e-003	+1.065577e+001
+9.006415e+001	+5.96251e+000	+9.006415e+001	+5.96251e+000	+1.089e-002	+1.089e-002	+1.687491e+001
+8.326848e+001	+4.89999e+000	+8.326848e+001	+4.89999e+000	+5.13e-003	+5.13e-003	+1.992259e+001
+9.302152e+001	+6.21811e+000	+9.302152e+001	+6.21811e+000	+1.581e-002	+1.581e-002	+2.309558e+001
+8.913603e+001	+6.02088e+000	+8.913603e+001	+6.02088e+000	+9.58e-003	+9.58e-003	+2.617323e+001
+9.056753e+001	+5.68835e+000	+9.056753e+001	+5.68835e+000	+1.199e-002	+1.199e-002	+3.227702e+001
+1.0279029e+002	+5.43175e+000	+1.0279029e+002	+5.43175e+000	+4.573e-002	+4.573e-002	+3.549715e+001
+8.677643e+001	+5.97457e+000	+8.677643e+001	+5.97457e+000	+6.93e-003	+6.93e-003	+3.934094e+001
+9.044168e+001	+5.17827e+000	+9.044168e+001	+5.17827e+000	+1.236e-002	+1.236e-002	+4.879330e+001
+9.588451e+001	+5.42493e+000	+9.588451e+001	+5.42493e+000	+2.408e-002	+2.408e-002	+5.207654e+001
+8.517190e+001	+7.02587e+000	+8.517190e+001	+7.02587e+000	+5.72e-003	+5.72e-003	+5.583005e+001
+7.894253e+001	+5.69756e+000	+7.894253e+001	+5.69756e+000	+6.20e-003	+6.20e-003	+5.932975e+001
+9.058326e+001	+5.15783e+000	+9.058326e+001	+5.15783e+000	+1.263e-002	+1.263e-002	+6.267510e+001
+9.262825e+001	+7.23506e+000	+9.262825e+001	+7.23506e+000	+1.402e-002	+1.402e-002	+6.594469e+001
+7.777846e+001	+5.18131e+000	+7.777846e+001	+5.18131e+000	+7.33e-003	+7.33e-003	+6.902995e+001
+9.067764e+001	+4.63521e+000	+9.067764e+001	+4.63521e+000	+1.367e-002	+1.367e-002	+7.225264e+001
+7.233564e+001	+6.10189e+000	+7.233564e+001	+6.10189e+000	+1.435e-002	+1.435e-002	+7.514031e+001
+9.361929e+001	+5.01088e+000	+9.361929e+001	+5.01088e+000	+1.943e-002	+1.943e-002	+7.820058e+001
+9.719016e+001	+6.35697e+000	+9.719016e+001	+6.35697e+000	+2.513e-002	+2.513e-002	+8.098857e+001
+8.117629e+001	+7.06177e+000	+8.117629e+001	+7.06177e+000	+5.22e-003	+5.22e-003	+8.395689e+001
+9.450021e+001	+6.03566e+000	+9.450021e+001	+6.03566e+000	+1.925e-002	+1.925e-002	+8.692550e+001
+8.754723e+001	+5.88477e+000	+8.754723e+001	+5.88477e+000	+7.75e-003	+7.75e-003	+8.981071e+001
+7.977626e+001	+5.98844e+000	+7.977626e+001	+5.98844e+000	+5.63e-003	+5.63e-003	+9.274016e+001
+7.851780e+001	+5.75632e+000	+7.851780e+001	+5.75632e+000	+6.47e-003	+6.47e-003	+9.551471e+001
+1.0264871e+002	+6.05948e+000	+1.0264871e+002	+6.05948e+000	+4.239e-002	+4.239e-002	+1.0547342e+002
+9.945538e+001	+8.26253e+000	+9.945538e+001	+8.26253e+000	+2.760e-002	+2.760e-002	+1.0902473e+002
+8.551797e+001	+5.58806e+000	+8.551797e+001	+5.58806e+000	+6.03e-003	+6.03e-003	+1.1246985e+002
+8.701239e+001	+6.01960e+000	+8.701239e+001	+6.01960e+000	+7.20e-003	+7.20e-003	+1.1577394e+002
+9.198329e+001	+5.01786e+000	+9.198329e+001	+5.01786e+000	+1.565e-002	+1.565e-002	+1.1897534e+002
+1.0220825e+002	+5.41970e+000	+1.0220825e+002	+5.41970e+000	+4.374e-002	+4.374e-002	+1.2540935e+002
+8.811354e+001	+6.67618e+000	+8.811354e+001	+6.67618e+000	+8.01e-003	+8.01e-003	+1.2884111e+002
+9.212487e+001	+5.14657e+000	+9.212487e+001	+5.14657e+000	+1.572e-002	+1.572e-002	+1.3236975e+002
+9.254960e+001	+4.94980e+000	+9.254960e+001	+4.94980e+000	+1.704e-002	+1.704e-002	+1.3583889e+002
+9.465751e+001	+6.07425e+000	+9.465751e+001	+6.07425e+000	+1.955e-002	+1.955e-002	+1.3889550e+002
+8.621012e+001	+5.30787e+000	+8.621012e+001	+5.30787e+000	+6.65e-003	+6.65e-003	+1.4232520e+002
+1.0411167e+002	+5.61447e+000	+1.0411167e+002	+5.61447e+000	+4.954e-002	+4.954e-002	+1.4578522e+002
+9.401255e+001	+5.71845e+000	+9.401255e+001	+5.71845e+000	+1.874e-002	+1.874e-002	+1.4913547e+002
+7.771554e+001	+6.02110e+000	+7.771554e+001	+6.02110e+000	+7.14e-003	+7.14e-003	+1.5645737e+002
+9.162149e+001	+4.95544e+000	+9.162149e+001	+4.95544e+000	+1.500e-002	+1.500e-002	+1.5996091e+002
+9.278556e+001	+4.55382e+000	+9.278556e+001	+4.55382e+000	+1.864e-002	+1.864e-002	+1.6339955e+002
+9.437436e+001	+6.41965e+000	+9.437436e+001	+6.41965e+000	+1.833e-002	+1.833e-002	+1.6668150e+002
+1.0409594e+002	+5.02195e+000	+1.0409594e+002	+5.02195e+000	+5.294e-002	+5.294e-002	+1.6976813e+002
+9.871604e+001	+6.58971e+000	+9.871604e+001	+6.58971e+000	+2.868e-002	+2.868e-002	+1.7317453e+002
+9.387098e+001	+6.56667e+000	+9.387098e+001	+6.56667e+000	+1.709e-002	+1.709e-002	+1.7675539e+002
+8.954503e+001	+6.55043e+000	+8.954503e+001	+6.55043e+000	+9.76e-003	+9.76e-003	+1.8049168e+002
+9.456313e+001	+5.99983e+000	+9.456313e+001	+5.99983e+000	+1.946e-002	+1.946e-002	+1.8395467e+002
+7.151764e+001	+4.56962e+000	+7.151764e+001	+4.56962e+000	+1.865e-002	+1.865e-002	+1.8746457e+002
+8.919896e+001	+7.42011e+000	+8.919896e+001	+7.42011e+000	+8.95e-003	+8.95e-003	+1.9089532e+002
+8.639889e+001	+5.93702e+000	+8.639889e+001	+5.93702e+000	+6.62e-003	+6.62e-003	+1.9422275e+002
+7.898973e+001	+5.87331e+000	+7.898973e+001	+5.87331e+000	+6.13e-003	+6.13e-003	+1.9751080e+002
+8.419659e+001	+6.55838e+000	+8.419659e+001	+6.55838e+000	+5.31e-003	+5.31e-003	+2.0084485e+002
+7.592224e+001	+6.79611e+000	+7.592224e+001	+6.79611e+000	+8.72e-003	+8.72e-003	+2.0401487e+002
+7.508851e+001	+6.74773e+000	+7.508851e+001	+6.74773e+000	+9.68e-003	+9.68e-003	+2.2561593e+002
+9.734746e+001	+5.77712e+000	+9.734746e+001	+5.77712e+000	+2.704e-002	+2.704e-002	+2.2869109e+002
+8.790904e+001	+6.53502e+000	+8.790904e+001	+6.53502e+000	+7.85e-003	+7.85e-003	+2.3143604e+002
+9.338333e+001	+6.75944e+000	+9.338333e+001	+6.75944e+000	+1.589e-002	+1.589e-002	+2.3412110e+002
+9.569574e+001	+6.90926e+000	+9.569574e+001	+6.90926e+000	+2.050e-002	+2.050e-002	+2.3672725e+002
+9.317883e+001	+7.65745e+000	+9.317883e+001	+7.65745e+000	+1.464e-002	+1.464e-002	+2.3986248e+002
