# Supplementary material for: Neuromotor Noise Is Malleable by Amplifying Perceived Errors
Source: PLoS Comput Biol. 2016 Aug 4;12(8):e1005044. doi: 10.1371/journal.pcbi.1005044 (PMC4973920; doi:10.1371/journal.pcbi.1005044)
Supplement: S1 Dataset — (ZIP) [file pcbi.1005044.s003.zip › DEA 1.5/S1/S1_D2_B4.txt]

+8.778319e+001	+5.02637e+000	+8.778319e+001	+5.02637e+000	+8.46e-003	+8.46e-003	+4.05930e+000
+9.668678e+001	+4.89151e+000	+9.668678e+001	+4.89151e+000	+2.819e-002	+2.819e-002	+8.08811e+000
+1.0829604e+002	+5.73572e+000	+1.0829604e+002	+5.73572e+000	+6.476e-002	+6.476e-002	+1.122356e+001
+9.286421e+001	+5.83418e+000	+9.286421e+001	+5.83418e+000	+1.604e-002	+1.604e-002	+1.466310e+001
+9.226645e+001	+6.63083e+000	+9.226645e+001	+6.63083e+000	+1.395e-002	+1.395e-002	+1.815515e+001
+7.993357e+001	+8.70852e+000	+7.993357e+001	+8.70852e+000	+5.54e-003	+5.54e-003	+2.156141e+001
+7.760542e+001	+6.50440e+000	+7.760542e+001	+6.50440e+000	+7.04e-003	+7.04e-003	+2.503978e+001
+8.411794e+001	+7.85601e+000	+8.411794e+001	+7.85601e+000	+5.28e-003	+5.28e-003	+2.810775e+001
+7.489974e+001	+6.38471e+000	+7.489974e+001	+6.38471e+000	+1.006e-002	+1.006e-002	+3.095015e+001
+8.811354e+001	+6.46641e+000	+8.811354e+001	+6.46641e+000	+8.16e-003	+8.16e-003	+3.410237e+001
+9.681262e+001	+6.12490e+000	+9.681262e+001	+6.12490e+000	+2.470e-002	+2.470e-002	+4.057681e+001
+7.961895e+001	+6.88029e+000	+7.961895e+001	+6.88029e+000	+5.71e-003	+5.71e-003	+4.343772e+001
+9.350917e+001	+7.25102e+000	+9.350917e+001	+7.25102e+000	+1.559e-002	+1.559e-002	+4.628692e+001
+9.492494e+001	+6.53951e+000	+9.492494e+001	+6.53951e+000	+1.934e-002	+1.934e-002	+4.914997e+001
+8.271790e+001	+9.65994e+000	+8.271790e+001	+9.65994e+000	+4.98e-003	+4.98e-003	+5.204442e+001
+7.367275e+001	+7.10032e+000	+7.367275e+001	+7.10032e+000	+1.136e-002	+1.136e-002	+5.518116e+001
+9.146418e+001	+6.43584e+000	+9.146418e+001	+6.43584e+000	+1.272e-002	+1.272e-002	+5.835406e+001
+7.183225e+001	+7.45159e+000	+7.183225e+001	+7.45159e+000	+1.400e-002	+1.400e-002	+6.129007e+001
+9.369794e+001	+6.16312e+000	+9.369794e+001	+6.16312e+000	+1.728e-002	+1.728e-002	+6.454490e+001
+8.161675e+001	+6.48090e+000	+8.161675e+001	+6.48090e+000	+5.16e-003	+5.16e-003	+6.780097e+001
+6.687708e+001	+5.17433e+000	+6.687708e+001	+5.17433e+000	+2.871e-002	+2.871e-002	+7.083891e+001
+8.891580e+001	+6.08422e+000	+8.891580e+001	+6.08422e+000	+9.24e-003	+9.24e-003	+7.396349e+001
+9.028438e+001	+6.86207e+000	+9.028438e+001	+6.86207e+000	+1.059e-002	+1.059e-002	+7.705393e+001
+8.603708e+001	+7.03765e+000	+8.603708e+001	+7.03765e+000	+6.24e-003	+6.24e-003	+7.987933e+001
+8.853827e+001	+7.93921e+000	+8.853827e+001	+7.93921e+000	+8.14e-003	+8.14e-003	+8.262270e+001
+8.035830e+001	+7.44958e+000	+8.035830e+001	+7.44958e+000	+5.32e-003	+5.32e-003	+8.535194e+001
+8.806635e+001	+6.54597e+000	+8.806635e+001	+6.54597e+000	+8.02e-003	+8.02e-003	+9.121432e+001
+9.393390e+001	+7.48773e+000	+9.393390e+001	+7.48773e+000	+1.618e-002	+1.618e-002	+9.411237e+001
+9.092934e+001	+7.29127e+000	+9.092934e+001	+7.29127e+000	+1.129e-002	+1.129e-002	+9.686165e+001
+8.795623e+001	+6.11654e+000	+8.795623e+001	+6.11654e+000	+8.05e-003	+8.05e-003	+9.980154e+001
+8.098753e+001	+6.72694e+000	+8.098753e+001	+6.72694e+000	+5.14e-003	+5.14e-003	+1.0263656e+002
+8.045268e+001	+6.26517e+000	+8.045268e+001	+6.26517e+000	+5.35e-003	+5.35e-003	+1.0536339e+002
+8.333140e+001	+7.00913e+000	+8.333140e+001	+7.00913e+000	+5.08e-003	+5.08e-003	+1.0792100e+002
+8.495167e+001	+7.64657e+000	+8.495167e+001	+7.64657e+000	+5.57e-003	+5.57e-003	+1.1035543e+002
+9.448448e+001	+6.15437e+000	+9.448448e+001	+6.15437e+000	+1.900e-002	+1.900e-002	+1.1458303e+002
+8.720116e+001	+7.94397e+000	+8.720116e+001	+7.94397e+000	+6.90e-003	+6.90e-003	+1.1709612e+002
+9.328894e+001	+6.91581e+000	+9.328894e+001	+6.91581e+000	+1.551e-002	+1.551e-002	+1.1960521e+002
+9.372940e+001	+7.58185e+000	+9.372940e+001	+7.58185e+000	+1.576e-002	+1.576e-002	+1.2209767e+002
+9.042595e+001	+6.92895e+000	+9.042595e+001	+6.92895e+000	+1.075e-002	+1.075e-002	+1.2486720e+002
+9.302152e+001	+6.71478e+000	+9.302152e+001	+6.71478e+000	+1.521e-002	+1.521e-002	+1.2745298e+002
+8.951357e+001	+7.45142e+000	+8.951357e+001	+7.45142e+000	+9.34e-003	+9.34e-003	+1.3010827e+002
+9.884188e+001	+7.48736e+000	+9.884188e+001	+7.48736e+000	+2.721e-002	+2.721e-002	+1.3275392e+002
+8.435390e+001	+7.33950e+000	+8.435390e+001	+7.33950e+000	+5.32e-003	+5.32e-003	+1.3523555e+002
+8.034257e+001	+7.06555e+000	+8.034257e+001	+7.06555e+000	+5.45e-003	+5.45e-003	+1.3797324e+002
+8.792477e+001	+7.27257e+000	+8.792477e+001	+7.27257e+000	+7.75e-003	+7.75e-003	+1.4057728e+002
+8.545505e+001	+6.91525e+000	+8.545505e+001	+6.91525e+000	+5.83e-003	+5.83e-003	+1.4313688e+002
+9.624632e+001	+9.72288e+000	+9.624632e+001	+9.72288e+000	+1.901e-002	+1.901e-002	+1.4563833e+002
+7.887961e+001	+7.57666e+000	+7.887961e+001	+7.57666e+000	+6.08e-003	+6.08e-003	+1.4812176e+002
+8.460559e+001	+7.78794e+000	+8.460559e+001	+7.78794e+000	+5.50e-003	+5.50e-003	+1.5046040e+002
+9.404402e+001	+1.021937e+001	+9.404402e+001	+1.021937e+001	+1.476e-002	+1.476e-002	+1.5257604e+002
+8.010661e+001	+7.07778e+000	+8.010661e+001	+7.07778e+000	+5.41e-003	+5.41e-003	+1.5509638e+002
+9.039449e+001	+6.26378e+000	+9.039449e+001	+6.26378e+000	+1.115e-002	+1.115e-002	+1.5759886e+002
+8.076730e+001	+9.68754e+000	+8.076730e+001	+9.68754e+000	+5.35e-003	+5.35e-003	+1.6010955e+002
+8.554943e+001	+7.57735e+000	+8.554943e+001	+7.57735e+000	+5.92e-003	+5.92e-003	+1.6265529e+002
+7.639416e+001	+8.07952e+000	+7.639416e+001	+8.07952e+000	+7.80e-003	+7.80e-003	+1.6496295e+002
+8.399209e+001	+8.42755e+000	+8.399209e+001	+8.42755e+000	+5.24e-003	+5.24e-003	+1.6731174e+002
+8.248194e+001	+8.98011e+000	+8.248194e+001	+8.98011e+000	+5.10e-003	+5.10e-003	+1.6966903e+002
+9.092934e+001	+7.30836e+000	+9.092934e+001	+7.30836e+000	+1.127e-002	+1.127e-002	+1.7327072e+002
+7.033784e+001	+6.97854e+000	+7.033784e+001	+6.97854e+000	+1.711e-002	+1.711e-002	+1.7578276e+002
+7.758969e+001	+8.69559e+000	+7.758969e+001	+8.69559e+000	+6.72e-003	+6.72e-003	+1.7841157e+002
