# Supplementary material for: Neuromotor Noise Is Malleable by Amplifying Perceived Errors
Source: PLoS Comput Biol. 2016 Aug 4;12(8):e1005044. doi: 10.1371/journal.pcbi.1005044 (PMC4973920; doi:10.1371/journal.pcbi.1005044)
Supplement: S1 Dataset — (ZIP) [file pcbi.1005044.s003.zip › DEA 1.5/S1/S1_D3_B1.txt]

+7.876950e+001	+6.12166e+000	+7.876950e+001	+6.12166e+000	+6.32e-003	+6.32e-003	+6.56916e+000
+7.902119e+001	+7.41061e+000	+7.902119e+001	+7.41061e+000	+5.95e-003	+5.95e-003	+1.019066e+001
+9.479909e+001	+7.61459e+000	+9.479909e+001	+7.61459e+000	+1.777e-002	+1.777e-002	+1.346628e+001
+7.664585e+001	+7.35717e+000	+7.664585e+001	+7.35717e+000	+7.75e-003	+7.75e-003	+1.657081e+001
+6.903219e+001	+7.09849e+000	+6.903219e+001	+7.09849e+000	+1.960e-002	+1.960e-002	+1.954449e+001
+8.207295e+001	+8.67302e+000	+8.207295e+001	+8.67302e+000	+5.00e-003	+5.00e-003	+2.260024e+001
+7.395590e+001	+7.30806e+000	+7.395590e+001	+7.30806e+000	+1.086e-002	+1.086e-002	+2.861171e+001
+9.264398e+001	+7.33789e+000	+9.264398e+001	+7.33789e+000	+1.396e-002	+1.396e-002	+3.533253e+001
+8.144372e+001	+6.53943e+000	+8.144372e+001	+6.53943e+000	+5.05e-003	+5.05e-003	+3.862060e+001
+8.677643e+001	+7.63323e+000	+8.677643e+001	+7.63323e+000	+6.67e-003	+6.67e-003	+4.185502e+001
+7.615820e+001	+6.64241e+000	+7.615820e+001	+6.64241e+000	+8.44e-003	+8.44e-003	+4.489965e+001
+6.390397e+001	+6.50607e+000	+6.390397e+001	+6.50607e+000	+3.329e-002	+3.329e-002	+4.781250e+001
+8.194710e+001	+6.58198e+000	+8.194710e+001	+6.58198e+000	+5.07e-003	+5.07e-003	+5.079935e+001
+9.481482e+001	+8.45405e+000	+9.481482e+001	+8.45405e+000	+1.704e-002	+1.704e-002	+5.371513e+001
+7.582785e+001	+6.64519e+000	+7.582785e+001	+6.64519e+000	+8.79e-003	+8.79e-003	+5.683270e+001
+7.033784e+001	+6.27926e+000	+7.033784e+001	+6.27926e+000	+1.797e-002	+1.797e-002	+5.957814e+001
+6.904792e+001	+7.37286e+000	+6.904792e+001	+7.37286e+000	+1.926e-002	+1.926e-002	+6.232409e+001
+8.633597e+001	+6.67002e+000	+8.633597e+001	+6.67002e+000	+6.50e-003	+6.50e-003	+6.528879e+001
+7.667731e+001	+7.07984e+000	+7.667731e+001	+7.07984e+000	+7.75e-003	+7.75e-003	+6.796210e+001
+7.521436e+001	+6.86850e+000	+7.521436e+001	+6.86850e+000	+9.42e-003	+9.42e-003	+7.076261e+001
+7.384578e+001	+6.23150e+000	+7.384578e+001	+6.23150e+000	+1.169e-002	+1.169e-002	+7.345962e+001
+8.205721e+001	+8.41309e+000	+8.205721e+001	+8.41309e+000	+5.01e-003	+5.01e-003	+7.625422e+001
+7.705485e+001	+8.04112e+000	+7.705485e+001	+8.04112e+000	+7.25e-003	+7.25e-003	+7.862595e+001
+7.663012e+001	+5.23491e+000	+7.663012e+001	+5.23491e+000	+8.55e-003	+8.55e-003	+8.126314e+001
+9.020572e+001	+6.86799e+000	+9.020572e+001	+6.86799e+000	+1.050e-002	+1.050e-002	+8.382241e+001
+8.062572e+001	+7.10274e+000	+8.062572e+001	+7.10274e+000	+5.28e-003	+5.28e-003	+8.635633e+001
+7.299633e+001	+7.20829e+000	+7.299633e+001	+7.20829e+000	+1.231e-002	+1.231e-002	+8.989128e+001
+8.202575e+001	+5.06225e+000	+8.202575e+001	+5.06225e+000	+5.02e-003	+5.02e-003	+9.254405e+001
+8.251341e+001	+6.93127e+000	+8.251341e+001	+6.93127e+000	+5.00e-003	+5.00e-003	+9.501832e+001
+7.461659e+001	+7.02574e+000	+7.461659e+001	+7.02574e+000	+1.010e-002	+1.010e-002	+9.739767e+001
+7.529301e+001	+6.26915e+000	+7.529301e+001	+6.26915e+000	+9.66e-003	+9.66e-003	+9.999646e+001
+7.534020e+001	+7.07447e+000	+7.534020e+001	+7.07447e+000	+9.21e-003	+9.21e-003	+1.0253011e+002
+7.974480e+001	+8.14082e+000	+7.974480e+001	+8.14082e+000	+5.52e-003	+5.52e-003	+1.0599680e+002
+6.972434e+001	+5.53342e+000	+6.972434e+001	+5.53342e+000	+2.055e-002	+2.055e-002	+1.0834846e+002
+7.219406e+001	+6.63222e+000	+7.219406e+001	+6.63222e+000	+1.404e-002	+1.404e-002	+1.1296800e+002
+7.606381e+001	+6.57960e+000	+7.606381e+001	+6.57960e+000	+8.59e-003	+8.59e-003	+1.1553600e+002
+8.010661e+001	+6.70771e+000	+8.010661e+001	+6.70771e+000	+5.48e-003	+5.48e-003	+1.1802911e+002
+7.376713e+001	+7.54264e+000	+7.376713e+001	+7.54264e+000	+1.105e-002	+1.105e-002	+1.2040975e+002
+7.055807e+001	+6.95114e+000	+7.055807e+001	+6.95114e+000	+1.674e-002	+1.674e-002	+1.2296353e+002
+7.400309e+001	+8.45019e+000	+7.400309e+001	+8.45019e+000	+1.037e-002	+1.037e-002	+1.2563031e+002
+7.395590e+001	+7.35877e+000	+7.395590e+001	+7.35877e+000	+1.086e-002	+1.086e-002	+1.3038438e+002
+6.989738e+001	+7.18060e+000	+6.989738e+001	+7.18060e+000	+1.775e-002	+1.775e-002	+1.3278683e+002
+7.180079e+001	+7.02625e+000	+7.180079e+001	+7.02625e+000	+1.441e-002	+1.441e-002	+1.3513873e+002
+6.461186e+001	+6.87398e+000	+6.461186e+001	+6.87398e+000	+3.053e-002	+3.053e-002	+1.3762870e+002
+7.950884e+001	+7.43684e+000	+7.950884e+001	+7.43684e+000	+5.66e-003	+5.66e-003	+1.4053161e+002
+7.394017e+001	+7.80098e+000	+7.394017e+001	+7.80098e+000	+1.070e-002	+1.070e-002	+1.4301486e+002
+7.752677e+001	+7.04907e+000	+7.752677e+001	+7.04907e+000	+7.01e-003	+7.01e-003	+1.4540388e+002
+6.786811e+001	+6.99514e+000	+6.786811e+001	+6.99514e+000	+2.228e-002	+2.228e-002	+1.4790031e+002
+6.845015e+001	+8.13546e+000	+6.845015e+001	+8.13546e+000	+1.980e-002	+1.980e-002	+1.5049488e+002
+7.331094e+001	+6.95766e+000	+7.331094e+001	+6.95766e+000	+1.199e-002	+1.199e-002	+1.5322000e+002
+8.178979e+001	+8.18638e+000	+8.178979e+001	+8.18638e+000	+5.05e-003	+5.05e-003	+1.5595775e+002
+9.103945e+001	+6.97683e+000	+9.103945e+001	+6.97683e+000	+1.167e-002	+1.167e-002	+1.5863894e+002
+7.582785e+001	+7.82915e+000	+7.582785e+001	+7.82915e+000	+8.47e-003	+8.47e-003	+1.6117889e+002
+7.224125e+001	+5.02802e+000	+7.224125e+001	+5.02802e+000	+1.604e-002	+1.604e-002	+1.6368778e+002
+7.881669e+001	+8.04488e+000	+7.881669e+001	+8.04488e+000	+5.98e-003	+5.98e-003	+1.6623341e+002
+6.970861e+001	+4.50983e+000	+6.970861e+001	+4.50983e+000	+2.330e-002	+2.330e-002	+1.6871681e+002
+9.081922e+001	+9.35870e+000	+9.081922e+001	+9.35870e+000	+1.034e-002	+1.034e-002	+1.7129178e+002
+8.347298e+001	+9.67602e+000	+8.347298e+001	+9.67602e+000	+5.28e-003	+5.27e-003	+1.7376779e+002
+8.007514e+001	+1.008237e+001	+8.007514e+001	+1.008237e+001	+5.62e-003	+5.62e-003	+1.7609316e+002
+8.026391e+001	+8.49555e+000	+8.026391e+001	+8.49555e+000	+5.35e-003	+5.35e-003	+1.7841437e+002
