# Supplementary material for: Neuromotor Noise Is Malleable by Amplifying Perceived Errors
Source: PLoS Comput Biol. 2016 Aug 4;12(8):e1005044. doi: 10.1371/journal.pcbi.1005044 (PMC4973920; doi:10.1371/journal.pcbi.1005044)
Supplement: S1 Dataset — (ZIP) [file pcbi.1005044.s003.zip › DEA 1.5/S1/S1_D3_B2.txt]

+9.668678e+001	+8.06025e+000	+9.668678e+001	+8.06025e+000	+2.125e-002	+2.125e-002	+2.61528e+000
+8.672924e+001	+7.82794e+000	+8.672924e+001	+7.82794e+000	+6.55e-003	+6.55e-003	+5.43257e+000
+9.959696e+001	+1.133909e+001	+9.959696e+001	+1.133909e+001	+2.521e-002	+2.521e-002	+7.90994e+000
+6.708158e+001	+7.97579e+000	+6.708158e+001	+7.97579e+000	+2.286e-002	+2.286e-002	+1.038634e+001
+7.927288e+001	+7.51907e+000	+7.927288e+001	+7.51907e+000	+5.90e-003	+5.90e-003	+1.309025e+001
+8.880569e+001	+8.51869e+000	+8.880569e+001	+8.51869e+000	+8.30e-003	+8.30e-003	+1.564443e+001
+7.489974e+001	+8.01250e+000	+7.489974e+001	+8.01250e+000	+9.42e-003	+9.42e-003	+1.800539e+001
+8.600562e+001	+8.54659e+000	+8.600562e+001	+8.54659e+000	+6.07e-003	+6.08e-003	+2.044630e+001
+8.995403e+001	+8.91235e+000	+8.995403e+001	+8.91235e+000	+9.38e-003	+9.38e-003	+2.282383e+001
+9.240802e+001	+7.95715e+000	+9.240802e+001	+7.95715e+000	+1.317e-002	+1.317e-002	+2.790846e+001
+8.381905e+001	+8.60715e+000	+8.381905e+001	+8.60715e+000	+5.25e-003	+5.25e-003	+3.031361e+001
+7.938299e+001	+8.20292e+000	+7.938299e+001	+8.20292e+000	+5.72e-003	+5.72e-003	+3.263082e+001
+9.409121e+001	+9.02241e+000	+9.409121e+001	+9.02241e+000	+1.539e-002	+1.539e-002	+3.495986e+001
+8.175833e+001	+8.61340e+000	+8.175833e+001	+8.61340e+000	+5.06e-003	+5.06e-003	+3.719179e+001
+8.918323e+001	+7.55576e+000	+8.918323e+001	+7.55576e+000	+8.91e-003	+8.91e-003	+3.944474e+001
+8.710677e+001	+9.93924e+000	+8.710677e+001	+9.93924e+000	+6.78e-003	+6.78e-003	+4.177658e+001
+7.545032e+001	+8.26494e+000	+7.545032e+001	+8.26494e+000	+8.75e-003	+8.75e-003	+4.412057e+001
+7.603235e+001	+7.95171e+000	+7.603235e+001	+7.95171e+000	+8.17e-003	+8.17e-003	+4.641368e+001
+8.959222e+001	+9.13786e+000	+8.959222e+001	+9.13786e+000	+8.93e-003	+8.93e-003	+5.151938e+001
+7.784138e+001	+8.19324e+000	+7.784138e+001	+8.19324e+000	+6.58e-003	+6.58e-003	+5.360031e+001
+7.883242e+001	+8.81246e+000	+7.883242e+001	+8.81246e+000	+6.08e-003	+6.08e-003	+5.575327e+001
+7.582785e+001	+8.15442e+000	+7.582785e+001	+8.15442e+000	+8.34e-003	+8.34e-003	+5.790756e+001
+6.925242e+001	+8.05734e+000	+6.925242e+001	+8.05734e+000	+1.825e-002	+1.825e-002	+6.015376e+001
+7.697620e+001	+7.19462e+000	+7.697620e+001	+7.19462e+000	+7.47e-003	+7.47e-003	+6.281463e+001
+8.164822e+001	+8.82665e+000	+8.164822e+001	+8.82665e+000	+5.01e-003	+5.01e-003	+6.509450e+001
+7.288621e+001	+7.47368e+000	+7.288621e+001	+7.47368e+000	+1.234e-002	+1.234e-002	+6.724259e+001
+7.203675e+001	+8.24407e+000	+7.203675e+001	+8.24407e+000	+1.329e-002	+1.329e-002	+6.951232e+001
+7.932007e+001	+8.14978e+000	+7.932007e+001	+8.14978e+000	+5.71e-003	+5.71e-003	+7.204512e+001
+8.201002e+001	+8.74300e+000	+8.201002e+001	+8.74300e+000	+5.05e-003	+5.05e-003	+7.429600e+001
+8.105045e+001	+8.62725e+000	+8.105045e+001	+8.62725e+000	+5.13e-003	+5.13e-003	+7.648984e+001
+7.556043e+001	+8.16036e+000	+7.556043e+001	+8.16036e+000	+8.67e-003	+8.67e-003	+7.862370e+001
+8.139652e+001	+9.47749e+000	+8.139652e+001	+9.47749e+000	+5.16e-003	+5.16e-003	+8.080318e+001
+8.444828e+001	+8.44981e+000	+8.444828e+001	+8.44981e+000	+5.42e-003	+5.42e-003	+8.511425e+001
+8.001222e+001	+7.84289e+000	+8.001222e+001	+7.84289e+000	+5.50e-003	+5.50e-003	+8.733895e+001
+8.320556e+001	+8.37639e+000	+8.320556e+001	+8.37639e+000	+5.05e-003	+5.05e-003	+8.951845e+001
+8.833377e+001	+1.057902e+001	+8.833377e+001	+1.057902e+001	+7.51e-003	+7.51e-003	+9.166307e+001
+8.111337e+001	+1.038925e+001	+8.111337e+001	+1.038925e+001	+5.29e-003	+5.29e-003	+9.380331e+001
+7.228844e+001	+8.22507e+000	+7.228844e+001	+8.22507e+000	+1.282e-002	+1.282e-002	+9.674443e+001
+7.686608e+001	+7.24070e+000	+7.686608e+001	+7.24070e+000	+7.61e-003	+7.61e-003	+9.935550e+001
+7.371994e+001	+8.59572e+000	+7.371994e+001	+8.59572e+000	+1.078e-002	+1.078e-002	+1.0379191e+002
+8.383478e+001	+9.91353e+000	+8.383478e+001	+9.91353e+000	+5.13e-003	+5.13e-003	+1.0593790e+002
+7.313790e+001	+8.70239e+000	+7.313790e+001	+8.70239e+000	+1.147e-002	+1.147e-002	+1.0799810e+002
+7.939872e+001	+8.43085e+000	+7.939872e+001	+8.43085e+000	+5.82e-003	+5.82e-003	+1.1042655e+002
+8.375613e+001	+8.56892e+000	+8.375613e+001	+8.56892e+000	+5.18e-003	+5.18e-003	+1.1265256e+002
+7.880096e+001	+8.65265e+000	+7.880096e+001	+8.65265e+000	+6.09e-003	+6.09e-003	+1.1474477e+002
+7.724362e+001	+9.06494e+000	+7.724362e+001	+9.06494e+000	+6.96e-003	+6.96e-003	+1.1676682e+002
+7.856500e+001	+8.16456e+000	+7.856500e+001	+8.16456e+000	+6.30e-003	+6.30e-003	+1.1896969e+002
+9.237656e+001	+7.79620e+000	+9.237656e+001	+7.79620e+000	+1.319e-002	+1.319e-002	+1.2304525e+002
+7.994930e+001	+8.83500e+000	+7.994930e+001	+8.83500e+000	+5.47e-003	+5.47e-003	+1.2524613e+002
+7.713350e+001	+7.28941e+000	+7.713350e+001	+7.28941e+000	+7.32e-003	+7.32e-003	+1.2743149e+002
+8.112910e+001	+1.054310e+001	+8.112910e+001	+1.054310e+001	+5.36e-003	+5.36e-003	+1.2954321e+002
+7.755823e+001	+8.09290e+000	+7.755823e+001	+8.09290e+000	+6.88e-003	+6.88e-003	+1.3162948e+002
+8.996976e+001	+9.91847e+000	+8.996976e+001	+9.91847e+000	+9.37e-003	+9.34e-003	+1.3375277e+002
+8.101899e+001	+8.61060e+000	+8.101899e+001	+8.61060e+000	+5.17e-003	+5.17e-003	+1.3797076e+002
+7.255587e+001	+9.02518e+000	+7.255587e+001	+9.02518e+000	+1.211e-002	+1.211e-002	+1.4002405e+002
+7.478963e+001	+8.30520e+000	+7.478963e+001	+8.30520e+000	+9.43e-003	+9.43e-003	+1.4221396e+002
+7.828184e+001	+8.66709e+000	+7.828184e+001	+8.66709e+000	+6.39e-003	+6.39e-003	+1.4434582e+002
+8.256060e+001	+8.25995e+000	+8.256060e+001	+8.25995e+000	+5.00e-003	+5.00e-003	+1.4637502e+002
+8.065718e+001	+7.99180e+000	+8.065718e+001	+7.99180e+000	+5.24e-003	+5.24e-003	+1.4843733e+002
+7.856500e+001	+8.37301e+000	+7.856500e+001	+8.37301e+000	+6.17e-003	+6.17e-003	+1.5053716e+002
