# Supplementary material for: Neuromotor Noise Is Malleable by Amplifying Perceived Errors
Source: PLoS Comput Biol. 2016 Aug 4;12(8):e1005044. doi: 10.1371/journal.pcbi.1005044 (PMC4973920; doi:10.1371/journal.pcbi.1005044)
Supplement: S1 Dataset — (ZIP) [file pcbi.1005044.s003.zip › DEA 1.5/S1/S1_D3_B3.txt]

+8.328421e+001	+7.03374e+000	+8.328421e+001	+7.03374e+000	+5.12e-003	+5.12e-003	+2.27186e+000
+7.652000e+001	+7.92076e+000	+7.652000e+001	+7.92076e+000	+7.71e-003	+7.71e-003	+4.70030e+000
+8.042122e+001	+8.67511e+000	+8.042122e+001	+8.67511e+000	+5.42e-003	+5.42e-003	+7.17799e+000
+7.294913e+001	+7.74671e+000	+7.294913e+001	+7.74671e+000	+1.207e-002	+1.207e-002	+9.56323e+000
+8.256060e+001	+8.08325e+000	+8.256060e+001	+8.08325e+000	+4.99e-003	+4.99e-003	+1.213837e+001
+8.001222e+001	+8.08299e+000	+8.001222e+001	+8.08299e+000	+5.60e-003	+5.60e-003	+1.432026e+001
+8.156956e+001	+8.92113e+000	+8.156956e+001	+8.92113e+000	+5.03e-003	+5.03e-003	+1.644469e+001
+8.186845e+001	+7.63662e+000	+8.186845e+001	+7.63662e+000	+5.08e-003	+5.08e-003	+1.853019e+001
+8.117629e+001	+8.33447e+000	+8.117629e+001	+8.33447e+000	+5.08e-003	+5.08e-003	+2.075931e+001
+9.058326e+001	+7.58982e+000	+9.058326e+001	+7.58982e+000	+1.065e-002	+1.065e-002	+2.441835e+001
+8.147518e+001	+9.02922e+000	+8.147518e+001	+9.02922e+000	+5.10e-003	+5.10e-003	+2.657122e+001
+7.836050e+001	+7.52665e+000	+7.836050e+001	+7.52665e+000	+6.40e-003	+6.40e-003	+2.870835e+001
+8.095606e+001	+8.47395e+000	+8.095606e+001	+8.47395e+000	+5.29e-003	+5.29e-003	+3.080054e+001
+7.705485e+001	+6.73948e+000	+7.705485e+001	+6.73948e+000	+7.48e-003	+7.48e-003	+3.290841e+001
+8.767308e+001	+8.42333e+000	+8.767308e+001	+8.42333e+000	+7.23e-003	+7.23e-003	+3.527079e+001
+8.084595e+001	+8.12372e+000	+8.084595e+001	+8.12372e+000	+5.21e-003	+5.21e-003	+3.759373e+001
+6.371521e+001	+6.56047e+000	+6.371521e+001	+6.56047e+000	+3.370e-002	+3.370e-002	+3.981623e+001
+8.152237e+001	+7.78593e+000	+8.152237e+001	+7.78593e+000	+5.17e-003	+5.17e-003	+4.228105e+001
+7.356263e+001	+8.43139e+000	+7.356263e+001	+8.43139e+000	+1.092e-002	+1.092e-002	+4.437438e+001
+7.905265e+001	+9.79393e+000	+7.905265e+001	+9.79393e+000	+5.91e-003	+5.91e-003	+4.653817e+001
+7.472670e+001	+7.30929e+000	+7.472670e+001	+7.30929e+000	+9.84e-003	+9.84e-003	+4.864217e+001
+8.608428e+001	+9.34206e+000	+8.608428e+001	+9.34206e+000	+6.08e-003	+6.08e-003	+5.082070e+001
+7.925715e+001	+8.68053e+000	+7.925715e+001	+8.68053e+000	+5.81e-003	+5.81e-003	+5.407057e+001
+6.643662e+001	+6.88795e+000	+6.643662e+001	+6.88795e+000	+2.584e-002	+2.584e-002	+5.628217e+001
+7.277610e+001	+8.20537e+000	+7.277610e+001	+8.20537e+000	+1.211e-002	+1.211e-002	+5.859886e+001
+7.977626e+001	+8.03779e+000	+7.977626e+001	+8.03779e+000	+5.51e-003	+5.51e-003	+6.093193e+001
+7.478963e+001	+6.82736e+000	+7.478963e+001	+6.82736e+000	+9.98e-003	+9.98e-003	+6.318396e+001
+7.513570e+001	+6.90315e+000	+7.513570e+001	+6.90315e+000	+9.51e-003	+9.51e-003	+6.536101e+001
+8.800342e+001	+9.00437e+000	+8.800342e+001	+9.00437e+000	+7.42e-003	+7.42e-003	+6.755305e+001
+7.387725e+001	+7.79503e+000	+7.387725e+001	+7.79503e+000	+1.075e-002	+1.075e-002	+6.961787e+001
+8.130214e+001	+8.00341e+000	+8.130214e+001	+8.00341e+000	+5.09e-003	+5.09e-003	+7.242623e+001
+7.812454e+001	+7.22472e+000	+7.812454e+001	+7.22472e+000	+6.63e-003	+6.63e-003	+7.461294e+001
+8.043695e+001	+9.06269e+000	+8.043695e+001	+9.06269e+000	+5.29e-003	+5.29e-003	+7.662144e+001
+7.425478e+001	+7.21892e+000	+7.425478e+001	+7.21892e+000	+1.054e-002	+1.054e-002	+7.868676e+001
+9.215633e+001	+7.69988e+000	+9.215633e+001	+7.69988e+000	+1.290e-002	+1.290e-002	+8.084073e+001
+7.946165e+001	+7.28348e+000	+7.946165e+001	+7.28348e+000	+5.77e-003	+5.77e-003	+8.309671e+001
+8.685508e+001	+7.06548e+000	+8.685508e+001	+7.06548e+000	+6.80e-003	+6.80e-003	+8.528979e+001
+8.177406e+001	+7.69905e+000	+8.177406e+001	+7.69905e+000	+5.01e-003	+5.01e-003	+8.739248e+001
+9.204622e+001	+7.77316e+000	+9.204622e+001	+7.77316e+000	+1.274e-002	+1.274e-002	+8.951824e+001
+8.970234e+001	+7.60951e+000	+8.970234e+001	+7.60951e+000	+9.49e-003	+9.49e-003	+9.570217e+001
+8.707531e+001	+7.22866e+000	+8.707531e+001	+7.22866e+000	+7.00e-003	+7.00e-003	+9.772651e+001
+8.232464e+001	+8.35998e+000	+8.232464e+001	+8.35998e+000	+5.10e-003	+5.10e-003	+9.980850e+001
+9.522382e+001	+7.35917e+000	+9.522382e+001	+7.35917e+000	+1.891e-002	+1.891e-002	+1.0493637e+002
+9.563282e+001	+8.52452e+000	+9.563282e+001	+8.52452e+000	+1.863e-002	+1.863e-002	+1.0703437e+002
+9.383952e+001	+8.29708e+000	+9.383952e+001	+8.29708e+000	+1.539e-002	+1.539e-002	+1.0927844e+002
+8.968661e+001	+7.31134e+000	+8.968661e+001	+7.31134e+000	+9.65e-003	+9.65e-003	+1.1147767e+002
+8.880569e+001	+6.76710e+000	+8.880569e+001	+6.76710e+000	+8.80e-003	+8.80e-003	+1.1367175e+002
+9.094507e+001	+7.37165e+000	+9.094507e+001	+7.37165e+000	+1.125e-002	+1.125e-002	+1.1585859e+002
+9.527101e+001	+7.69251e+000	+9.527101e+001	+7.69251e+000	+1.863e-002	+1.863e-002	+1.1805634e+002
+8.507751e+001	+8.29766e+000	+8.507751e+001	+8.29766e+000	+5.56e-003	+5.56e-003	+1.2011535e+002
+8.959222e+001	+8.40517e+000	+8.959222e+001	+8.40517e+000	+9.10e-003	+9.10e-003	+1.2226589e+002
+9.708004e+001	+9.96960e+000	+9.708004e+001	+9.96960e+000	+2.051e-002	+2.051e-002	+1.2449694e+002
+8.092460e+001	+7.05063e+000	+8.092460e+001	+7.05063e+000	+5.15e-003	+5.15e-003	+1.2669780e+002
+9.399682e+001	+7.19271e+000	+9.399682e+001	+7.19271e+000	+1.660e-002	+1.660e-002	+1.2895717e+002
+7.265025e+001	+8.84617e+000	+7.265025e+001	+8.84617e+000	+1.203e-002	+1.203e-002	+1.3378803e+002
+7.689754e+001	+8.10218e+000	+7.689754e+001	+8.10218e+000	+7.34e-003	+7.34e-003	+1.3631803e+002
+7.814027e+001	+7.13810e+000	+7.814027e+001	+7.13810e+000	+6.59e-003	+6.59e-003	+1.3862944e+002
+7.691327e+001	+7.00067e+000	+7.691327e+001	+7.00067e+000	+7.58e-003	+7.58e-003	+1.4089188e+002
+8.106618e+001	+8.75283e+000	+8.106618e+001	+8.75283e+000	+5.11e-003	+5.11e-003	+1.4312701e+002
+7.716496e+001	+5.91726e+000	+7.716496e+001	+5.91726e+000	+7.65e-003	+7.65e-003	+1.4536919e+002
