# Supplementary material for: Neuromotor Noise Is Malleable by Amplifying Perceived Errors
Source: PLoS Comput Biol. 2016 Aug 4;12(8):e1005044. doi: 10.1371/journal.pcbi.1005044 (PMC4973920; doi:10.1371/journal.pcbi.1005044)
Supplement: S1 Dataset — (ZIP) [file pcbi.1005044.s003.zip › DEA 1.5/S1/S1_D3_B4.txt]

+7.663012e+001	+7.23538e+000	+7.663012e+001	+7.23538e+000	+7.75e-003	+7.75e-003	+2.93247e+000
+8.627304e+001	+7.46207e+000	+8.627304e+001	+7.46207e+000	+6.37e-003	+6.37e-003	+5.38463e+000
+8.748431e+001	+7.31568e+000	+8.748431e+001	+7.31568e+000	+7.31e-003	+7.31e-003	+7.66546e+000
+8.858546e+001	+7.15775e+000	+8.858546e+001	+7.15775e+000	+8.37e-003	+8.37e-003	+9.92031e+000
+8.671350e+001	+7.34259e+000	+8.671350e+001	+7.34259e+000	+6.71e-003	+6.71e-003	+1.211277e+001
+8.858546e+001	+6.75505e+000	+8.858546e+001	+6.75505e+000	+8.49e-003	+8.49e-003	+1.475841e+001
+8.584832e+001	+6.75069e+000	+8.584832e+001	+6.75069e+000	+6.12e-003	+6.12e-003	+1.694557e+001
+8.394490e+001	+7.17819e+000	+8.394490e+001	+7.17819e+000	+5.22e-003	+5.22e-003	+1.908606e+001
+8.654047e+001	+9.19910e+000	+8.654047e+001	+9.19910e+000	+6.34e-003	+6.34e-003	+2.121541e+001
+8.465278e+001	+7.13812e+000	+8.465278e+001	+7.13812e+000	+5.43e-003	+5.43e-003	+2.347243e+001
+8.059426e+001	+6.79738e+000	+8.059426e+001	+6.79738e+000	+5.25e-003	+5.25e-003	+2.562880e+001
+8.359882e+001	+7.31227e+000	+8.359882e+001	+7.31227e+000	+5.19e-003	+5.19e-003	+2.792177e+001
+8.049987e+001	+6.91155e+000	+8.049987e+001	+6.91155e+000	+5.29e-003	+5.29e-003	+3.016118e+001
+7.639416e+001	+7.32012e+000	+7.639416e+001	+7.32012e+000	+8.02e-003	+8.02e-003	+3.238627e+001
+8.973380e+001	+6.99481e+000	+8.973380e+001	+6.99481e+000	+9.81e-003	+9.81e-003	+3.475006e+001
+9.745758e+001	+9.34875e+000	+9.745758e+001	+9.34875e+000	+2.176e-002	+2.176e-002	+3.703824e+001
+7.648854e+001	+7.43970e+000	+7.648854e+001	+7.43970e+000	+7.84e-003	+7.84e-003	+3.928613e+001
+9.037876e+001	+6.68697e+000	+9.037876e+001	+6.68697e+000	+1.087e-002	+1.087e-002	+4.156536e+001
+8.142799e+001	+7.47912e+000	+8.142799e+001	+7.47912e+000	+5.11e-003	+5.11e-003	+4.379434e+001
+8.863265e+001	+7.25127e+000	+8.863265e+001	+7.25127e+000	+8.38e-003	+8.38e-003	+4.605256e+001
+8.444828e+001	+8.06868e+000	+8.444828e+001	+8.06868e+000	+5.34e-003	+5.34e-003	+4.828275e+001
+8.521909e+001	+7.80845e+000	+8.521909e+001	+7.80845e+000	+5.72e-003	+5.72e-003	+5.041791e+001
+8.924615e+001	+7.82462e+000	+8.924615e+001	+7.82462e+000	+8.95e-003	+8.95e-003	+5.253561e+001
+8.051560e+001	+6.94981e+000	+8.051560e+001	+6.94981e+000	+5.27e-003	+5.27e-003	+5.512929e+001
+9.221925e+001	+6.66647e+000	+9.221925e+001	+6.66647e+000	+1.380e-002	+1.380e-002	+5.728986e+001
+8.212014e+001	+7.42693e+000	+8.212014e+001	+7.42693e+000	+4.99e-003	+4.99e-003	+6.135195e+001
+8.814500e+001	+7.78789e+000	+8.814500e+001	+7.78789e+000	+7.74e-003	+7.74e-003	+6.349112e+001
+8.216733e+001	+7.49683e+000	+8.216733e+001	+7.49683e+000	+4.97e-003	+4.97e-003	+6.558415e+001
+8.576966e+001	+6.87512e+000	+8.576966e+001	+6.87512e+000	+6.02e-003	+6.02e-003	+6.778081e+001
+9.122822e+001	+7.71458e+000	+9.122822e+001	+7.71458e+000	+1.148e-002	+1.148e-002	+7.045644e+001
+8.759442e+001	+8.10870e+000	+8.759442e+001	+8.10870e+000	+7.32e-003	+7.32e-003	+7.265571e+001
+8.449547e+001	+6.43010e+000	+8.449547e+001	+6.43010e+000	+5.41e-003	+5.41e-003	+7.486860e+001
+9.332040e+001	+7.04935e+000	+9.332040e+001	+7.04935e+000	+1.546e-002	+1.546e-002	+7.706906e+001
+8.976526e+001	+8.51289e+000	+8.976526e+001	+8.51289e+000	+9.30e-003	+9.30e-003	+7.926036e+001
+8.101899e+001	+7.01178e+000	+8.101899e+001	+7.01178e+000	+5.15e-003	+5.15e-003	+8.154724e+001
+8.158529e+001	+6.70940e+000	+8.158529e+001	+6.70940e+000	+5.16e-003	+5.16e-003	+8.377497e+001
+9.225071e+001	+6.26771e+000	+9.225071e+001	+6.26771e+000	+1.429e-002	+1.429e-002	+8.603098e+001
+9.143272e+001	+7.90991e+000	+9.143272e+001	+7.90991e+000	+1.168e-002	+1.168e-002	+8.815419e+001
+8.369321e+001	+7.43919e+000	+8.369321e+001	+7.43919e+000	+5.31e-003	+5.31e-003	+9.038211e+001
+9.070911e+001	+6.33278e+000	+9.070911e+001	+6.33278e+000	+1.163e-002	+1.163e-002	+9.268510e+001
+8.507751e+001	+6.88384e+000	+8.507751e+001	+6.88384e+000	+5.65e-003	+5.65e-003	+9.487187e+001
+9.262825e+001	+7.52249e+000	+9.262825e+001	+7.52249e+000	+1.383e-002	+1.383e-002	+9.997821e+001
+9.758343e+001	+7.18711e+000	+9.758343e+001	+7.18711e+000	+2.453e-002	+2.453e-002	+1.0250108e+002
+8.413367e+001	+7.62982e+000	+8.413367e+001	+7.62982e+000	+5.37e-003	+5.37e-003	+1.0498157e+002
+8.314263e+001	+7.09807e+000	+8.314263e+001	+7.09807e+000	+5.10e-003	+5.10e-003	+1.0744586e+002
+8.256060e+001	+7.06522e+000	+8.256060e+001	+7.06522e+000	+4.98e-003	+4.98e-003	+1.0979004e+002
+8.482582e+001	+8.01185e+000	+8.482582e+001	+8.01185e+000	+5.54e-003	+5.54e-003	+1.1211959e+002
+8.374040e+001	+7.73374e+000	+8.374040e+001	+7.73374e+000	+5.33e-003	+5.33e-003	+1.1449210e+002
+7.839196e+001	+6.67854e+000	+7.839196e+001	+6.67854e+000	+6.45e-003	+6.45e-003	+1.1778166e+002
+9.094507e+001	+7.54122e+000	+9.094507e+001	+7.54122e+000	+1.119e-002	+1.119e-002	+1.2021717e+002
+8.688654e+001	+7.68448e+000	+8.688654e+001	+7.68448e+000	+6.84e-003	+6.84e-003	+1.2251015e+002
+8.451121e+001	+7.22372e+000	+8.451121e+001	+7.22372e+000	+5.53e-003	+5.53e-003	+1.2487269e+002
+7.692900e+001	+7.02278e+000	+7.692900e+001	+7.02278e+000	+7.58e-003	+7.58e-003	+1.2717213e+002
+8.160102e+001	+7.03742e+000	+8.160102e+001	+7.03742e+000	+5.14e-003	+5.14e-003	+1.2953532e+002
+8.133360e+001	+7.86498e+000	+8.133360e+001	+7.86498e+000	+5.09e-003	+5.09e-003	+1.3183601e+002
+8.471570e+001	+6.57354e+000	+8.471570e+001	+6.57354e+000	+5.60e-003	+5.60e-003	+1.3634588e+002
+8.537639e+001	+6.59196e+000	+8.537639e+001	+6.59196e+000	+5.85e-003	+5.85e-003	+1.3870783e+002
+8.084595e+001	+6.80653e+000	+8.084595e+001	+6.80653e+000	+5.26e-003	+5.26e-003	+1.4104458e+002
+8.414940e+001	+7.73477e+000	+8.414940e+001	+7.73477e+000	+5.36e-003	+5.36e-003	+1.4334498e+002
+8.580112e+001	+6.43368e+000	+8.580112e+001	+6.43368e+000	+6.18e-003	+6.18e-003	+1.4568239e+002
