# Supplementary material for: Neuromotor Noise Is Malleable by Amplifying Perceived Errors
Source: PLoS Comput Biol. 2016 Aug 4;12(8):e1005044. doi: 10.1371/journal.pcbi.1005044 (PMC4973920; doi:10.1371/journal.pcbi.1005044)
Supplement: S1 Dataset — (ZIP) [file pcbi.1005044.s003.zip › DEA 1.5/S1/S1_D4_B1.txt]

+6.193764e+001	+7.05418e+000	+6.193764e+001	+7.05418e+000	+3.766e-002	+3.766e-002	+3.97419e+000
+7.002322e+001	+7.42112e+000	+6.378065e+001	+7.42112e+000	+1.728e-002	+3.175e-002	+6.80579e+000
+8.031111e+001	+7.14389e+000	+7.921248e+001	+7.14389e+000	+5.48e-003	+5.82e-003	+9.77684e+000
+9.187318e+001	+6.81991e+000	+9.655559e+001	+6.81991e+000	+1.307e-002	+2.267e-002	+1.241123e+001
+7.389298e+001	+7.62365e+000	+6.958529e+001	+7.62365e+000	+1.081e-002	+1.794e-002	+1.513182e+001
+8.328421e+001	+7.94650e+000	+8.367214e+001	+7.94650e+000	+5.20e-003	+5.17e-003	+1.761694e+001
+8.009088e+001	+6.32437e+000	+7.888214e+001	+6.32437e+000	+5.51e-003	+6.11e-003	+1.999686e+001
+7.274463e+001	+5.52534e+000	+6.786277e+001	+5.52534e+000	+1.427e-002	+2.509e-002	+2.230588e+001
+8.984392e+001	+7.30275e+000	+9.351170e+001	+7.30275e+000	+9.79e-003	+1.554e-002	+2.470917e+001
+8.841242e+001	+6.33937e+000	+9.136445e+001	+6.33937e+000	+8.51e-003	+1.265e-002	+2.710138e+001
+7.884815e+001	+6.04009e+000	+7.701805e+001	+6.04009e+000	+6.24e-003	+7.79e-003	+2.952982e+001
+8.479436e+001	+6.42024e+000	+8.593736e+001	+6.42024e+000	+5.54e-003	+6.18e-003	+3.195735e+001
+8.320556e+001	+6.68565e+000	+8.355416e+001	+6.68565e+000	+5.14e-003	+5.25e-003	+3.660687e+001
+7.747958e+001	+6.14381e+000	+7.496519e+001	+6.14381e+000	+7.24e-003	+1.017e-002	+3.894976e+001
+9.014280e+001	+6.78697e+000	+9.396002e+001	+6.78697e+000	+1.045e-002	+1.697e-002	+4.368413e+001
+7.795150e+001	+5.32977e+000	+7.567307e+001	+5.32977e+000	+7.12e-003	+9.74e-003	+4.595931e+001
+8.072010e+001	+7.18684e+000	+7.982598e+001	+7.18684e+000	+5.35e-003	+5.64e-003	+5.069791e+001
+7.946165e+001	+6.53434e+000	+7.793829e+001	+6.53434e+000	+5.75e-003	+6.75e-003	+5.324909e+001
+9.025291e+001	+6.94351e+000	+9.412519e+001	+6.94351e+000	+1.054e-002	+1.714e-002	+5.566373e+001
+8.693373e+001	+6.82655e+000	+8.914642e+001	+6.82655e+000	+6.87e-003	+9.15e-003	+5.810187e+001
+8.161675e+001	+7.55929e+000	+8.117095e+001	+7.55929e+000	+5.07e-003	+5.14e-003	+6.270855e+001
+8.073583e+001	+5.94507e+000	+7.984957e+001	+5.94507e+000	+5.25e-003	+5.63e-003	+6.509159e+001
+7.636270e+001	+5.74327e+000	+7.328987e+001	+5.74327e+000	+8.57e-003	+1.307e-002	+6.736433e+001
+8.103472e+001	+8.09716e+000	+8.029790e+001	+8.09716e+000	+5.24e-003	+5.31e-003	+7.175990e+001
+8.386625e+001	+7.26184e+000	+8.454519e+001	+7.26184e+000	+5.17e-003	+5.51e-003	+7.387363e+001
+8.169541e+001	+8.15590e+000	+8.128893e+001	+8.15590e+000	+5.01e-003	+5.09e-003	+7.798254e+001
+8.726408e+001	+7.46249e+000	+8.964194e+001	+7.46249e+000	+7.09e-003	+9.46e-003	+8.080427e+001
+8.536066e+001	+7.68198e+000	+8.678682e+001	+7.68198e+000	+5.73e-003	+6.66e-003	+8.285382e+001
+8.263925e+001	+8.22649e+000	+8.270470e+001	+8.22649e+000	+4.98e-003	+5.00e-003	+8.487470e+001
+7.832904e+001	+8.83371e+000	+7.623938e+001	+8.83371e+000	+6.32e-003	+7.89e-003	+8.684565e+001
+7.356263e+001	+7.30876e+000	+6.908977e+001	+7.30876e+000	+1.144e-002	+1.925e-002	+9.091807e+001
+7.412894e+001	+7.88180e+000	+6.993923e+001	+7.88180e+000	+1.038e-002	+1.710e-002	+9.316896e+001
+7.656720e+001	+7.57698e+000	+7.359662e+001	+7.57698e+000	+7.86e-003	+1.122e-002	+9.533885e+001
+8.613147e+001	+8.58950e+000	+8.794302e+001	+8.58950e+000	+6.09e-003	+7.56e-003	+1.0159524e+002
+7.958749e+001	+6.99608e+000	+7.812706e+001	+6.99608e+000	+5.70e-003	+6.54e-003	+1.0791696e+002
+8.015380e+001	+7.91607e+000	+7.897652e+001	+7.91607e+000	+5.46e-003	+5.91e-003	+1.1321258e+002
+7.736946e+001	+7.90678e+000	+7.480002e+001	+7.90678e+000	+7.03e-003	+9.58e-003	+1.1746797e+002
+7.541885e+001	+7.00431e+000	+7.187410e+001	+7.00431e+000	+9.14e-003	+1.429e-002	+1.1959369e+002
+7.806161e+001	+7.78030e+000	+7.583824e+001	+7.78030e+000	+6.47e-003	+8.45e-003	+1.2175397e+002
+8.307971e+001	+7.52251e+000	+8.336539e+001	+7.52251e+000	+5.02e-003	+5.12e-003	+1.2399258e+002
+8.768881e+001	+7.75168e+000	+9.027904e+001	+7.75168e+000	+7.34e-003	+1.018e-002	+1.2608896e+002
+8.240329e+001	+7.36449e+000	+8.235076e+001	+7.36449e+000	+5.14e-003	+5.10e-003	+1.2818733e+002
+8.956076e+001	+8.85176e+000	+9.308697e+001	+8.85176e+000	+9.01e-003	+1.376e-002	+1.3032723e+002
+7.357836e+001	+6.57741e+000	+6.911336e+001	+6.57741e+000	+1.185e-002	+2.010e-002	+1.3254963e+002
+7.725935e+001	+8.88303e+000	+7.463484e+001	+8.88303e+000	+7.04e-003	+9.50e-003	+1.3859650e+002
+8.712250e+001	+7.52070e+000	+8.942958e+001	+7.52070e+000	+6.92e-003	+9.25e-003	+1.4063287e+002
+6.714450e+001	+5.94053e+000	+5.946257e+001	+5.94053e+000	+2.592e-002	+4.867e-002	+1.4466392e+002
+7.927288e+001	+8.19008e+000	+7.765514e+001	+8.19008e+000	+5.72e-003	+6.81e-003	+1.4690515e+002
+8.235610e+001	+7.25298e+000	+8.227997e+001	+7.25298e+000	+5.11e-003	+5.02e-003	+1.4894644e+002
+7.869084e+001	+9.35121e+000	+7.678209e+001	+9.35121e+000	+6.05e-003	+7.33e-003	+1.5088258e+002
+7.384578e+001	+7.57883e+000	+6.951450e+001	+7.57883e+000	+1.094e-002	+1.815e-002	+1.5290115e+002
+8.323702e+001	+8.31790e+000	+8.360135e+001	+8.31790e+000	+5.09e-003	+5.09e-003	+1.5692610e+002
+7.999649e+001	+8.74497e+000	+7.874056e+001	+8.74497e+000	+5.44e-003	+6.09e-003	+1.6105235e+002
+8.665058e+001	+8.24440e+000	+8.872169e+001	+8.24440e+000	+6.53e-003	+8.31e-003	+1.6322800e+002
+7.505705e+001	+8.78846e+000	+7.133139e+001	+8.78846e+000	+9.09e-003	+1.414e-002	+1.6522772e+002
+8.565955e+001	+8.27756e+000	+8.723514e+001	+8.27756e+000	+5.90e-003	+7.05e-003	+1.6760045e+002
+8.224598e+001	+7.19066e+000	+8.211480e+001	+7.19066e+000	+4.99e-003	+4.99e-003	+1.6973190e+002
+7.784138e+001	+7.61147e+000	+7.550790e+001	+7.61147e+000	+6.73e-003	+8.84e-003	+1.7174538e+002
+7.905265e+001	+8.07829e+000	+7.732480e+001	+8.07829e+000	+6.00e-003	+7.00e-003	+1.7385816e+002
+8.204148e+001	+7.52796e+000	+8.180805e+001	+7.52796e+000	+5.05e-003	+5.02e-003	+1.7598502e+002
