# Supplementary material for: Neuromotor Noise Is Malleable by Amplifying Perceived Errors
Source: PLoS Comput Biol. 2016 Aug 4;12(8):e1005044. doi: 10.1371/journal.pcbi.1005044 (PMC4973920; doi:10.1371/journal.pcbi.1005044)
Supplement: S1 Dataset — (ZIP) [file pcbi.1005044.s003.zip › DEA 1.5/S1/S1_D4_B2.txt]

+8.916750e+001	+7.88975e+000	+9.249707e+001	+7.88975e+000	+8.77e-003	+1.333e-002	+2.41157e+000
+9.070911e+001	+8.56571e+000	+9.480948e+001	+8.56571e+000	+1.041e-002	+1.697e-002	+4.78578e+000
+8.679216e+001	+7.56396e+000	+8.893406e+001	+7.56396e+000	+6.75e-003	+8.62e-003	+7.16216e+000
+8.278083e+001	+8.46684e+000	+8.291706e+001	+8.46684e+000	+5.07e-003	+5.19e-003	+9.57503e+000
+7.203675e+001	+7.87784e+000	+6.680095e+001	+7.87784e+000	+1.346e-002	+2.362e-002	+1.182714e+001
+8.149091e+001	+9.06472e+000	+8.098219e+001	+9.06472e+000	+5.08e-003	+5.15e-003	+1.415439e+001
+7.875377e+001	+8.82371e+000	+7.687647e+001	+8.82371e+000	+6.15e-003	+7.27e-003	+1.633980e+001
+7.713350e+001	+7.36617e+000	+7.444608e+001	+7.36617e+000	+7.36e-003	+1.024e-002	+1.848061e+001
+7.545032e+001	+7.33649e+000	+7.192130e+001	+7.33649e+000	+9.05e-003	+1.394e-002	+2.495764e+001
+8.122349e+001	+9.80626e+000	+8.058105e+001	+9.80626e+000	+5.32e-003	+5.33e-003	+2.730036e+001
+8.043695e+001	+8.32374e+000	+7.940125e+001	+8.32374e+000	+5.48e-003	+5.77e-003	+2.947384e+001
+8.421232e+001	+9.03199e+000	+8.506430e+001	+9.03199e+000	+5.24e-003	+5.73e-003	+3.355553e+001
+8.481009e+001	+7.83338e+000	+8.596096e+001	+7.83338e+000	+5.50e-003	+6.10e-003	+3.565825e+001
+7.969761e+001	+7.84711e+000	+7.829223e+001	+7.84711e+000	+5.65e-003	+6.42e-003	+3.946891e+001
+7.784138e+001	+8.15815e+000	+7.550790e+001	+8.15815e+000	+6.59e-003	+8.69e-003	+4.357615e+001
+7.782565e+001	+7.27507e+000	+7.548430e+001	+7.27507e+000	+6.72e-003	+9.05e-003	+4.573213e+001
+8.331567e+001	+7.70521e+000	+8.371933e+001	+7.70521e+000	+5.21e-003	+5.29e-003	+4.792006e+001
+8.329994e+001	+8.00848e+000	+8.369573e+001	+8.00848e+000	+5.22e-003	+5.19e-003	+5.007608e+001
+8.315836e+001	+8.25406e+000	+8.348337e+001	+8.25406e+000	+5.03e-003	+5.12e-003	+5.217835e+001
+7.390871e+001	+7.94190e+000	+6.960888e+001	+7.94190e+000	+1.073e-002	+1.762e-002	+5.427303e+001
+8.172687e+001	+7.40041e+000	+8.133613e+001	+7.40041e+000	+5.00e-003	+5.06e-003	+5.639558e+001
+8.103472e+001	+8.16228e+000	+8.029790e+001	+8.16228e+000	+5.22e-003	+5.32e-003	+5.844712e+001
+8.016953e+001	+8.11810e+000	+7.900012e+001	+8.11810e+000	+5.38e-003	+5.98e-003	+6.455470e+001
+7.088841e+001	+7.99275e+000	+6.507844e+001	+7.99275e+000	+1.529e-002	+2.756e-002	+6.666846e+001
+6.955130e+001	+6.76286e+000	+6.307277e+001	+6.76286e+000	+1.894e-002	+3.503e-002	+6.889725e+001
+7.703912e+001	+8.81922e+000	+7.430450e+001	+8.81922e+000	+7.14e-003	+9.86e-003	+7.115901e+001
+8.049987e+001	+7.32387e+000	+7.949563e+001	+7.32387e+000	+5.27e-003	+5.70e-003	+7.333449e+001
+7.988638e+001	+6.70169e+000	+7.857539e+001	+6.70169e+000	+5.53e-003	+6.27e-003	+7.553777e+001
+8.032684e+001	+7.24664e+000	+7.923608e+001	+7.24664e+000	+5.41e-003	+5.81e-003	+7.774455e+001
+7.916276e+001	+6.67794e+000	+7.748997e+001	+6.67794e+000	+5.94e-003	+7.10e-003	+7.991604e+001
+7.631551e+001	+6.86560e+000	+7.321908e+001	+6.86560e+000	+8.24e-003	+1.221e-002	+8.273636e+001
+7.582785e+001	+7.24252e+000	+7.248760e+001	+7.24252e+000	+8.60e-003	+1.308e-002	+8.693626e+001
+8.109764e+001	+7.34976e+000	+8.039228e+001	+7.34976e+000	+5.29e-003	+5.31e-003	+8.934135e+001
+8.252914e+001	+7.00879e+000	+8.253953e+001	+7.00879e+000	+4.99e-003	+4.98e-003	+9.161143e+001
+8.002795e+001	+7.13982e+000	+7.878775e+001	+7.13982e+000	+5.45e-003	+6.07e-003	+9.595624e+001
+8.657193e+001	+7.08555e+000	+8.860371e+001	+7.08555e+000	+6.63e-003	+8.47e-003	+9.819396e+001
+8.293813e+001	+7.42956e+000	+8.315302e+001	+7.42956e+000	+5.04e-003	+5.08e-003	+1.0055240e+002
+7.906838e+001	+6.51041e+000	+7.734839e+001	+6.51041e+000	+5.98e-003	+7.35e-003	+1.0436977e+002
+8.701239e+001	+7.35955e+000	+8.926440e+001	+7.35955e+000	+6.85e-003	+9.11e-003	+1.0653578e+002
+8.314263e+001	+7.63300e+000	+8.345977e+001	+7.63300e+000	+5.05e-003	+5.08e-003	+1.0867380e+002
+7.979199e+001	+7.06394e+000	+7.843381e+001	+7.06394e+000	+5.58e-003	+6.30e-003	+1.1086164e+002
+7.891107e+001	+6.27800e+000	+7.711243e+001	+6.27800e+000	+6.10e-003	+7.60e-003	+1.1313274e+002
+8.558089e+001	+9.13329e+000	+8.711716e+001	+9.13329e+000	+5.99e-003	+6.79e-003	+1.1540511e+002
+8.633597e+001	+7.69165e+000	+8.824977e+001	+7.69165e+000	+6.34e-003	+7.98e-003	+1.1784796e+002
+7.346825e+001	+6.66674e+000	+6.894819e+001	+6.66674e+000	+1.196e-002	+2.034e-002	+1.2025997e+002
+7.922569e+001	+7.47507e+000	+7.758435e+001	+7.47507e+000	+5.85e-003	+6.97e-003	+1.2269175e+002
+8.727981e+001	+6.58050e+000	+8.966554e+001	+6.58050e+000	+7.23e-003	+9.91e-003	+1.2496047e+002
+8.422805e+001	+7.04581e+000	+8.508790e+001	+7.04581e+000	+5.28e-003	+5.63e-003	+1.2712202e+002
+7.691327e+001	+6.91179e+000	+7.411573e+001	+6.91179e+000	+7.57e-003	+1.091e-002	+1.2933739e+002
+7.331094e+001	+5.87928e+000	+6.871223e+001	+5.87928e+000	+1.286e-002	+2.221e-002	+1.3183866e+002
+8.800342e+001	+8.10972e+000	+9.075096e+001	+8.10972e+000	+7.60e-003	+1.063e-002	+1.3439896e+002
+8.141226e+001	+7.78868e+000	+8.086421e+001	+7.78868e+000	+5.15e-003	+5.17e-003	+1.3661476e+002
+7.153337e+001	+6.18789e+000	+6.604588e+001	+6.18789e+000	+1.569e-002	+2.819e-002	+1.3884929e+002
+7.477390e+001	+7.94789e+000	+7.090667e+001	+7.94789e+000	+9.61e-003	+1.531e-002	+1.4105102e+002
+7.359409e+001	+7.30145e+000	+6.913696e+001	+7.30145e+000	+1.141e-002	+1.916e-002	+1.4343883e+002
+7.625258e+001	+7.31223e+000	+7.312470e+001	+7.31223e+000	+8.16e-003	+1.209e-002	+1.4635460e+002
+8.333140e+001	+8.21633e+000	+8.374293e+001	+8.21633e+000	+5.25e-003	+5.22e-003	+1.4968912e+002
+7.828184e+001	+7.67562e+000	+7.616859e+001	+7.67562e+000	+6.44e-003	+8.12e-003	+1.5225089e+002
+7.590651e+001	+7.23355e+000	+7.260558e+001	+7.23355e+000	+8.56e-003	+1.289e-002	+1.5473074e+002
+7.965042e+001	+7.61465e+000	+7.822145e+001	+7.61465e+000	+5.67e-003	+6.41e-003	+1.5730290e+002
