# Supplementary material for: Neuromotor Noise Is Malleable by Amplifying Perceived Errors
Source: PLoS Comput Biol. 2016 Aug 4;12(8):e1005044. doi: 10.1371/journal.pcbi.1005044 (PMC4973920; doi:10.1371/journal.pcbi.1005044)
Supplement: S1 Dataset — (ZIP) [file pcbi.1005044.s003.zip › DEA 1.5/S1/S1_D4_B3.txt]

+8.400782e+001	+7.09042e+000	+8.475756e+001	+7.09042e+000	+5.33e-003	+5.51e-003	+2.57715e+000
+8.611574e+001	+7.18024e+000	+8.791943e+001	+7.18024e+000	+6.28e-003	+7.73e-003	+5.23356e+000
+8.598989e+001	+8.48778e+000	+8.773066e+001	+8.48778e+000	+6.06e-003	+7.28e-003	+7.71043e+000
+8.201002e+001	+7.14271e+000	+8.176086e+001	+7.14271e+000	+5.10e-003	+5.00e-003	+1.018729e+001
+7.560762e+001	+4.79580e+000	+7.215726e+001	+4.79580e+000	+1.033e-002	+1.668e-002	+1.260616e+001
+9.028438e+001	+8.63651e+000	+9.417239e+001	+8.63651e+000	+9.85e-003	+1.578e-002	+1.508140e+001
+9.003268e+001	+6.56626e+000	+9.379485e+001	+6.56626e+000	+1.042e-002	+1.691e-002	+1.758726e+001
+8.610001e+001	+7.27285e+000	+8.789583e+001	+7.27285e+000	+6.21e-003	+7.70e-003	+1.995799e+001
+8.087741e+001	+8.36246e+000	+8.006194e+001	+8.36246e+000	+5.29e-003	+5.45e-003	+2.482314e+001
+7.821892e+001	+6.72824e+000	+7.607420e+001	+6.72824e+000	+6.50e-003	+8.51e-003	+2.965517e+001
+8.735846e+001	+8.23028e+000	+8.978352e+001	+8.23028e+000	+7.00e-003	+9.40e-003	+3.211476e+001
+8.070437e+001	+7.38670e+000	+7.980238e+001	+7.38670e+000	+5.32e-003	+5.68e-003	+3.440371e+001
+8.581685e+001	+6.31388e+000	+8.747110e+001	+6.31388e+000	+6.14e-003	+7.49e-003	+3.727822e+001
+9.132260e+001	+6.87175e+000	+9.572973e+001	+6.87175e+000	+1.217e-002	+2.066e-002	+3.952561e+001
+9.092934e+001	+8.12968e+000	+9.513982e+001	+8.12968e+000	+1.090e-002	+1.797e-002	+4.172655e+001
+8.776746e+001	+8.93444e+000	+9.039702e+001	+8.93444e+000	+7.25e-003	+9.95e-003	+4.416838e+001
+8.202575e+001	+7.75304e+000	+8.178445e+001	+7.75304e+000	+5.06e-003	+5.02e-003	+4.873330e+001
+8.496740e+001	+7.25774e+000	+8.619692e+001	+7.25774e+000	+5.68e-003	+6.38e-003	+5.101605e+001
+8.694947e+001	+8.08766e+000	+8.917002e+001	+8.08766e+000	+6.69e-003	+8.74e-003	+5.342351e+001
+7.922569e+001	+7.51271e+000	+7.758435e+001	+7.51271e+000	+5.86e-003	+6.94e-003	+5.568535e+001
+7.920996e+001	+7.21348e+000	+7.756076e+001	+7.21348e+000	+5.82e-003	+6.94e-003	+5.830950e+001
+8.361455e+001	+7.36331e+000	+8.416765e+001	+7.36331e+000	+5.20e-003	+5.35e-003	+6.069163e+001
+8.224598e+001	+6.34989e+000	+8.211480e+001	+6.34989e+000	+4.98e-003	+5.00e-003	+6.295792e+001
+8.882142e+001	+7.72945e+000	+9.197795e+001	+7.72945e+000	+8.49e-003	+1.265e-002	+6.523959e+001
+9.094507e+001	+8.32222e+000	+9.516342e+001	+8.32222e+000	+1.081e-002	+1.782e-002	+6.751966e+001
+8.073583e+001	+7.60350e+000	+7.984957e+001	+7.60350e+000	+5.23e-003	+5.52e-003	+6.986357e+001
+8.289094e+001	+7.55302e+000	+8.308224e+001	+7.55302e+000	+5.10e-003	+5.02e-003	+7.211899e+001
+8.729554e+001	+7.50789e+000	+8.968913e+001	+7.50789e+000	+7.10e-003	+9.50e-003	+7.433106e+001
+8.454267e+001	+7.82669e+000	+8.555982e+001	+7.82669e+000	+5.40e-003	+5.95e-003	+7.655739e+001
+8.254487e+001	+8.16158e+000	+8.256312e+001	+8.16158e+000	+5.00e-003	+4.99e-003	+7.880287e+001
+7.629977e+001	+6.58471e+000	+7.319548e+001	+6.58471e+000	+8.28e-003	+1.246e-002	+8.149746e+001
+7.766835e+001	+7.34567e+000	+7.524834e+001	+7.34567e+000	+6.92e-003	+9.20e-003	+8.373296e+001
+8.812927e+001	+7.93903e+000	+9.093973e+001	+7.93903e+000	+7.71e-003	+1.099e-002	+8.597555e+001
+8.123922e+001	+7.02008e+000	+8.060465e+001	+7.02008e+000	+5.14e-003	+5.26e-003	+8.819350e+001
+8.447974e+001	+7.29649e+000	+8.546544e+001	+7.29649e+000	+5.48e-003	+5.86e-003	+9.050207e+001
+7.661439e+001	+6.86451e+000	+7.366741e+001	+6.86451e+000	+7.91e-003	+1.154e-002	+9.269815e+001
+8.446401e+001	+7.09712e+000	+8.544184e+001	+7.09712e+000	+5.52e-003	+5.82e-003	+9.492767e+001
+8.952930e+001	+7.02218e+000	+9.303977e+001	+7.02218e+000	+9.53e-003	+1.494e-002	+9.713102e+001
+8.845961e+001	+7.73764e+000	+9.143524e+001	+7.73764e+000	+8.07e-003	+1.179e-002	+9.931632e+001
+8.946638e+001	+7.07627e+000	+9.294539e+001	+7.07627e+000	+9.48e-003	+1.476e-002	+1.0169658e+002
+8.800342e+001	+9.69339e+000	+9.075096e+001	+9.69339e+000	+7.46e-003	+1.016e-002	+1.0405044e+002
+8.243475e+001	+8.35509e+000	+8.239795e+001	+8.35509e+000	+5.14e-003	+5.21e-003	+1.0630446e+002
+7.714923e+001	+7.60615e+000	+7.446967e+001	+7.60615e+000	+7.23e-003	+1.004e-002	+1.0854406e+002
+8.610001e+001	+9.64377e+000	+8.789583e+001	+9.64377e+000	+6.01e-003	+7.29e-003	+1.1091182e+002
+8.449547e+001	+6.85478e+000	+8.548903e+001	+6.85478e+000	+5.42e-003	+5.88e-003	+1.1328579e+002
+9.007988e+001	+7.47071e+000	+9.386564e+001	+7.47071e+000	+1.001e-002	+1.605e-002	+1.1836927e+002
+9.190464e+001	+7.66482e+000	+9.660278e+001	+7.66482e+000	+1.258e-002	+2.152e-002	+1.2100964e+002
+8.816073e+001	+7.68687e+000	+9.098692e+001	+7.68687e+000	+7.82e-003	+1.121e-002	+1.2356490e+002
+8.496740e+001	+8.50263e+000	+8.619692e+001	+8.50263e+000	+5.60e-003	+6.15e-003	+1.2628690e+002
+9.091360e+001	+8.60120e+000	+9.511623e+001	+8.60120e+000	+1.071e-002	+1.752e-002	+1.2871325e+002
+8.712250e+001	+7.82709e+000	+8.942958e+001	+7.82709e+000	+6.86e-003	+9.10e-003	+1.3099543e+002
+9.122822e+001	+7.60805e+000	+9.558815e+001	+7.60805e+000	+1.153e-002	+1.938e-002	+1.3333930e+002
+9.569574e+001	+7.87663e+000	+1.0228943e+002	+7.87663e+000	+1.936e-002	+3.605e-002	+1.3560414e+002
+7.710204e+001	+7.43470e+000	+7.439888e+001	+7.43470e+000	+7.39e-003	+1.029e-002	+1.3809594e+002
+8.352017e+001	+7.57892e+000	+8.402608e+001	+7.57892e+000	+5.09e-003	+5.24e-003	+1.4064140e+002
+9.160576e+001	+6.99542e+000	+9.615446e+001	+6.99542e+000	+1.253e-002	+2.143e-002	+1.4304631e+002
+8.786185e+001	+7.44685e+000	+9.053859e+001	+7.44685e+000	+7.54e-003	+1.063e-002	+1.4537010e+002
+9.265971e+001	+7.04132e+000	+9.773539e+001	+7.04132e+000	+1.423e-002	+2.516e-002	+1.4778531e+002
+9.328894e+001	+8.93892e+000	+9.867923e+001	+8.93892e+000	+1.404e-002	+2.494e-002	+1.5013881e+002
+8.375613e+001	+7.07582e+000	+8.438002e+001	+7.07582e+000	+5.17e-003	+5.40e-003	+1.5285569e+002
