# Supplementary material for: Neuromotor Noise Is Malleable by Amplifying Perceived Errors
Source: PLoS Comput Biol. 2016 Aug 4;12(8):e1005044. doi: 10.1371/journal.pcbi.1005044 (PMC4973920; doi:10.1371/journal.pcbi.1005044)
Supplement: S1 Dataset — (ZIP) [file pcbi.1005044.s003.zip › DEA 1.5/S1/S1_D4_B4.txt]

+9.089787e+001	+8.49976e+000	+9.509263e+001	+8.49976e+000	+1.079e-002	+1.760e-002	+2.37540e+000
+8.337859e+001	+7.77834e+000	+8.381371e+001	+7.77834e+000	+5.15e-003	+5.26e-003	+4.85776e+000
+7.952457e+001	+6.81094e+000	+7.803268e+001	+6.81094e+000	+5.76e-003	+6.69e-003	+7.25187e+000
+8.764162e+001	+7.41818e+000	+9.020825e+001	+7.41818e+000	+7.45e-003	+1.024e-002	+9.68762e+000
+8.199429e+001	+7.42748e+000	+8.173726e+001	+7.42748e+000	+5.11e-003	+5.00e-003	+1.452809e+001
+7.534020e+001	+6.53969e+000	+7.175612e+001	+6.53969e+000	+9.49e-003	+1.490e-002	+1.717195e+001
+8.447974e+001	+7.16026e+000	+8.546544e+001	+7.16026e+000	+5.53e-003	+5.83e-003	+1.952670e+001
+8.823938e+001	+8.01091e+000	+9.110490e+001	+8.01091e+000	+7.78e-003	+1.116e-002	+2.424530e+001
+8.915176e+001	+7.01710e+000	+9.247347e+001	+7.01710e+000	+9.05e-003	+1.397e-002	+2.684497e+001
+7.831331e+001	+8.40193e+000	+7.621578e+001	+8.40193e+000	+6.29e-003	+7.90e-003	+2.944266e+001
+7.633124e+001	+6.55032e+000	+7.324268e+001	+6.55032e+000	+8.26e-003	+1.241e-002	+3.194642e+001
+7.631551e+001	+6.54446e+000	+7.321908e+001	+6.54446e+000	+8.28e-003	+1.244e-002	+3.425696e+001
+9.165295e+001	+7.32551e+000	+9.622524e+001	+7.32551e+000	+1.235e-002	+2.114e-002	+3.675959e+001
+8.430671e+001	+9.61578e+000	+8.520588e+001	+9.61578e+000	+5.26e-003	+5.86e-003	+3.971395e+001
+8.554943e+001	+8.12931e+000	+8.706997e+001	+8.12931e+000	+5.81e-003	+6.84e-003	+4.209475e+001
+8.676070e+001	+8.33915e+000	+8.888687e+001	+8.33915e+000	+6.67e-003	+8.38e-003	+4.439599e+001
+8.622585e+001	+9.17307e+000	+8.808460e+001	+9.17307e+000	+6.22e-003	+7.46e-003	+4.678586e+001
+7.999649e+001	+7.24649e+000	+7.874056e+001	+7.24649e+000	+5.46e-003	+6.09e-003	+4.908474e+001
+8.709104e+001	+7.05600e+000	+8.938238e+001	+7.05600e+000	+6.95e-003	+9.34e-003	+5.176162e+001
+9.140126e+001	+7.40220e+000	+9.584771e+001	+7.40220e+000	+1.190e-002	+2.022e-002	+5.405974e+001
+9.144845e+001	+7.75313e+000	+9.591849e+001	+7.75313e+000	+1.179e-002	+1.994e-002	+5.636847e+001
+8.570674e+001	+8.05499e+000	+8.730593e+001	+8.05499e+000	+6.04e-003	+6.96e-003	+5.872057e+001
+8.691800e+001	+7.12907e+000	+8.912283e+001	+7.12907e+000	+6.85e-003	+9.05e-003	+6.116473e+001
+9.020572e+001	+6.73648e+000	+9.405441e+001	+6.73648e+000	+1.055e-002	+1.722e-002	+6.361717e+001
+8.864838e+001	+7.72687e+000	+9.171840e+001	+7.72687e+000	+8.30e-003	+1.220e-002	+6.592307e+001
+7.955603e+001	+6.27552e+000	+7.807987e+001	+6.27552e+000	+5.73e-003	+6.70e-003	+6.848492e+001
+7.766835e+001	+6.78961e+000	+7.524834e+001	+6.78961e+000	+6.96e-003	+9.42e-003	+7.105751e+001
+8.567528e+001	+8.19463e+000	+8.725874e+001	+8.19463e+000	+5.96e-003	+6.98e-003	+7.354835e+001
+8.418086e+001	+7.89842e+000	+8.501711e+001	+7.89842e+000	+5.37e-003	+5.58e-003	+7.583909e+001
+8.897873e+001	+7.33687e+000	+9.221391e+001	+7.33687e+000	+8.75e-003	+1.323e-002	+7.810385e+001
+9.377659e+001	+7.45967e+000	+9.941071e+001	+7.45967e+000	+1.589e-002	+2.877e-002	+8.048339e+001
+8.503032e+001	+8.80653e+000	+8.629130e+001	+8.80653e+000	+5.66e-003	+6.17e-003	+8.292535e+001
+8.767308e+001	+8.93217e+000	+9.025544e+001	+8.93217e+000	+7.26e-003	+9.87e-003	+8.523281e+001
+8.068864e+001	+8.11792e+000	+7.977879e+001	+8.11792e+000	+5.20e-003	+5.50e-003	+8.991743e+001
+8.687081e+001	+8.24279e+000	+8.905204e+001	+8.24279e+000	+6.63e-003	+8.59e-003	+9.226478e+001
+8.048414e+001	+7.93468e+000	+7.947204e+001	+7.93468e+000	+5.38e-003	+5.68e-003	+9.457911e+001
+8.781465e+001	+8.14884e+000	+9.046780e+001	+8.14884e+000	+7.38e-003	+1.029e-002	+9.727168e+001
+8.402355e+001	+7.17400e+000	+8.478115e+001	+7.17400e+000	+5.33e-003	+5.51e-003	+9.944988e+001
+7.971334e+001	+7.78239e+000	+7.831583e+001	+7.78239e+000	+5.65e-003	+6.42e-003	+1.0158258e+002
+8.610001e+001	+8.13319e+000	+8.789583e+001	+8.13319e+000	+6.17e-003	+7.44e-003	+1.0373860e+002
+8.377186e+001	+8.72038e+000	+8.440361e+001	+8.72038e+000	+5.17e-003	+5.50e-003	+1.0593084e+002
+8.386625e+001	+8.46346e+000	+8.454519e+001	+8.46346e+000	+5.38e-003	+5.37e-003	+1.0805307e+002
+8.573820e+001	+8.42446e+000	+8.735312e+001	+8.42446e+000	+5.95e-003	+7.08e-003	+1.1026317e+002
+8.696520e+001	+9.45295e+000	+8.919362e+001	+9.45295e+000	+6.60e-003	+8.49e-003	+1.1240594e+002
+8.890007e+001	+8.12214e+000	+9.209593e+001	+8.12214e+000	+8.43e-003	+1.260e-002	+1.1462413e+002
+8.213587e+001	+9.24443e+000	+8.194962e+001	+9.24443e+000	+4.97e-003	+5.12e-003	+1.1688670e+002
+8.293813e+001	+8.44803e+000	+8.315302e+001	+8.44803e+000	+5.16e-003	+5.02e-003	+1.1913355e+002
+9.018999e+001	+9.41770e+000	+9.403081e+001	+9.41770e+000	+9.65e-003	+1.509e-002	+1.2130857e+002
+8.388198e+001	+8.77153e+000	+8.456879e+001	+8.77153e+000	+5.33e-003	+5.41e-003	+1.2348737e+002
+8.794050e+001	+8.43467e+000	+9.065657e+001	+8.43467e+000	+7.48e-003	+1.039e-002	+1.2561460e+002
+7.582785e+001	+8.45538e+000	+7.248760e+001	+8.45538e+000	+8.34e-003	+1.243e-002	+1.2771564e+002
+7.680316e+001	+8.68776e+000	+7.395056e+001	+8.68776e+000	+7.48e-003	+1.034e-002	+1.2991490e+002
+8.237183e+001	+8.85315e+000	+8.230357e+001	+8.85315e+000	+5.20e-003	+5.09e-003	+1.3218364e+002
+8.219879e+001	+8.64426e+000	+8.204401e+001	+8.64426e+000	+4.98e-003	+5.02e-003	+1.3425494e+002
+8.325275e+001	+1.095172e+001	+8.362494e+001	+1.095172e+001	+5.08e-003	+5.36e-003	+1.3632833e+002
+7.780992e+001	+8.67113e+000	+7.546071e+001	+8.67113e+000	+6.75e-003	+8.60e-003	+1.3849895e+002
+8.622585e+001	+8.41966e+000	+8.808460e+001	+8.41966e+000	+6.22e-003	+7.56e-003	+1.4094650e+002
+8.262352e+001	+1.129627e+001	+8.268110e+001	+1.129627e+001	+5.03e-003	+4.99e-003	+1.4305767e+002
+7.773127e+001	+9.02938e+000	+7.534273e+001	+9.02938e+000	+6.67e-003	+8.69e-003	+1.4517999e+002
+7.156483e+001	+8.67709e+000	+6.609307e+001	+8.67709e+000	+1.379e-002	+2.438e-002	+1.4739077e+002
