# Supplementary material for: Neuromotor Noise Is Malleable by Amplifying Perceived Errors
Source: PLoS Comput Biol. 2016 Aug 4;12(8):e1005044. doi: 10.1371/journal.pcbi.1005044 (PMC4973920; doi:10.1371/journal.pcbi.1005044)
Supplement: S1 Dataset — (ZIP) [file pcbi.1005044.s003.zip › DEA 1.5/S1/S1_D5_B1.txt]

65.949	8.6312	65.949	8.6312	0.024843	0.024843
84.779	9.7353	88.188	9.7353	0.0059751	0.0077017
86.729	8.2269	93.064	8.2269	0.0068103	0.014071
89.057	8.1041	98.885	8.1041	0.0086316	0.026427
81.035	8.2118	78.828	8.2118	0.0051372	0.0059688
78.769	9.203	73.165	9.203	0.0062228	0.011285
82.513	7.6589	82.525	7.6589	0.0049904	0.0049849
72.808	8.011	58.26	8.011	0.012218	0.046886
82.576	7.7071	82.682	7.7071	0.0049737	0.0050219
90.347	6.7539	102.11	6.7539	0.010841	0.038273
77.826	6.9608	70.805	6.9608	0.0070598	0.01622
85.502	8.8934	89.997	8.8934	0.0060768	0.0094827
82.183	8.0557	81.699	8.0557	0.0053831	0.0051236
78.486	7.1168	72.457	7.1168	0.0064102	0.013272
86.887	7.4003	93.457	7.4003	0.0070203	0.015358
78.25	6.7625	71.867	6.7625	0.0064737	0.014483
84.433	8.1863	87.322	8.1863	0.0058303	0.0072221
82.356	7.3035	82.131	7.3035	0.0051608	0.005176
84.039	7.9251	86.339	7.9251	0.0052052	0.0063835
74.506	7.0821	62.507	7.0821	0.010347	0.035981
82.718	7.8238	83.036	7.8238	0.0050561	0.0052714
85.597	7.1018	90.233	7.1018	0.0059902	0.010407
80.783	7.7667	78.199	7.7667	0.0055264	0.0064755
87.17	7.5064	94.165	7.5064	0.0069947	0.016644
81.648	6.5486	80.362	6.5486	0.0053436	0.005465
87.516	8.2125	95.031	8.2125	0.0073049	0.01776
78.329	7.3361	72.064	7.3361	0.0065583	0.013833
82.844	7.1224	83.35	7.1224	0.0053149	0.0051456
81.601	7.0052	80.244	7.0052	0.0053948	0.0055364
85.549	8.353	90.115	8.353	0.0057909	0.0097386
83.662	7.1468	85.395	7.1468	0.0052653	0.006016
73.94	7.1225	61.092	7.1225	0.010983	0.040007
86.257	7.461	91.884	7.461	0.0066078	0.012718
85.408	8.3784	89.761	8.3784	0.0058637	0.0095519
83.237	7.9872	84.334	7.9872	0.0050539	0.0056604
81.349	7.0164	79.614	7.0164	0.0050695	0.0058129
79.886	9.4937	75.957	9.4937	0.0055559	0.0080716
76.095	6.9002	66.479	6.9002	0.0084534	0.025697
76.929	7.3628	68.564	7.3628	0.0076792	0.02029
73.987	7.6835	61.21	7.6835	0.010675	0.038496
80.374	9.6902	77.176	9.6902	0.0057224	0.0070673
84.149	8.3284	86.615	8.3284	0.0052378	0.0066457
79.446	8.7192	74.856	8.7192	0.0056212	0.0093135
68.198	8.1404	68.198	8.1404	0.020284	0.020284
82.277	7.443	81.935	7.443	0.0053328	0.0049882
78.911	7.6636	73.519	7.6636	0.0061006	0.011302
83.677	8.2868	85.435	8.2868	0.0055586	0.0058019
90.017	7.2212	101.28	7.2212	0.010148	0.034529
85.266	9.3775	89.407	9.3775	0.0056504	0.0086827
83.064	8.8954	83.901	8.8954	0.0055083	0.0055425
87.406	9.4368	94.755	9.4368	0.0071834	0.016314
74.444	6.8532	62.35	6.8532	0.010432	0.036948
85.754	9.2877	90.626	9.2877	0.0059984	0.010442
83.693	8.8685	85.474	8.8685	0.0054296	0.0061062
86.871	8.3196	93.418	8.3196	0.0067495	0.014636
86.997	10.191	93.733	10.191	0.006704	0.014242
84.086	8.7	86.457	8.7	0.0052332	0.0062911
85.392	8.7111	89.721	8.7111	0.0061259	0.0091698
78.156	8.3742	71.631	8.3742	0.0063772	0.013814
81.208	8.7637	79.261	8.7637	0.005191	0.0058437
