# Supplementary material for: Neuromotor Noise Is Malleable by Amplifying Perceived Errors
Source: PLoS Comput Biol. 2016 Aug 4;12(8):e1005044. doi: 10.1371/journal.pcbi.1005044 (PMC4973920; doi:10.1371/journal.pcbi.1005044)
Supplement: S1 Dataset — (ZIP) [file pcbi.1005044.s003.zip › DEA 1.5/S1/S1_D5_B2.txt]

+8.833377e+001	+7.05683e+000	+9.124647e+001	+7.05683e+000	+8.13e-003	+1.192e-002	+2.10601e+000
+8.855400e+001	+7.93099e+000	+9.157682e+001	+7.93099e+000	+8.14e-003	+1.187e-002	+4.61608e+000
+8.828658e+001	+1.011843e+001	+9.117569e+001	+1.011843e+001	+7.71e-003	+1.062e-002	+7.03272e+000
+8.880569e+001	+7.86175e+000	+9.195436e+001	+7.86175e+000	+8.46e-003	+1.248e-002	+9.21678e+000
+8.452694e+001	+1.014440e+001	+8.553623e+001	+1.014440e+001	+5.32e-003	+5.75e-003	+1.126317e+001
+8.536066e+001	+1.149521e+001	+8.678682e+001	+1.149521e+001	+5.61e-003	+6.32e-003	+1.340902e+001
+8.241902e+001	+9.38379e+000	+8.237435e+001	+9.38379e+000	+5.24e-003	+5.23e-003	+1.554382e+001
+7.708631e+001	+9.39379e+000	+7.437529e+001	+9.39379e+000	+7.04e-003	+9.64e-003	+1.762248e+001
+7.438063e+001	+9.53014e+000	+7.031676e+001	+9.53014e+000	+9.65e-003	+1.544e-002	+1.970887e+001
+8.457413e+001	+9.68167e+000	+8.560701e+001	+9.68167e+000	+5.49e-003	+5.79e-003	+2.191351e+001
+8.012234e+001	+9.30132e+000	+7.892933e+001	+9.30132e+000	+5.45e-003	+5.86e-003	+2.400108e+001
+8.383478e+001	+9.51723e+000	+8.449800e+001	+9.51723e+000	+5.14e-003	+5.41e-003	+2.604890e+001
+8.625731e+001	+9.81713e+000	+8.813179e+001	+9.81713e+000	+6.15e-003	+7.63e-003	+2.808257e+001
+8.481009e+001	+9.12158e+000	+8.596096e+001	+9.12158e+000	+5.43e-003	+5.99e-003	+3.204109e+001
+8.586405e+001	+8.20783e+000	+8.754189e+001	+8.20783e+000	+6.01e-003	+7.15e-003	+3.424570e+001
+8.290667e+001	+8.21072e+000	+8.310583e+001	+8.21072e+000	+5.17e-003	+5.01e-003	+3.628054e+001
+7.850207e+001	+8.08027e+000	+7.649893e+001	+8.08027e+000	+6.22e-003	+7.71e-003	+4.223685e+001
+8.503032e+001	+8.74462e+000	+8.629130e+001	+8.74462e+000	+5.64e-003	+6.18e-003	+4.637148e+001
+7.611101e+001	+8.00536e+000	+7.291233e+001	+8.00536e+000	+8.11e-003	+1.204e-002	+5.246401e+001
+8.068864e+001	+9.77464e+000	+7.977879e+001	+9.77464e+000	+5.49e-003	+5.46e-003	+6.042740e+001
+8.169541e+001	+8.61194e+000	+8.128893e+001	+8.61194e+000	+5.02e-003	+5.15e-003	+7.619316e+001
+8.512470e+001	+9.15154e+000	+8.643288e+001	+9.15154e+000	+5.71e-003	+6.23e-003	+8.768849e+001
+8.037403e+001	+9.44930e+000	+7.930686e+001	+9.44930e+000	+5.30e-003	+5.67e-003	+9.005729e+001
+7.486828e+001	+6.89745e+000	+7.104824e+001	+6.89745e+000	+9.86e-003	+1.589e-002	+9.220558e+001
+8.968661e+001	+8.87224e+000	+9.327574e+001	+8.87224e+000	+9.24e-003	+1.406e-002	+9.445499e+001
+8.246621e+001	+9.98824e+000	+8.244514e+001	+9.98824e+000	+5.19e-003	+5.23e-003	+9.656696e+001
+8.570674e+001	+1.008011e+001	+8.730593e+001	+1.008011e+001	+5.80e-003	+6.77e-003	+9.875745e+001
+7.209967e+001	+9.04471e+000	+6.689533e+001	+9.04471e+000	+1.283e-002	+2.232e-002	+1.0087591e+002
+7.771554e+001	+8.82289e+000	+7.531913e+001	+8.82289e+000	+6.79e-003	+8.72e-003	+1.0296227e+002
+8.252914e+001	+9.62457e+000	+8.253953e+001	+9.62457e+000	+5.07e-003	+5.06e-003	+1.0711698e+002
+8.451121e+001	+8.10096e+000	+8.551263e+001	+8.10096e+000	+5.34e-003	+5.78e-003	+1.1150103e+002
+8.092460e+001	+8.03880e+000	+8.013273e+001	+8.03880e+000	+5.26e-003	+5.45e-003	+1.1366547e+002
+8.492020e+001	+8.93142e+000	+8.612613e+001	+8.93142e+000	+5.60e-003	+6.17e-003	+1.1591004e+002
+7.792004e+001	+8.26713e+000	+7.562588e+001	+8.26713e+000	+6.58e-003	+8.59e-003	+1.2050006e+002
+8.152237e+001	+8.68700e+000	+8.102938e+001	+8.68700e+000	+5.08e-003	+5.15e-003	+1.2282356e+002
+7.534020e+001	+8.93329e+000	+7.175612e+001	+8.93329e+000	+8.68e-003	+1.341e-002	+1.2512117e+002
+8.669777e+001	+8.05784e+000	+8.879248e+001	+8.05784e+000	+6.59e-003	+8.32e-003	+1.2726867e+002
+8.883715e+001	+8.28156e+000	+9.200155e+001	+8.28156e+000	+8.35e-003	+1.234e-002	+1.2945254e+002
+8.023245e+001	+9.49279e+000	+7.909450e+001	+9.49279e+000	+5.51e-003	+5.99e-003	+1.3160319e+002
+8.397636e+001	+9.91436e+000	+8.471036e+001	+9.91436e+000	+5.23e-003	+5.69e-003	+1.3366158e+002
+7.845488e+001	+8.86856e+000	+7.642814e+001	+8.86856e+000	+6.13e-003	+7.63e-003	+1.3569957e+002
+8.191564e+001	+9.65567e+000	+8.161928e+001	+9.65567e+000	+5.16e-003	+5.03e-003	+1.3770090e+002
+8.457413e+001	+1.077217e+001	+8.560701e+001	+1.077217e+001	+5.32e-003	+5.95e-003	+1.3975200e+002
+7.434917e+001	+9.04219e+000	+7.026957e+001	+9.04219e+000	+9.88e-003	+1.571e-002	+1.4381505e+002
+8.336286e+001	+8.88145e+000	+8.379012e+001	+8.88145e+000	+5.20e-003	+5.17e-003	+1.4589222e+002
+7.886388e+001	+9.82152e+000	+7.704164e+001	+9.82152e+000	+5.99e-003	+7.05e-003	+1.5007037e+002
+7.946165e+001	+8.37247e+000	+7.793829e+001	+8.37247e+000	+5.84e-003	+6.64e-003	+1.5226121e+002
+7.650427e+001	+8.58274e+000	+7.350223e+001	+8.58274e+000	+7.62e-003	+1.095e-002	+1.5433808e+002
+8.197856e+001	+9.39432e+000	+8.171366e+001	+9.39432e+000	+5.07e-003	+5.08e-003	+1.5655526e+002
+7.873803e+001	+9.99767e+000	+7.685287e+001	+9.99767e+000	+5.98e-003	+7.15e-003	+1.5862492e+002
+7.272890e+001	+8.81209e+000	+6.783918e+001	+8.81209e+000	+1.193e-002	+2.049e-002	+1.6072814e+002
+8.021672e+001	+8.45917e+000	+7.907090e+001	+8.45917e+000	+5.34e-003	+5.85e-003	+1.6280188e+002
+7.425478e+001	+9.20456e+000	+7.012800e+001	+9.20456e+000	+9.96e-003	+1.590e-002	+1.6481004e+002
+7.337386e+001	+7.56271e+000	+6.880662e+001	+7.56271e+000	+1.162e-002	+1.957e-002	+1.7303685e+002
+8.392917e+001	+9.40878e+000	+8.463958e+001	+9.40878e+000	+5.26e-003	+5.56e-003	+1.7542290e+002
+8.492020e+001	+9.43345e+000	+8.612613e+001	+9.43345e+000	+5.47e-003	+6.11e-003	+1.7749551e+002
+8.514043e+001	+8.95463e+000	+8.645647e+001	+8.95463e+000	+5.63e-003	+6.32e-003	+1.8155891e+002
+8.073583e+001	+9.50078e+000	+7.984957e+001	+9.50078e+000	+5.47e-003	+5.44e-003	+1.8362383e+002
+8.531347e+001	+8.90560e+000	+8.671603e+001	+8.90560e+000	+5.65e-003	+6.46e-003	+1.8603605e+002
+8.323702e+001	+8.07692e+000	+8.360135e+001	+8.07692e+000	+5.11e-003	+5.10e-003	+1.8813363e+002
