# Supplementary material for: Neuromotor Noise Is Malleable by Amplifying Perceived Errors
Source: PLoS Comput Biol. 2016 Aug 4;12(8):e1005044. doi: 10.1371/journal.pcbi.1005044 (PMC4973920; doi:10.1371/journal.pcbi.1005044)
Supplement: S1 Dataset — (ZIP) [file pcbi.1005044.s003.zip › DEA 1.5/S1/S1_D5_B3.txt]

+8.476290e+001	+7.91071e+000	+8.589017e+001	+7.91071e+000	+5.55e-003	+6.00e-003	+2.29908e+000
+7.416040e+001	+7.80943e+000	+6.998642e+001	+7.80943e+000	+1.038e-002	+1.704e-002	+4.63923e+000
+8.841242e+001	+7.58749e+000	+9.136445e+001	+7.58749e+000	+8.05e-003	+1.182e-002	+6.85189e+000
+8.469997e+001	+8.32010e+000	+8.579578e+001	+8.32010e+000	+5.46e-003	+6.12e-003	+9.00875e+000
+8.833377e+001	+8.25035e+000	+9.124647e+001	+8.25035e+000	+7.85e-003	+1.130e-002	+1.119310e+001
+8.320556e+001	+8.61152e+000	+8.355416e+001	+8.61152e+000	+5.04e-003	+5.12e-003	+1.335252e+001
+8.897873e+001	+8.12783e+000	+9.221391e+001	+8.12783e+000	+8.55e-003	+1.274e-002	+1.556098e+001
+8.591124e+001	+8.77136e+000	+8.761268e+001	+8.77136e+000	+6.07e-003	+7.19e-003	+1.770958e+001
+8.834950e+001	+9.72215e+000	+9.127007e+001	+9.72215e+000	+7.61e-003	+1.079e-002	+1.983229e+001
+8.526628e+001	+9.42437e+000	+8.664524e+001	+9.42437e+000	+5.69e-003	+6.39e-003	+2.200216e+001
+7.541885e+001	+7.60593e+000	+7.187410e+001	+7.60593e+000	+8.91e-003	+1.390e-002	+2.410295e+001
+9.041022e+001	+8.39597e+000	+9.436115e+001	+8.39597e+000	+1.012e-002	+1.628e-002	+2.622378e+001
+8.307971e+001	+1.031227e+001	+8.336539e+001	+1.031227e+001	+5.22e-003	+5.06e-003	+2.832574e+001
+7.571774e+001	+7.79683e+000	+7.232243e+001	+7.79683e+000	+8.53e-003	+1.299e-002	+3.048186e+001
+8.495167e+001	+1.177236e+001	+8.617332e+001	+1.177236e+001	+5.51e-003	+5.97e-003	+3.260784e+001
+8.279656e+001	+8.81332e+000	+8.294066e+001	+8.81332e+000	+5.07e-003	+5.21e-003	+3.912243e+001
+7.965042e+001	+8.65245e+000	+7.822145e+001	+8.65245e+000	+5.54e-003	+6.35e-003	+4.152494e+001
+8.285948e+001	+7.64539e+000	+8.303504e+001	+7.64539e+000	+5.16e-003	+5.01e-003	+4.380344e+001
+8.098753e+001	+8.78943e+000	+8.022711e+001	+8.78943e+000	+5.18e-003	+5.40e-003	+4.612781e+001
+8.447974e+001	+8.04657e+000	+8.546544e+001	+8.04657e+000	+5.34e-003	+5.75e-003	+4.855147e+001
+8.403928e+001	+8.25018e+000	+8.480475e+001	+8.25018e+000	+5.20e-003	+5.66e-003	+5.068583e+001
+7.999649e+001	+7.77996e+000	+7.874056e+001	+7.77996e+000	+5.47e-003	+6.22e-003	+5.279901e+001
+8.204148e+001	+8.45011e+000	+8.180805e+001	+8.45011e+000	+5.03e-003	+5.09e-003	+5.490349e+001
+8.526628e+001	+8.68953e+000	+8.664524e+001	+8.68953e+000	+5.65e-003	+6.41e-003	+5.699783e+001
+7.244575e+001	+8.51091e+000	+6.741445e+001	+8.51091e+000	+1.246e-002	+2.163e-002	+5.903150e+001
+8.468424e+001	+9.34699e+000	+8.577219e+001	+9.34699e+000	+5.48e-003	+5.95e-003	+6.732830e+001
+8.234037e+001	+9.86752e+000	+8.225637e+001	+9.86752e+000	+5.19e-003	+5.06e-003	+7.163453e+001
+8.485728e+001	+8.43152e+000	+8.603174e+001	+8.43152e+000	+5.69e-003	+6.05e-003	+7.610904e+001
+8.556516e+001	+8.81787e+000	+8.709357e+001	+8.81787e+000	+5.88e-003	+6.82e-003	+8.632595e+001
+8.564382e+001	+8.13443e+000	+8.721155e+001	+8.13443e+000	+5.94e-003	+6.97e-003	+8.870591e+001
+8.872704e+001	+8.63795e+000	+9.183638e+001	+8.63795e+000	+8.13e-003	+1.193e-002	+9.092567e+001
+8.092460e+001	+9.33488e+000	+8.013273e+001	+9.33488e+000	+5.17e-003	+5.48e-003	+9.299688e+001
+8.189991e+001	+9.48951e+000	+8.159568e+001	+9.48951e+000	+5.19e-003	+5.01e-003	+9.734375e+001
+8.274937e+001	+9.66472e+000	+8.286987e+001	+9.66472e+000	+5.00e-003	+5.14e-003	+9.953092e+001
+8.234037e+001	+9.38772e+000	+8.225637e+001	+9.38772e+000	+5.17e-003	+5.04e-003	+1.0168036e+002
+7.979199e+001	+9.69559e+000	+7.843381e+001	+9.69559e+000	+5.46e-003	+6.36e-003	+1.0373290e+002
+7.625258e+001	+8.42143e+000	+7.312470e+001	+8.42143e+000	+7.87e-003	+1.152e-002	+1.0604330e+002
+8.449547e+001	+8.56835e+000	+8.548903e+001	+8.56835e+000	+5.42e-003	+5.83e-003	+1.0811240e+002
+8.801915e+001	+8.86202e+000	+9.077455e+001	+8.86202e+000	+7.52e-003	+1.050e-002	+1.1021183e+002
+8.858546e+001	+1.157317e+001	+9.162401e+001	+1.157317e+001	+7.80e-003	+1.086e-002	+1.1222764e+002
+8.295386e+001	+1.113645e+001	+8.317662e+001	+1.113645e+001	+5.20e-003	+5.19e-003	+1.1430728e+002
+8.556516e+001	+9.52549e+000	+8.709357e+001	+9.52549e+000	+5.78e-003	+6.64e-003	+1.1641982e+002
+8.042122e+001	+8.52715e+000	+7.937765e+001	+8.52715e+000	+5.47e-003	+5.85e-003	+1.1850117e+002
+8.411794e+001	+9.79467e+000	+8.492273e+001	+9.79467e+000	+5.51e-003	+5.46e-003	+1.2067624e+002
+8.776746e+001	+8.99696e+000	+9.039702e+001	+8.99696e+000	+7.27e-003	+9.97e-003	+1.2313212e+002
+8.053134e+001	+8.85019e+000	+7.954283e+001	+8.85019e+000	+5.24e-003	+5.57e-003	+1.2549359e+002
+8.248194e+001	+1.019955e+001	+8.246874e+001	+1.019955e+001	+5.17e-003	+5.20e-003	+1.3563865e+002
+8.009088e+001	+9.75121e+000	+7.888214e+001	+9.75121e+000	+5.59e-003	+5.97e-003	+1.3806703e+002
+7.911557e+001	+7.89817e+000	+7.741918e+001	+7.89817e+000	+5.96e-003	+6.96e-003	+1.4449967e+002
+8.565955e+001	+8.98860e+000	+8.723514e+001	+8.98860e+000	+5.88e-003	+6.86e-003	+1.4671167e+002
+8.476290e+001	+9.13037e+000	+8.589017e+001	+9.13037e+000	+5.41e-003	+5.92e-003	+1.5091007e+002
+8.787758e+001	+1.127713e+001	+9.056219e+001	+1.127713e+001	+7.13e-003	+9.66e-003	+1.5300794e+002
+8.713823e+001	+9.82103e+000	+8.945317e+001	+9.82103e+000	+6.70e-003	+8.70e-003	+1.5508766e+002
+7.974480e+001	+9.72785e+000	+7.836302e+001	+9.72785e+000	+5.51e-003	+6.31e-003	+1.5721171e+002
+8.427524e+001	+9.90937e+000	+8.515869e+001	+9.90937e+000	+5.33e-003	+5.64e-003	+1.5943897e+002
+8.962369e+001	+1.035911e+001	+9.318135e+001	+1.035911e+001	+8.89e-003	+1.332e-002	+1.6160629e+002
+8.396063e+001	+1.000077e+001	+8.468677e+001	+1.000077e+001	+5.20e-003	+5.60e-003	+1.6388176e+002
+8.619439e+001	+8.55110e+000	+8.803741e+001	+8.55110e+000	+6.13e-003	+7.53e-003	+1.6608004e+002
+8.916750e+001	+9.62238e+000	+9.249707e+001	+9.62238e+000	+8.59e-003	+1.256e-002	+1.6822569e+002
+7.266598e+001	+7.77020e+000	+6.774479e+001	+7.77020e+000	+1.254e-002	+2.161e-002	+1.7284302e+002
