# Supplementary material for: Neuromotor Noise Is Malleable by Amplifying Perceived Errors
Source: PLoS Comput Biol. 2016 Aug 4;12(8):e1005044. doi: 10.1371/journal.pcbi.1005044 (PMC4973920; doi:10.1371/journal.pcbi.1005044)
Supplement: S1 Dataset — (ZIP) [file pcbi.1005044.s003.zip › DEA 1.5/S1/S1_D5_B4.txt]

+7.965042e+001	+8.24420e+000	+7.822145e+001	+8.24420e+000	+5.58e-003	+6.33e-003	+5.83153e+000
+8.514043e+001	+8.83647e+000	+8.645647e+001	+8.83647e+000	+5.60e-003	+6.39e-003	+8.34016e+000
+8.602135e+001	+7.86001e+000	+8.777785e+001	+7.86001e+000	+6.19e-003	+7.41e-003	+1.072044e+001
+8.278083e+001	+8.44396e+000	+8.291706e+001	+8.44396e+000	+5.07e-003	+5.19e-003	+1.298635e+001
+8.767308e+001	+9.76184e+000	+9.025544e+001	+9.76184e+000	+7.11e-003	+9.56e-003	+1.525354e+001
+8.167968e+001	+8.60291e+000	+8.126534e+001	+8.60291e+000	+5.01e-003	+5.13e-003	+1.757446e+001
+8.989111e+001	+7.86519e+000	+9.358248e+001	+7.86519e+000	+9.66e-003	+1.524e-002	+1.978688e+001
+8.687081e+001	+1.010696e+001	+8.905204e+001	+1.010696e+001	+6.45e-003	+8.27e-003	+2.420030e+001
+8.891580e+001	+8.74107e+000	+9.211953e+001	+8.74107e+000	+8.33e-003	+1.235e-002	+2.641203e+001
+8.078303e+001	+1.001720e+001	+7.992036e+001	+1.001720e+001	+5.25e-003	+5.48e-003	+2.872997e+001
+8.279656e+001	+8.74764e+000	+8.294066e+001	+8.74764e+000	+5.07e-003	+5.20e-003	+3.102144e+001
+8.013807e+001	+9.07989e+000	+7.895292e+001	+9.07989e+000	+5.40e-003	+5.84e-003	+3.335286e+001
+8.350444e+001	+9.43140e+000	+8.400248e+001	+9.43140e+000	+5.36e-003	+5.39e-003	+3.840693e+001
+7.686608e+001	+8.42400e+000	+7.404494e+001	+8.42400e+000	+7.40e-003	+1.031e-002	+4.075107e+001
+8.790904e+001	+8.55621e+000	+9.060938e+001	+8.55621e+000	+7.55e-003	+1.030e-002	+4.317588e+001
+8.048414e+001	+8.71080e+000	+7.947204e+001	+8.71080e+000	+5.31e-003	+5.66e-003	+4.548244e+001
+8.493593e+001	+9.80371e+000	+8.614972e+001	+9.80371e+000	+5.46e-003	+6.03e-003	+4.773738e+001
+8.874277e+001	+8.40445e+000	+9.185997e+001	+8.40445e+000	+8.28e-003	+1.216e-002	+5.244438e+001
+8.218306e+001	+8.70893e+000	+8.202041e+001	+8.70893e+000	+4.98e-003	+5.04e-003	+5.482801e+001
+8.248194e+001	+7.98860e+000	+8.246874e+001	+7.98860e+000	+5.06e-003	+5.07e-003	+5.704054e+001
+8.630451e+001	+8.09971e+000	+8.820258e+001	+8.09971e+000	+6.27e-003	+7.77e-003	+5.925813e+001
+8.816073e+001	+7.82780e+000	+9.098692e+001	+7.82780e+000	+7.74e-003	+1.107e-002	+6.368371e+001
+8.407075e+001	+7.93490e+000	+8.485194e+001	+7.93490e+000	+5.22e-003	+5.51e-003	+6.603949e+001
+8.790904e+001	+8.07912e+000	+9.060938e+001	+8.07912e+000	+7.48e-003	+1.048e-002	+7.045770e+001
+8.438536e+001	+7.81187e+000	+8.532386e+001	+7.81187e+000	+5.32e-003	+5.70e-003	+7.275283e+001
+8.347298e+001	+8.77333e+000	+8.395529e+001	+8.77333e+000	+5.23e-003	+5.38e-003	+7.500015e+001
+8.757869e+001	+9.46904e+000	+9.011386e+001	+9.46904e+000	+7.02e-003	+9.53e-003	+7.711533e+001
+8.518763e+001	+8.82289e+000	+8.652726e+001	+8.82289e+000	+5.59e-003	+6.52e-003	+7.965358e+001
+8.315836e+001	+7.49749e+000	+8.348337e+001	+7.49749e+000	+5.08e-003	+5.08e-003	+8.184754e+001
+9.059899e+001	+8.33384e+000	+9.464431e+001	+8.33384e+000	+1.037e-002	+1.681e-002	+8.409349e+001
+8.794050e+001	+8.97956e+000	+9.065657e+001	+8.97956e+000	+7.35e-003	+1.022e-002	+8.647435e+001
+8.307971e+001	+8.03219e+000	+8.336539e+001	+8.03219e+000	+5.01e-003	+5.22e-003	+9.111212e+001
+8.540786e+001	+8.35383e+000	+8.685761e+001	+8.35383e+000	+5.80e-003	+6.68e-003	+9.580514e+001
+8.990684e+001	+8.75139e+000	+9.360608e+001	+8.75139e+000	+9.38e-003	+1.467e-002	+9.817601e+001
+8.672924e+001	+8.78353e+000	+8.883968e+001	+8.78353e+000	+6.45e-003	+8.21e-003	+1.0056892e+002
+8.561236e+001	+8.07538e+000	+8.716435e+001	+8.07538e+000	+5.91e-003	+6.95e-003	+1.0296222e+002
+8.979672e+001	+8.04607e+000	+9.344091e+001	+8.04607e+000	+9.45e-003	+1.489e-002	+1.0528792e+002
+8.646181e+001	+8.86695e+000	+8.843854e+001	+8.86695e+000	+6.38e-003	+7.82e-003	+1.0768180e+002
+8.125495e+001	+8.54936e+000	+8.062824e+001	+8.54936e+000	+5.11e-003	+5.20e-003	+1.1014046e+002
+8.520336e+001	+8.63370e+000	+8.655086e+001	+8.63370e+000	+5.61e-003	+6.40e-003	+1.1252231e+002
+8.998549e+001	+7.76723e+000	+9.372406e+001	+7.76723e+000	+9.77e-003	+1.553e-002	+1.1510464e+002
+9.132260e+001	+8.43093e+000	+9.572973e+001	+8.43093e+000	+1.137e-002	+1.886e-002	+1.1756114e+002
+8.630451e+001	+1.000397e+001	+8.820258e+001	+1.000397e+001	+6.14e-003	+7.62e-003	+1.2005624e+002
+9.198329e+001	+9.60980e+000	+9.672076e+001	+9.60980e+000	+1.189e-002	+2.004e-002	+1.2262299e+002
+9.125968e+001	+8.97070e+000	+9.563534e+001	+8.97070e+000	+1.104e-002	+1.826e-002	+1.2508615e+002
+8.191564e+001	+8.75236e+000	+8.161928e+001	+8.75236e+000	+5.20e-003	+5.01e-003	+1.2780066e+002
+8.754723e+001	+8.64134e+000	+9.006667e+001	+8.64134e+000	+7.14e-003	+9.68e-003	+1.3041311e+002
+9.020572e+001	+8.19026e+000	+9.405441e+001	+8.19026e+000	+9.94e-003	+1.585e-002	+1.3300851e+002
+8.657193e+001	+9.18727e+000	+8.860371e+001	+9.18727e+000	+6.39e-003	+7.91e-003	+1.3579479e+002
+8.699666e+001	+9.74538e+000	+8.924081e+001	+9.74538e+000	+6.74e-003	+8.64e-003	+1.3828982e+002
+8.694947e+001	+9.85702e+000	+8.917002e+001	+9.85702e+000	+6.69e-003	+8.40e-003	+1.4067716e+002
+7.845488e+001	+8.88406e+000	+7.642814e+001	+8.88406e+000	+6.13e-003	+7.63e-003	+1.4311723e+002
+7.839196e+001	+9.32554e+000	+7.633376e+001	+9.32554e+000	+6.16e-003	+7.81e-003	+1.4556742e+002
+9.275410e+001	+8.64416e+000	+9.787697e+001	+8.64416e+000	+1.336e-002	+2.331e-002	+1.4807471e+002
+8.446401e+001	+9.68451e+000	+8.544184e+001	+9.68451e+000	+5.33e-003	+5.69e-003	+1.5029098e+002
+7.938299e+001	+1.036558e+001	+7.782031e+001	+1.036558e+001	+5.93e-003	+6.43e-003	+1.5252084e+002
+7.886388e+001	+9.77513e+000	+7.704164e+001	+9.77513e+000	+5.97e-003	+7.04e-003	+1.5502047e+002
+8.144372e+001	+9.79354e+000	+8.091140e+001	+9.79354e+000	+5.07e-003	+5.14e-003	+1.5742948e+002
+8.438536e+001	+1.063110e+001	+8.532386e+001	+1.063110e+001	+5.40e-003	+5.66e-003	+1.6204644e+002
+9.358783e+001	+9.18450e+000	+9.912756e+001	+9.18450e+000	+1.441e-002	+2.577e-002	+1.6445706e+002
