# Supplementary material for: Neuromotor Noise Is Malleable by Amplifying Perceived Errors
Source: PLoS Comput Biol. 2016 Aug 4;12(8):e1005044. doi: 10.1371/journal.pcbi.1005044 (PMC4973920; doi:10.1371/journal.pcbi.1005044)
Supplement: S1 Dataset — (ZIP) [file pcbi.1005044.s003.zip › DEA 1.5/S1/S1_D6_B1.txt]

+8.045268e+001	+1.005464e+001	+7.942485e+001	+1.005464e+001	+5.27e-003	+5.83e-003	+2.12382e+000
+8.152237e+001	+1.007485e+001	+8.102938e+001	+1.007485e+001	+5.02e-003	+5.13e-003	+4.64278e+000
+7.458513e+001	+9.54222e+000	+7.062351e+001	+9.54222e+000	+9.47e-003	+1.489e-002	+7.00818e+000
+7.818746e+001	+9.31172e+000	+7.602701e+001	+9.31172e+000	+6.31e-003	+7.95e-003	+9.38358e+000
+7.692900e+001	+1.168105e+001	+7.413933e+001	+1.168105e+001	+7.29e-003	+9.75e-003	+1.390367e+001
+8.337859e+001	+1.065976e+001	+8.381371e+001	+1.065976e+001	+5.05e-003	+5.21e-003	+1.615841e+001
+8.191564e+001	+9.76956e+000	+8.161928e+001	+9.76956e+000	+5.15e-003	+5.03e-003	+1.845057e+001
+8.657193e+001	+9.87487e+000	+8.860371e+001	+9.87487e+000	+6.34e-003	+7.87e-003	+2.077557e+001
+8.575393e+001	+8.27129e+000	+8.737672e+001	+8.27129e+000	+6.06e-003	+7.01e-003	+2.542449e+001
+8.850681e+001	+8.68034e+000	+9.150603e+001	+8.68034e+000	+8.07e-003	+1.148e-002	+2.751515e+001
+8.314263e+001	+9.08412e+000	+8.345977e+001	+9.08412e+000	+5.03e-003	+5.34e-003	+3.794165e+001
+8.035830e+001	+9.11956e+000	+7.928327e+001	+9.11956e+000	+5.39e-003	+5.80e-003	+4.073327e+001
+8.013807e+001	+9.91496e+000	+7.895292e+001	+9.91496e+000	+5.55e-003	+6.06e-003	+4.296044e+001
+7.521436e+001	+8.01865e+000	+7.156736e+001	+8.01865e+000	+9.10e-003	+1.408e-002	+4.523731e+001
+8.194710e+001	+9.66575e+000	+8.166647e+001	+9.66575e+000	+5.11e-003	+5.06e-003	+4.745669e+001
+7.955603e+001	+7.38388e+000	+7.807987e+001	+7.38388e+000	+5.63e-003	+6.62e-003	+4.955599e+001
+8.665058e+001	+9.80041e+000	+8.872169e+001	+9.80041e+000	+6.33e-003	+8.14e-003	+5.376607e+001
+8.805062e+001	+9.34136e+000	+9.082174e+001	+9.34136e+000	+7.42e-003	+1.034e-002	+5.593588e+001
+8.227744e+001	+8.88651e+000	+8.216199e+001	+8.88651e+000	+5.05e-003	+4.97e-003	+6.455854e+001
+7.906838e+001	+8.71670e+000	+7.734839e+001	+8.71670e+000	+5.80e-003	+6.99e-003	+6.702528e+001
+7.828184e+001	+8.62587e+000	+7.616859e+001	+8.62587e+000	+6.36e-003	+7.95e-003	+6.919387e+001
+7.629977e+001	+9.39968e+000	+7.319548e+001	+9.39968e+000	+7.85e-003	+1.110e-002	+7.135314e+001
+7.705485e+001	+1.018255e+001	+7.432809e+001	+1.018255e+001	+7.21e-003	+9.54e-003	+7.356430e+001
+8.435390e+001	+8.56290e+000	+8.527667e+001	+8.56290e+000	+5.46e-003	+5.70e-003	+7.587871e+001
+7.823465e+001	+8.55121e+000	+7.609780e+001	+8.55121e+000	+6.32e-003	+7.99e-003	+7.807246e+001
+8.811354e+001	+9.25721e+000	+9.091613e+001	+9.25721e+000	+7.46e-003	+1.047e-002	+8.025751e+001
+8.661912e+001	+8.54524e+000	+8.867450e+001	+8.54524e+000	+6.39e-003	+8.09e-003	+8.445041e+001
+8.289094e+001	+9.30815e+000	+8.308224e+001	+9.30815e+000	+5.20e-003	+5.08e-003	+8.896619e+001
+9.014280e+001	+9.72875e+000	+9.396002e+001	+9.72875e+000	+9.42e-003	+1.489e-002	+9.115858e+001
+8.534493e+001	+9.69572e+000	+8.676322e+001	+9.69572e+000	+5.73e-003	+6.45e-003	+9.331724e+001
+8.672924e+001	+8.67841e+000	+8.883968e+001	+8.67841e+000	+6.46e-003	+8.25e-003	+9.772372e+001
+8.361455e+001	+9.14842e+000	+8.416765e+001	+9.14842e+000	+5.15e-003	+5.26e-003	+9.995527e+001
+8.688654e+001	+9.81841e+000	+8.907564e+001	+9.81841e+000	+6.59e-003	+8.28e-003	+1.0215965e+002
+8.479436e+001	+8.86371e+000	+8.593736e+001	+8.86371e+000	+5.45e-003	+6.07e-003	+1.0908840e+002
+8.786185e+001	+9.40023e+000	+9.053859e+001	+9.40023e+000	+7.40e-003	+9.99e-003	+1.1346346e+002
+8.060999e+001	+8.79200e+000	+7.966081e+001	+8.79200e+000	+5.20e-003	+5.56e-003	+1.1807906e+002
+8.009088e+001	+9.08427e+000	+7.888214e+001	+9.08427e+000	+5.38e-003	+5.89e-003	+1.2037898e+002
+9.149564e+001	+7.87348e+000	+9.598928e+001	+7.87348e+000	+1.178e-002	+1.993e-002	+1.2260131e+002
+7.618966e+001	+9.73808e+000	+7.303031e+001	+9.73808e+000	+7.84e-003	+1.127e-002	+1.2941239e+002
+7.815600e+001	+9.21798e+000	+7.597982e+001	+9.21798e+000	+6.41e-003	+8.08e-003	+1.3183544e+002
+7.637843e+001	+8.99761e+000	+7.331346e+001	+8.99761e+000	+7.67e-003	+1.119e-002	+1.3423909e+002
+8.764162e+001	+9.10699e+000	+9.020825e+001	+9.10699e+000	+7.19e-003	+9.64e-003	+1.3663972e+002
+8.767308e+001	+9.76969e+000	+9.025544e+001	+9.76969e+000	+7.11e-003	+9.57e-003	+1.3905068e+002
+8.105045e+001	+9.76926e+000	+8.032150e+001	+9.76926e+000	+5.12e-003	+5.30e-003	+1.4138866e+002
+8.720116e+001	+9.44853e+000	+8.954756e+001	+9.44853e+000	+6.76e-003	+8.94e-003	+1.4395793e+002
+7.832904e+001	+8.68046e+000	+7.623938e+001	+8.68046e+000	+6.43e-003	+7.98e-003	+1.4637119e+002
+8.364602e+001	+9.58018e+000	+8.421485e+001	+9.58018e+000	+5.19e-003	+5.30e-003	+1.5183253e+002
+7.732227e+001	+9.76845e+000	+7.472923e+001	+9.76845e+000	+6.95e-003	+9.19e-003	+1.5413304e+002
+7.990211e+001	+8.79646e+000	+7.859898e+001	+8.79646e+000	+5.56e-003	+6.06e-003	+1.5658309e+002
+8.285948e+001	+8.79183e+000	+8.303504e+001	+8.79183e+000	+5.17e-003	+5.08e-003	+1.6128589e+002
+8.119203e+001	+9.38050e+000	+8.053386e+001	+9.38050e+000	+5.18e-003	+5.23e-003	+1.6368224e+002
+7.271317e+001	+8.91514e+000	+6.781558e+001	+8.91514e+000	+1.194e-002	+2.049e-002	+1.6616752e+002
+6.516243e+001	+9.13251e+000	+6.516243e+001	+9.13251e+000	+2.613e-002	+2.613e-002	+1.6860189e+002
+7.305925e+001	+7.74919e+000	+6.833469e+001	+7.74919e+000	+1.195e-002	+2.036e-002	+1.7102836e+002
+7.965042e+001	+8.99938e+000	+7.822145e+001	+8.99938e+000	+5.61e-003	+6.43e-003	+1.7358724e+002
+8.888434e+001	+8.94865e+000	+9.207234e+001	+8.94865e+000	+8.24e-003	+1.217e-002	+1.7621452e+002
+9.070911e+001	+8.75557e+000	+9.480948e+001	+8.75557e+000	+1.042e-002	+1.684e-002	+1.7871269e+002
+7.757396e+001	+1.059026e+001	+7.510677e+001	+1.059026e+001	+6.69e-003	+8.70e-003	+1.8126394e+002
+8.578539e+001	+8.70907e+000	+8.742391e+001	+8.70907e+000	+5.91e-003	+7.07e-003	+1.8385887e+002
+9.015853e+001	+8.83664e+000	+9.398362e+001	+8.83664e+000	+9.76e-003	+1.535e-002	+1.8630483e+002
