# Supplementary material for: Neuromotor Noise Is Malleable by Amplifying Perceived Errors
Source: PLoS Comput Biol. 2016 Aug 4;12(8):e1005044. doi: 10.1371/journal.pcbi.1005044 (PMC4973920; doi:10.1371/journal.pcbi.1005044)
Supplement: S1 Dataset — (ZIP) [file pcbi.1005044.s003.zip › DEA 1.5/S1/S1_D6_B2.txt]

+8.916750e+001	+9.81026e+000	+9.249707e+001	+9.81026e+000	+8.43e-003	+1.246e-002	+4.73994e+000
+7.590651e+001	+9.84456e+000	+7.260558e+001	+9.84456e+000	+8.04e-003	+1.182e-002	+7.45291e+000
+7.507278e+001	+8.84588e+000	+7.135499e+001	+8.84588e+000	+9.12e-003	+1.405e-002	+1.022645e+001
+8.597416e+001	+8.84026e+000	+8.770706e+001	+8.84026e+000	+6.15e-003	+7.21e-003	+1.309325e+001
+7.955603e+001	+9.13032e+000	+7.807987e+001	+9.13032e+000	+5.59e-003	+6.51e-003	+1.551376e+001
+8.408648e+001	+8.67488e+000	+8.487554e+001	+8.67488e+000	+5.23e-003	+5.62e-003	+1.795193e+001
+8.625731e+001	+8.91928e+000	+8.813179e+001	+8.91928e+000	+6.14e-003	+7.70e-003	+2.275227e+001
+7.545032e+001	+9.05783e+000	+7.192130e+001	+9.05783e+000	+8.70e-003	+1.302e-002	+2.770055e+001
+8.035830e+001	+8.70007e+000	+7.928327e+001	+8.70007e+000	+5.52e-003	+5.84e-003	+3.023909e+001
+7.730654e+001	+9.35725e+000	+7.470563e+001	+9.35725e+000	+6.90e-003	+9.40e-003	+3.262698e+001
+8.878996e+001	+1.070769e+001	+9.193076e+001	+1.070769e+001	+7.99e-003	+1.153e-002	+3.502691e+001
+8.487301e+001	+8.98882e+000	+8.605534e+001	+8.98882e+000	+5.51e-003	+6.23e-003	+3.738815e+001
+8.245048e+001	+1.047887e+001	+8.242155e+001	+1.047887e+001	+5.25e-003	+5.31e-003	+3.977782e+001
+7.524582e+001	+8.63972e+000	+7.161455e+001	+8.63972e+000	+8.98e-003	+1.373e-002	+4.213692e+001
+8.027964e+001	+7.75935e+000	+7.916529e+001	+7.75935e+000	+5.34e-003	+5.93e-003	+4.461249e+001
+8.381905e+001	+8.49528e+000	+8.447440e+001	+8.49528e+000	+5.28e-003	+5.41e-003	+4.692878e+001
+8.767308e+001	+9.17530e+000	+9.025544e+001	+9.17530e+000	+7.20e-003	+9.67e-003	+4.927835e+001
+8.526628e+001	+9.56938e+000	+8.664524e+001	+9.56938e+000	+5.75e-003	+6.34e-003	+5.170487e+001
+7.861219e+001	+9.20527e+000	+7.666411e+001	+9.20527e+000	+6.24e-003	+7.39e-003	+5.400461e+001
+8.941919e+001	+8.78639e+000	+9.287460e+001	+8.78639e+000	+8.82e-003	+1.351e-002	+5.639895e+001
+8.886861e+001	+9.34991e+000	+9.204874e+001	+9.34991e+000	+8.22e-003	+1.197e-002	+5.865732e+001
+8.158529e+001	+7.87247e+000	+8.112376e+001	+7.87247e+000	+5.08e-003	+5.15e-003	+6.110951e+001
+8.127068e+001	+8.53337e+000	+8.065184e+001	+8.53337e+000	+5.12e-003	+5.20e-003	+6.341917e+001
+9.007988e+001	+8.41415e+000	+9.386564e+001	+8.41415e+000	+9.67e-003	+1.537e-002	+6.570575e+001
+8.385052e+001	+8.58576e+000	+8.452160e+001	+8.58576e+000	+5.31e-003	+5.40e-003	+6.796121e+001
+9.081922e+001	+8.35622e+000	+9.497465e+001	+8.35622e+000	+1.070e-002	+1.746e-002	+7.253906e+001
+7.818746e+001	+9.55476e+000	+7.602701e+001	+9.55476e+000	+6.25e-003	+7.92e-003	+7.501334e+001
+8.743712e+001	+9.09487e+000	+8.990150e+001	+9.09487e+000	+6.93e-003	+9.41e-003	+7.739218e+001
+8.353590e+001	+1.035796e+001	+8.404967e+001	+1.035796e+001	+5.28e-003	+5.25e-003	+7.979410e+001
+7.523009e+001	+8.05781e+000	+7.159095e+001	+8.05781e+000	+9.12e-003	+1.403e-002	+8.212465e+001
+8.971807e+001	+9.05391e+000	+9.332293e+001	+9.05391e+000	+9.13e-003	+1.405e-002	+8.443130e+001
+8.883715e+001	+9.44091e+000	+9.200155e+001	+9.44091e+000	+8.11e-003	+1.190e-002	+8.678331e+001
+9.108664e+001	+9.46686e+000	+9.537579e+001	+9.46686e+000	+1.063e-002	+1.753e-002	+8.919454e+001
+7.681889e+001	+8.62823e+000	+7.397415e+001	+8.62823e+000	+7.50e-003	+1.032e-002	+9.194319e+001
+7.287048e+001	+7.66850e+000	+6.805154e+001	+7.66850e+000	+1.224e-002	+2.105e-002	+9.681974e+001
+7.974480e+001	+9.68645e+000	+7.836302e+001	+9.68645e+000	+5.52e-003	+6.29e-003	+9.934020e+001
+8.306398e+001	+8.74437e+000	+8.334179e+001	+8.74437e+000	+5.05e-003	+5.18e-003	+1.0183454e+002
+8.866411e+001	+9.00788e+000	+9.174199e+001	+9.00788e+000	+8.10e-003	+1.165e-002	+1.0418781e+002
+7.243002e+001	+8.69967e+000	+6.739085e+001	+8.69967e+000	+1.244e-002	+2.150e-002	+1.0652848e+002
+7.768408e+001	+8.59410e+000	+7.527194e+001	+8.59410e+000	+6.67e-003	+8.95e-003	+1.0899370e+002
+7.853354e+001	+8.87071e+000	+7.654613e+001	+8.87071e+000	+6.08e-003	+7.59e-003	+1.1141248e+002
+8.433817e+001	+9.54322e+000	+8.525307e+001	+9.54322e+000	+5.26e-003	+5.75e-003	+1.1386144e+002
+8.111337e+001	+9.01404e+000	+8.041588e+001	+9.01404e+000	+5.09e-003	+5.33e-003	+1.1615386e+002
+8.869557e+001	+7.22891e+000	+9.178918e+001	+7.22891e+000	+8.50e-003	+1.266e-002	+1.2086746e+002
+7.867511e+001	+9.78957e+000	+7.675849e+001	+9.78957e+000	+5.95e-003	+7.34e-003	+1.2337360e+002
+7.812454e+001	+9.38828e+000	+7.593263e+001	+9.38828e+000	+6.37e-003	+8.04e-003	+1.2577483e+002
+8.380332e+001	+9.05605e+000	+8.445081e+001	+9.05605e+000	+5.16e-003	+5.47e-003	+1.2821303e+002
+8.790904e+001	+8.99079e+000	+9.060938e+001	+8.99079e+000	+7.32e-003	+1.015e-002	+1.3059856e+002
+8.734273e+001	+9.44220e+000	+8.975992e+001	+9.44220e+000	+7.02e-003	+9.08e-003	+1.3297746e+002
+8.163249e+001	+8.14818e+000	+8.119455e+001	+8.14818e+000	+5.02e-003	+5.08e-003	+1.3546972e+002
+8.374040e+001	+8.96074e+000	+8.435642e+001	+8.96074e+000	+5.12e-003	+5.34e-003	+1.4002375e+002
+8.149091e+001	+8.85990e+000	+8.098219e+001	+8.85990e+000	+5.10e-003	+5.17e-003	+1.4243253e+002
+7.600089e+001	+8.08560e+000	+7.274716e+001	+8.08560e+000	+8.18e-003	+1.229e-002	+1.4483335e+002
+8.224598e+001	+8.67913e+000	+8.211480e+001	+8.67913e+000	+5.02e-003	+4.98e-003	+1.4720225e+002
+8.048414e+001	+8.36051e+000	+7.947204e+001	+8.36051e+000	+5.41e-003	+5.82e-003	+1.4960867e+002
+8.682362e+001	+8.00185e+000	+8.898125e+001	+8.00185e+000	+6.59e-003	+8.65e-003	+1.5193058e+002
+8.201002e+001	+8.39309e+000	+8.176086e+001	+8.39309e+000	+5.06e-003	+5.04e-003	+1.5428986e+002
+8.687081e+001	+8.06650e+000	+8.905204e+001	+8.06650e+000	+6.62e-003	+8.70e-003	+1.5899878e+002
+7.785711e+001	+1.044656e+001	+7.553149e+001	+1.044656e+001	+6.41e-003	+8.34e-003	+1.6139878e+002
+8.454267e+001	+8.82763e+000	+8.555982e+001	+8.82763e+000	+5.45e-003	+5.89e-003	+1.6602313e+002
