# Supplementary material for: Neuromotor Noise Is Malleable by Amplifying Perceived Errors
Source: PLoS Comput Biol. 2016 Aug 4;12(8):e1005044. doi: 10.1371/journal.pcbi.1005044 (PMC4973920; doi:10.1371/journal.pcbi.1005044)
Supplement: S1 Dataset — (ZIP) [file pcbi.1005044.s003.zip › DEA 1.5/S1/S1_D6_B3.txt]

+8.213587e+001	+1.038263e+001	+8.194962e+001	+1.038263e+001	+4.98e-003	+5.08e-003	+5.33330e+000
+7.689754e+001	+9.35515e+000	+7.409213e+001	+9.35515e+000	+7.38e-003	+1.013e-002	+7.88968e+000
+8.241902e+001	+1.009832e+001	+8.237435e+001	+1.009832e+001	+5.29e-003	+5.27e-003	+1.032947e+001
+7.433344e+001	+9.53774e+000	+7.024598e+001	+9.53774e+000	+9.68e-003	+1.553e-002	+1.264641e+001
+8.175833e+001	+8.55758e+000	+8.138332e+001	+8.55758e+000	+5.05e-003	+5.28e-003	+1.500885e+001
+8.122349e+001	+8.47761e+000	+8.058105e+001	+8.47761e+000	+5.09e-003	+5.24e-003	+1.749864e+001
+8.125495e+001	+9.34857e+000	+8.062824e+001	+9.34857e+000	+5.26e-003	+5.27e-003	+1.992577e+001
+8.740566e+001	+9.57464e+000	+8.985431e+001	+9.57464e+000	+7.05e-003	+9.16e-003	+2.470007e+001
+8.495167e+001	+8.70202e+000	+8.617332e+001	+8.70202e+000	+5.70e-003	+6.10e-003	+2.707070e+001
+8.882142e+001	+1.120414e+001	+9.197795e+001	+1.120414e+001	+7.97e-003	+1.138e-002	+3.197636e+001
+8.410221e+001	+9.62762e+000	+8.489913e+001	+9.62762e+000	+5.47e-003	+5.45e-003	+3.459024e+001
+7.474243e+001	+8.08093e+000	+7.085947e+001	+8.08093e+000	+9.66e-003	+1.525e-002	+3.704341e+001
+8.134933e+001	+9.21210e+000	+8.076982e+001	+9.21210e+000	+5.29e-003	+5.42e-003	+3.943254e+001
+7.694473e+001	+8.35191e+000	+7.416292e+001	+8.35191e+000	+7.38e-003	+1.017e-002	+4.183442e+001
+7.999649e+001	+9.44278e+000	+7.874056e+001	+9.44278e+000	+5.41e-003	+5.95e-003	+4.428914e+001
+7.206821e+001	+8.15311e+000	+6.684814e+001	+8.15311e+000	+1.325e-002	+2.323e-002	+5.134614e+001
+7.790431e+001	+8.34082e+000	+7.560228e+001	+8.34082e+000	+6.61e-003	+8.57e-003	+5.386328e+001
+8.248194e+001	+8.80958e+000	+8.246874e+001	+8.80958e+000	+5.09e-003	+5.11e-003	+5.639035e+001
+8.654047e+001	+9.06140e+000	+8.855652e+001	+9.06140e+000	+6.40e-003	+7.90e-003	+6.146388e+001
+6.912657e+001	+8.44048e+000	+6.243568e+001	+8.44048e+000	+1.823e-002	+3.381e-002	+6.623873e+001
+7.647281e+001	+7.07521e+000	+7.345504e+001	+7.07521e+000	+8.02e-003	+1.176e-002	+6.868880e+001
+8.046841e+001	+8.94030e+000	+7.944844e+001	+8.94030e+000	+5.28e-003	+5.63e-003	+7.150398e+001
+7.906838e+001	+8.54973e+000	+7.734839e+001	+8.54973e+000	+5.83e-003	+7.07e-003	+7.399565e+001
+8.079876e+001	+8.57106e+000	+7.994396e+001	+8.57106e+000	+5.26e-003	+5.57e-003	+7.882575e+001
+8.525055e+001	+9.30653e+000	+8.662165e+001	+9.30653e+000	+5.67e-003	+6.41e-003	+8.127928e+001
+8.009088e+001	+9.06377e+000	+7.888214e+001	+9.06377e+000	+5.38e-003	+5.90e-003	+8.376889e+001
+7.656720e+001	+8.21168e+000	+7.359662e+001	+8.21168e+000	+7.75e-003	+1.107e-002	+8.633659e+001
+7.790431e+001	+8.44952e+000	+7.560228e+001	+8.44952e+000	+6.67e-003	+8.51e-003	+8.871229e+001
+8.536066e+001	+9.49971e+000	+8.678682e+001	+9.49971e+000	+5.67e-003	+6.60e-003	+9.108800e+001
+8.608428e+001	+9.72552e+000	+8.787224e+001	+9.72552e+000	+5.99e-003	+7.22e-003	+9.348206e+001
+7.796723e+001	+7.44457e+000	+7.569667e+001	+7.44457e+000	+6.69e-003	+8.71e-003	+9.587080e+001
+7.938299e+001	+7.90086e+000	+7.782031e+001	+7.90086e+000	+5.69e-003	+6.71e-003	+9.831230e+001
+7.637843e+001	+1.020913e+001	+7.331346e+001	+1.020913e+001	+7.71e-003	+1.088e-002	+1.0064684e+002
+8.389771e+001	+7.96742e+000	+8.459238e+001	+7.96742e+000	+5.22e-003	+5.42e-003	+1.0540034e+002
+8.806635e+001	+9.31921e+000	+9.084534e+001	+9.31921e+000	+7.42e-003	+1.036e-002	+1.0775619e+002
+7.711777e+001	+9.16963e+000	+7.442248e+001	+9.16963e+000	+7.10e-003	+9.67e-003	+1.1018553e+002
+7.894253e+001	+8.85813e+000	+7.715962e+001	+8.85813e+000	+5.88e-003	+7.17e-003	+1.1264559e+002
+7.911557e+001	+7.66652e+000	+7.741918e+001	+7.66652e+000	+5.87e-003	+7.12e-003	+1.1500410e+002
+8.256060e+001	+8.21390e+000	+8.258672e+001	+8.21390e+000	+5.00e-003	+4.98e-003	+1.1736063e+002
+7.656720e+001	+9.18027e+000	+7.359662e+001	+9.18027e+000	+7.55e-003	+1.070e-002	+1.1967368e+002
+8.677643e+001	+8.90877e+000	+8.891046e+001	+8.90877e+000	+6.47e-003	+8.26e-003	+1.2217736e+002
+7.968188e+001	+8.22264e+000	+7.826864e+001	+8.22264e+000	+5.55e-003	+6.29e-003	+1.2471617e+002
+7.590651e+001	+8.74812e+000	+7.260558e+001	+8.74812e+000	+8.14e-003	+1.217e-002	+1.2713663e+002
+7.954030e+001	+8.66369e+000	+7.805627e+001	+8.66369e+000	+5.60e-003	+6.39e-003	+1.3202842e+002
+8.565955e+001	+8.49942e+000	+8.723514e+001	+8.49942e+000	+5.83e-003	+6.88e-003	+1.3448536e+002
+7.607954e+001	+8.07507e+000	+7.286514e+001	+8.07507e+000	+8.14e-003	+1.206e-002	+1.3683225e+002
+8.023245e+001	+8.33505e+000	+7.909450e+001	+8.33505e+000	+5.33e-003	+5.86e-003	+1.4158409e+002
+8.616293e+001	+8.70533e+000	+8.799022e+001	+8.70533e+000	+6.10e-003	+7.60e-003	+1.4398748e+002
+8.226171e+001	+8.62871e+000	+8.213839e+001	+8.62871e+000	+5.03e-003	+4.97e-003	+1.4635258e+002
+7.515143e+001	+8.54852e+000	+7.147297e+001	+8.54852e+000	+8.97e-003	+1.395e-002	+1.4871754e+002
+8.635170e+001	+8.39945e+000	+8.827337e+001	+8.39945e+000	+6.39e-003	+7.87e-003	+1.5110365e+002
+8.419659e+001	+8.56664e+000	+8.504071e+001	+8.56664e+000	+5.25e-003	+5.57e-003	+1.5347977e+002
+8.628878e+001	+9.19243e+000	+8.817899e+001	+9.19243e+000	+6.20e-003	+7.58e-003	+1.5580855e+002
+7.815600e+001	+6.86619e+000	+7.597982e+001	+6.86619e+000	+6.53e-003	+8.55e-003	+1.5826652e+002
+8.687081e+001	+9.73839e+000	+8.905204e+001	+9.73839e+000	+6.61e-003	+8.28e-003	+1.6067304e+002
+7.886388e+001	+7.43845e+000	+7.704164e+001	+7.43845e+000	+6.12e-003	+7.38e-003	+1.6306669e+002
+7.836050e+001	+7.74270e+000	+7.628657e+001	+7.74270e+000	+6.37e-003	+7.98e-003	+1.6541455e+002
+8.020099e+001	+7.02806e+000	+7.904731e+001	+7.02806e+000	+5.40e-003	+6.03e-003	+1.6777955e+002
+8.847534e+001	+8.87325e+000	+9.145884e+001	+8.87325e+000	+7.87e-003	+1.132e-002	+1.7016592e+002
+7.884815e+001	+8.19467e+000	+7.701805e+001	+8.19467e+000	+5.96e-003	+7.31e-003	+1.7256965e+002
