# Supplementary material for: Neuromotor Noise Is Malleable by Amplifying Perceived Errors
Source: PLoS Comput Biol. 2016 Aug 4;12(8):e1005044. doi: 10.1371/journal.pcbi.1005044 (PMC4973920; doi:10.1371/journal.pcbi.1005044)
Supplement: S1 Dataset — (ZIP) [file pcbi.1005044.s003.zip › DEA 1.5/S1/S1_D6_B4.txt]

+8.558089e+001	+8.59148e+000	+8.711716e+001	+8.59148e+000	+5.80e-003	+6.75e-003	+2.46276e+000
+8.718543e+001	+8.32024e+000	+8.952396e+001	+8.32024e+000	+6.91e-003	+9.05e-003	+7.34563e+000
+9.308444e+001	+8.28830e+000	+9.837249e+001	+8.28830e+000	+1.407e-002	+2.488e-002	+1.243098e+001
+7.751104e+001	+9.03696e+000	+7.501238e+001	+9.03696e+000	+6.81e-003	+9.08e-003	+1.593712e+001
+8.503032e+001	+9.16601e+000	+8.629130e+001	+9.16601e+000	+5.71e-003	+6.19e-003	+1.844928e+001
+7.765262e+001	+8.83057e+000	+7.522475e+001	+8.83057e+000	+6.75e-003	+8.86e-003	+2.088688e+001
+8.320556e+001	+9.11846e+000	+8.355416e+001	+9.11846e+000	+5.02e-003	+5.20e-003	+2.327257e+001
+7.571774e+001	+9.51810e+000	+7.232243e+001	+9.51810e+000	+8.35e-003	+1.232e-002	+2.571806e+001
+8.185272e+001	+8.75090e+000	+8.152489e+001	+8.75090e+000	+5.20e-003	+5.07e-003	+2.816935e+001
+8.049987e+001	+8.22834e+000	+7.949563e+001	+8.22834e+000	+5.42e-003	+5.82e-003	+3.047495e+001
+7.774700e+001	+9.04035e+000	+7.536632e+001	+9.04035e+000	+6.64e-003	+8.69e-003	+3.282192e+001
+8.167968e+001	+9.40115e+000	+8.126534e+001	+9.40115e+000	+5.05e-003	+5.29e-003	+3.522727e+001
+7.518289e+001	+8.87606e+000	+7.152016e+001	+8.87606e+000	+8.90e-003	+1.371e-002	+3.750730e+001
+8.817646e+001	+9.37518e+000	+9.101051e+001	+9.37518e+000	+7.50e-003	+1.056e-002	+4.200387e+001
+8.370894e+001	+9.89650e+000	+8.430923e+001	+9.89650e+000	+5.18e-003	+5.30e-003	+4.433373e+001
+8.127068e+001	+1.005186e+001	+8.065184e+001	+1.005186e+001	+5.32e-003	+5.50e-003	+4.660023e+001
+8.638316e+001	+8.80034e+000	+8.832056e+001	+8.80034e+000	+6.28e-003	+7.71e-003	+4.885097e+001
+8.216733e+001	+9.68415e+000	+8.199682e+001	+9.68415e+000	+4.98e-003	+5.04e-003	+5.579298e+001
+8.687081e+001	+8.46996e+000	+8.905204e+001	+8.46996e+000	+6.74e-003	+8.50e-003	+5.812865e+001
+7.787285e+001	+9.10596e+000	+7.555509e+001	+9.10596e+000	+6.48e-003	+8.47e-003	+6.040742e+001
+8.707531e+001	+9.48286e+000	+8.935879e+001	+9.48286e+000	+6.63e-003	+8.61e-003	+6.504248e+001
+8.867984e+001	+8.93530e+000	+9.176559e+001	+8.93530e+000	+8.20e-003	+1.175e-002	+6.737018e+001
+7.837623e+001	+9.04120e+000	+7.631016e+001	+9.04120e+000	+6.17e-003	+7.71e-003	+6.970824e+001
+8.871130e+001	+9.71543e+000	+9.181278e+001	+9.71543e+000	+8.08e-003	+1.152e-002	+7.205727e+001
+8.458986e+001	+9.41515e+000	+8.563061e+001	+9.41515e+000	+5.63e-003	+5.93e-003	+7.435839e+001
+8.109764e+001	+9.49771e+000	+8.039228e+001	+9.49771e+000	+5.12e-003	+5.27e-003	+7.676724e+001
+7.949311e+001	+9.44054e+000	+7.798549e+001	+9.44054e+000	+5.64e-003	+6.61e-003	+7.911323e+001
+8.367748e+001	+8.83771e+000	+8.426204e+001	+8.83771e+000	+5.10e-003	+5.27e-003	+8.365042e+001
+8.616293e+001	+8.62986e+000	+8.799022e+001	+8.62986e+000	+6.10e-003	+7.57e-003	+8.839164e+001
+7.974480e+001	+7.26076e+000	+7.836302e+001	+7.26076e+000	+5.61e-003	+6.33e-003	+9.083133e+001
+8.155383e+001	+9.14806e+000	+8.107657e+001	+9.14806e+000	+5.03e-003	+5.09e-003	+9.314318e+001
+7.507278e+001	+8.09429e+000	+7.135499e+001	+8.09429e+000	+9.19e-003	+1.440e-002	+9.544269e+001
+8.191564e+001	+8.48828e+000	+8.161928e+001	+8.48828e+000	+5.21e-003	+5.02e-003	+9.779126e+001
+8.419659e+001	+9.56546e+000	+8.504071e+001	+9.56546e+000	+5.32e-003	+5.57e-003	+1.0014996e+002
+7.227271e+001	+7.32743e+000	+6.715489e+001	+7.32743e+000	+1.342e-002	+2.345e-002	+1.0245071e+002
+7.867511e+001	+8.30243e+000	+7.675849e+001	+8.30243e+000	+6.05e-003	+7.42e-003	+1.0968608e+002
+8.496740e+001	+9.05430e+000	+8.619692e+001	+9.05430e+000	+5.63e-003	+6.19e-003	+1.1218965e+002
+7.681889e+001	+7.71090e+000	+7.397415e+001	+7.71090e+000	+7.51e-003	+1.066e-002	+1.1455220e+002
+8.554943e+001	+9.09653e+000	+8.706997e+001	+9.09653e+000	+5.94e-003	+6.73e-003	+1.1694675e+002
+7.658293e+001	+7.78097e+000	+7.362021e+001	+7.78097e+000	+7.69e-003	+1.116e-002	+1.1932468e+002
+7.932007e+001	+8.75656e+000	+7.772593e+001	+8.75656e+000	+5.91e-003	+6.75e-003	+1.2170644e+002
+8.212014e+001	+7.82849e+000	+8.192603e+001	+7.82849e+000	+4.98e-003	+5.19e-003	+1.2405974e+002
+8.345725e+001	+7.83237e+000	+8.393169e+001	+7.83237e+000	+5.09e-003	+5.19e-003	+1.2644237e+002
+7.994930e+001	+8.49371e+000	+7.866977e+001	+8.49371e+000	+5.59e-003	+6.03e-003	+1.2884211e+002
+7.806161e+001	+8.77407e+000	+7.583824e+001	+8.77407e+000	+6.38e-003	+8.22e-003	+1.3134427e+002
+8.794050e+001	+7.76356e+000	+9.065657e+001	+7.76356e+000	+7.60e-003	+1.074e-002	+1.3399100e+002
+8.152237e+001	+8.28515e+000	+8.102938e+001	+8.28515e+000	+5.11e-003	+5.21e-003	+1.3638271e+002
+8.632024e+001	+8.35306e+000	+8.822618e+001	+8.35306e+000	+6.38e-003	+7.81e-003	+1.3875044e+002
+8.161675e+001	+9.01616e+000	+8.117095e+001	+9.01616e+000	+5.01e-003	+5.11e-003	+1.4116925e+002
+8.614720e+001	+8.66531e+000	+8.796662e+001	+8.66531e+000	+6.09e-003	+7.59e-003	+1.4359305e+002
+8.068864e+001	+9.04135e+000	+7.977879e+001	+9.04135e+000	+5.26e-003	+5.69e-003	+1.4598582e+002
+8.562809e+001	+9.13775e+000	+8.718795e+001	+9.13775e+000	+5.98e-003	+6.93e-003	+1.4843350e+002
+7.416040e+001	+7.61004e+000	+6.998642e+001	+7.61004e+000	+1.049e-002	+1.720e-002	+1.5083219e+002
+8.924615e+001	+8.54163e+000	+9.261505e+001	+8.54163e+000	+8.70e-003	+1.319e-002	+1.5323535e+002
+8.540786e+001	+8.37571e+000	+8.685761e+001	+8.37571e+000	+5.81e-003	+6.69e-003	+1.5578928e+002
+8.046841e+001	+7.81038e+000	+7.944844e+001	+7.81038e+000	+5.33e-003	+5.66e-003	+1.6054994e+002
+7.751104e+001	+7.44502e+000	+7.501238e+001	+7.44502e+000	+7.02e-003	+9.45e-003	+1.6313544e+002
+8.595843e+001	+8.62838e+000	+8.768347e+001	+8.62838e+000	+6.14e-003	+7.18e-003	+1.6572256e+002
+8.249767e+001	+7.79239e+000	+8.249233e+001	+7.79239e+000	+5.03e-003	+5.04e-003	+1.6823064e+002
+8.125495e+001	+6.29451e+000	+8.062824e+001	+6.29451e+000	+5.20e-003	+5.29e-003	+1.7095461e+002
