# Supplementary material for: Neuromotor Noise Is Malleable by Amplifying Perceived Errors
Source: PLoS Comput Biol. 2016 Aug 4;12(8):e1005044. doi: 10.1371/journal.pcbi.1005044 (PMC4973920; doi:10.1371/journal.pcbi.1005044)
Supplement: S1 Dataset — (ZIP) [file pcbi.1005044.s003.zip › DEA 1.5/S2/S2_D1_B1.txt]

+7.565482e+001	+7.00742e+000	+7.565482e+001	+7.00742e+000	+8.89e-003	+8.89e-003	+9.68073e+000
+6.508378e+001	+6.14642e+000	+6.508378e+001	+6.14642e+000	+3.087e-002	+3.087e-002	+1.615661e+001
+6.942545e+001	+7.57708e+000	+6.942545e+001	+7.57708e+000	+1.835e-002	+1.835e-002	+2.148945e+001
+6.840296e+001	+7.71914e+000	+6.840296e+001	+7.71914e+000	+2.025e-002	+2.025e-002	+2.594877e+001
+6.525682e+001	+7.39159e+000	+6.525682e+001	+7.39159e+000	+2.798e-002	+2.798e-002	+2.993748e+001
+6.577593e+001	+6.10772e+000	+6.577593e+001	+6.10772e+000	+2.909e-002	+2.909e-002	+3.480308e+001
+6.211067e+001	+6.37655e+000	+6.211067e+001	+6.37655e+000	+3.884e-002	+3.884e-002	+3.886298e+001
+8.224598e+001	+7.88475e+000	+8.224598e+001	+7.88475e+000	+5.00e-003	+5.00e-003	+4.305840e+001
+9.275410e+001	+7.41925e+000	+9.275410e+001	+7.41925e+000	+1.408e-002	+1.408e-002	+4.766500e+001
+9.572720e+001	+6.89253e+000	+9.572720e+001	+6.89253e+000	+2.061e-002	+2.061e-002	+5.221818e+001
+1.0002169e+002	+8.23862e+000	+1.0002169e+002	+8.23862e+000	+2.911e-002	+2.911e-002	+5.632651e+001
+8.337859e+001	+8.42316e+000	+8.337859e+001	+8.42316e+000	+5.30e-003	+5.30e-003	+6.047726e+001
+8.705958e+001	+8.13536e+000	+8.705958e+001	+8.13536e+000	+6.82e-003	+6.82e-003	+6.446464e+001
+8.328421e+001	+8.43927e+000	+8.328421e+001	+8.43927e+000	+5.13e-003	+5.13e-003	+6.812744e+001
+8.094033e+001	+7.47868e+000	+8.094033e+001	+7.47868e+000	+5.17e-003	+5.17e-003	+7.166820e+001
+7.664585e+001	+6.03746e+000	+7.664585e+001	+6.03746e+000	+8.18e-003	+8.18e-003	+7.513026e+001
+8.375613e+001	+8.08474e+000	+8.375613e+001	+8.08474e+000	+5.27e-003	+5.27e-003	+8.147055e+001
+9.166868e+001	+7.66175e+000	+9.166868e+001	+7.66175e+000	+1.216e-002	+1.216e-002	+8.520754e+001
+8.141226e+001	+7.04445e+000	+8.141226e+001	+7.04445e+000	+5.06e-003	+5.06e-003	+8.857870e+001
+9.832277e+001	+7.74462e+000	+9.832277e+001	+7.74462e+000	+2.549e-002	+2.549e-002	+9.188467e+001
+7.394017e+001	+9.05974e+000	+7.394017e+001	+9.05974e+000	+1.028e-002	+1.028e-002	+9.562593e+001
+7.974480e+001	+7.66031e+000	+7.974480e+001	+7.66031e+000	+5.65e-003	+5.65e-003	+9.933745e+001
+6.379386e+001	+6.67920e+000	+6.379386e+001	+6.67920e+000	+3.318e-002	+3.318e-002	+1.0303385e+002
+7.543459e+001	+8.07715e+000	+7.543459e+001	+8.07715e+000	+8.76e-003	+8.76e-003	+1.0693353e+002
+7.365702e+001	+7.06884e+000	+7.365702e+001	+7.06884e+000	+1.140e-002	+1.140e-002	+1.1064246e+002
+8.877423e+001	+8.02354e+000	+8.877423e+001	+8.02354e+000	+8.31e-003	+8.31e-003	+1.1406428e+002
+8.430671e+001	+8.66839e+000	+8.430671e+001	+8.66839e+000	+5.35e-003	+5.35e-003	+1.1788417e+002
+8.795623e+001	+7.31456e+000	+8.795623e+001	+7.31456e+000	+7.77e-003	+7.77e-003	+1.2169549e+002
+8.946638e+001	+7.58431e+000	+8.946638e+001	+7.58431e+000	+9.26e-003	+9.26e-003	+1.2553568e+002
+1.1891427e+002	+6.67450e+000	+1.1891427e+002	+6.67450e+000	+1.0411e-001	+1.0411e-001	+1.2965516e+002
+9.758343e+001	+7.47240e+000	+9.758343e+001	+7.47240e+000	+2.409e-002	+2.409e-002	+1.3419148e+002
+7.378286e+001	+7.35917e+000	+7.378286e+001	+7.35917e+000	+1.107e-002	+1.107e-002	+1.3815537e+002
+8.001222e+001	+8.80117e+000	+8.001222e+001	+8.80117e+000	+5.41e-003	+5.41e-003	+1.4179585e+002
+8.092460e+001	+8.70319e+000	+8.092460e+001	+8.70319e+000	+5.29e-003	+5.29e-003	+1.4542083e+002
+7.049514e+001	+6.55337e+000	+7.049514e+001	+6.55337e+000	+1.727e-002	+1.727e-002	+1.4932797e+002
+8.191564e+001	+7.72876e+000	+8.191564e+001	+7.72876e+000	+5.16e-003	+5.16e-003	+1.5318368e+002
+8.830231e+001	+8.58092e+000	+8.830231e+001	+8.58092e+000	+7.77e-003	+7.77e-003	+1.5647440e+002
+9.358783e+001	+8.97083e+000	+9.358783e+001	+8.97083e+000	+1.462e-002	+1.462e-002	+1.5984833e+002
+7.373567e+001	+7.22783e+000	+7.373567e+001	+7.22783e+000	+1.129e-002	+1.129e-002	+1.6353837e+002
+7.842342e+001	+8.47466e+000	+7.842342e+001	+8.47466e+000	+6.38e-003	+6.38e-003	+1.6722811e+002
+7.411321e+001	+7.88803e+000	+7.411321e+001	+7.88803e+000	+1.040e-002	+1.040e-002	+1.7089573e+002
+7.123449e+001	+7.15594e+000	+7.123449e+001	+7.15594e+000	+1.527e-002	+1.527e-002	+1.7448407e+002
+7.790431e+001	+7.64598e+000	+7.790431e+001	+7.64598e+000	+6.75e-003	+6.75e-003	+1.7815060e+002
+7.763688e+001	+5.43861e+000	+7.763688e+001	+5.43861e+000	+7.33e-003	+7.33e-003	+1.8207625e+002
+8.120776e+001	+8.86654e+000	+8.120776e+001	+8.86654e+000	+5.12e-003	+5.12e-003	+1.8567958e+002
+8.589551e+001	+7.10011e+000	+8.589551e+001	+7.10011e+000	+6.07e-003	+6.07e-003	+1.8900676e+002
+9.022145e+001	+8.25754e+000	+9.022145e+001	+8.25754e+000	+9.97e-003	+9.97e-003	+1.9261682e+002
+8.778319e+001	+7.31900e+000	+8.778319e+001	+7.31900e+000	+7.50e-003	+7.50e-003	+1.9735387e+002
+9.081922e+001	+7.43438e+000	+9.081922e+001	+7.43438e+000	+1.107e-002	+1.107e-002	+2.0081451e+002
+9.319456e+001	+8.44586e+000	+9.319456e+001	+8.44586e+000	+1.415e-002	+1.415e-002	+2.0414027e+002
+7.686608e+001	+6.67694e+000	+7.686608e+001	+6.67694e+000	+7.76e-003	+7.76e-003	+2.0794398e+002
+7.080976e+001	+6.26842e+000	+7.080976e+001	+6.26842e+000	+1.704e-002	+1.704e-002	+2.1201440e+002
+9.338333e+001	+7.82827e+000	+9.338333e+001	+7.82827e+000	+1.487e-002	+1.487e-002	+2.1611742e+002
+9.462605e+001	+8.28570e+000	+9.462605e+001	+8.28570e+000	+1.682e-002	+1.682e-002	+2.2035156e+002
+7.058953e+001	+7.26081e+000	+7.058953e+001	+7.26081e+000	+1.636e-002	+1.636e-002	+2.2418338e+002
+9.450021e+001	+7.53301e+000	+9.450021e+001	+7.53301e+000	+1.723e-002	+1.723e-002	+2.2777255e+002
+7.751104e+001	+8.57212e+000	+7.751104e+001	+8.57212e+000	+6.81e-003	+6.81e-003	+2.3156832e+002
+7.725935e+001	+7.34740e+000	+7.725935e+001	+7.34740e+000	+7.22e-003	+7.22e-003	+2.3488744e+002
+7.102999e+001	+6.03426e+000	+7.102999e+001	+6.03426e+000	+1.687e-002	+1.687e-002	+2.3807550e+002
+8.245048e+001	+7.17592e+000	+8.245048e+001	+7.17592e+000	+5.06e-003	+5.06e-003	+2.4155088e+002
