# Supplementary material for: Neuromotor Noise Is Malleable by Amplifying Perceived Errors
Source: PLoS Comput Biol. 2016 Aug 4;12(8):e1005044. doi: 10.1371/journal.pcbi.1005044 (PMC4973920; doi:10.1371/journal.pcbi.1005044)
Supplement: S1 Dataset — (ZIP) [file pcbi.1005044.s003.zip › DEA 1.5/S2/S2_D1_B2.txt]

+7.570201e+001	+7.93071e+000	+7.570201e+001	+7.93071e+000	+8.55e-003	+8.55e-003	+5.95281e+000
+9.036303e+001	+8.90420e+000	+9.036303e+001	+8.90420e+000	+9.92e-003	+9.92e-003	+9.57302e+000
+1.0905111e+002	+7.95803e+000	+1.0905111e+002	+7.95803e+000	+5.824e-002	+5.824e-002	+1.309251e+001
+7.768408e+001	+7.30187e+000	+7.768408e+001	+7.30187e+000	+6.93e-003	+6.93e-003	+1.686635e+001
+7.979199e+001	+7.32143e+000	+7.979199e+001	+7.32143e+000	+5.67e-003	+5.67e-003	+2.051638e+001
+9.989584e+001	+8.03964e+000	+9.989584e+001	+8.03964e+000	+2.907e-002	+2.907e-002	+2.396808e+001
+7.524582e+001	+5.34146e+000	+7.524582e+001	+5.34146e+000	+1.036e-002	+1.036e-002	+2.768646e+001
+8.457413e+001	+6.81428e+000	+8.457413e+001	+6.81428e+000	+5.41e-003	+5.41e-003	+3.146851e+001
+1.0340379e+002	+8.12934e+000	+1.0340379e+002	+8.12934e+000	+3.891e-002	+3.891e-002	+3.468903e+001
+8.828658e+001	+7.00196e+000	+8.828658e+001	+7.00196e+000	+8.09e-003	+8.09e-003	+3.871799e+001
+1.0337233e+002	+7.08406e+000	+1.0337233e+002	+7.08406e+000	+4.129e-002	+4.129e-002	+4.276622e+001
+9.292714e+001	+7.08068e+000	+9.292714e+001	+7.08068e+000	+1.471e-002	+1.471e-002	+4.823115e+001
+8.844388e+001	+7.23826e+000	+8.844388e+001	+7.23826e+000	+8.21e-003	+8.21e-003	+5.174779e+001
+9.383952e+001	+6.07988e+000	+9.383952e+001	+6.07988e+000	+1.774e-002	+1.774e-002	+5.519088e+001
+9.741039e+001	+8.25215e+000	+9.741039e+001	+8.25215e+000	+2.272e-002	+2.272e-002	+5.861644e+001
+9.807108e+001	+7.78819e+000	+9.807108e+001	+7.78819e+000	+2.484e-002	+2.484e-002	+6.237353e+001
+9.000122e+001	+7.44577e+000	+9.000122e+001	+7.44577e+000	+9.93e-003	+9.93e-003	+6.654735e+001
+9.130687e+001	+6.69246e+000	+9.130687e+001	+6.69246e+000	+1.224e-002	+1.224e-002	+7.060220e+001
+9.674970e+001	+7.53628e+000	+9.674970e+001	+7.53628e+000	+2.202e-002	+2.202e-002	+7.508787e+001
+8.803488e+001	+6.62488e+000	+8.803488e+001	+6.62488e+000	+7.94e-003	+7.94e-003	+7.962960e+001
+1.0137453e+002	+8.53369e+000	+1.0137453e+002	+8.53369e+000	+3.233e-002	+3.233e-002	+8.323768e+001
+9.152710e+001	+7.26173e+000	+9.152710e+001	+7.26173e+000	+1.221e-002	+1.221e-002	+8.732822e+001
+7.754250e+001	+5.67684e+000	+7.754250e+001	+5.67684e+000	+7.35e-003	+7.35e-003	+9.116232e+001
+8.517190e+001	+6.93518e+000	+8.517190e+001	+6.93518e+000	+5.76e-003	+5.76e-003	+9.532876e+001
+9.154283e+001	+6.84325e+000	+9.154283e+001	+6.84325e+000	+1.250e-002	+1.250e-002	+9.958573e+001
+1.0145318e+002	+7.91507e+000	+1.0145318e+002	+7.91507e+000	+3.355e-002	+3.355e-002	+1.0323851e+002
+1.0168914e+002	+6.05401e+000	+1.0168914e+002	+6.05401e+000	+3.924e-002	+3.924e-002	+1.0692910e+002
+9.788231e+001	+8.15973e+000	+9.788231e+001	+8.15973e+000	+2.388e-002	+2.388e-002	+1.1191438e+002
+9.066191e+001	+6.88614e+000	+9.066191e+001	+6.88614e+000	+1.113e-002	+1.113e-002	+1.1603594e+002
+9.141699e+001	+6.51946e+000	+9.141699e+001	+6.51946e+000	+1.258e-002	+1.258e-002	+1.2030018e+002
+9.501932e+001	+8.28994e+000	+9.501932e+001	+8.28994e+000	+1.756e-002	+1.756e-002	+1.2431084e+002
+8.987538e+001	+5.96252e+000	+8.987538e+001	+5.96252e+000	+1.064e-002	+1.064e-002	+1.2832076e+002
+9.671824e+001	+6.33819e+000	+9.671824e+001	+6.33819e+000	+2.396e-002	+2.396e-002	+1.3297755e+002
+8.130214e+001	+4.88089e+000	+8.130214e+001	+4.88089e+000	+5.12e-003	+5.12e-003	+1.3700018e+002
+8.329994e+001	+5.98333e+000	+8.329994e+001	+5.98333e+000	+5.07e-003	+5.07e-003	+1.4162487e+002
+9.383952e+001	+6.61256e+000	+9.383952e+001	+6.61256e+000	+1.694e-002	+1.694e-002	+1.4559991e+002
+1.0072957e+002	+7.63499e+000	+1.0072957e+002	+7.63499e+000	+3.203e-002	+3.203e-002	+1.5035313e+002
+8.680789e+001	+4.21544e+000	+8.680789e+001	+4.21544e+000	+7.79e-003	+7.79e-003	+1.5443446e+002
+9.753623e+001	+5.64812e+000	+9.753623e+001	+5.64812e+000	+2.795e-002	+2.795e-002	+1.5861773e+002
+9.305298e+001	+6.21798e+000	+9.305298e+001	+6.21798e+000	+1.587e-002	+1.587e-002	+1.6215627e+002
+1.0003742e+002	+7.22193e+000	+1.0003742e+002	+7.22193e+000	+3.094e-002	+3.094e-002	+1.6644359e+002
+9.346198e+001	+7.18222e+000	+9.346198e+001	+7.18222e+000	+1.557e-002	+1.557e-002	+1.7054745e+002
+8.487301e+001	+7.36613e+000	+8.487301e+001	+7.36613e+000	+5.56e-003	+5.56e-003	+1.7467709e+002
+9.763062e+001	+7.29046e+000	+9.763062e+001	+7.29046e+000	+2.450e-002	+2.450e-002	+1.7902986e+002
+7.870657e+001	+4.63230e+000	+7.870657e+001	+4.63230e+000	+6.65e-003	+6.65e-003	+1.8323507e+002
+8.894727e+001	+4.85998e+000	+8.894727e+001	+4.85998e+000	+1.022e-002	+1.022e-002	+1.8763972e+002
+9.207768e+001	+5.84756e+000	+9.207768e+001	+5.84756e+000	+1.446e-002	+1.446e-002	+1.9170009e+002
+8.329994e+001	+1.66258e+000	-1.00000e+000	-1.00000e+000	-1.00000e+000	-1.00000e+000	+1.9542181e+002
+8.619439e+001	+6.03481e+000	+8.619439e+001	+6.03481e+000	+6.46e-003	+6.46e-003	+2.0139636e+002
+1.0669151e+002	+7.25717e+000	+1.0669151e+002	+7.25717e+000	+5.196e-002	+5.196e-002	+2.0509147e+002
+1.0373413e+002	+7.51629e+000	+1.0373413e+002	+7.51629e+000	+4.128e-002	+4.128e-002	+2.0906169e+002
+9.690701e+001	+7.51961e+000	+9.690701e+001	+7.51961e+000	+2.241e-002	+2.241e-002	+2.1332288e+002
+8.701239e+001	+5.04732e+000	+8.701239e+001	+5.04732e+000	+7.51e-003	+7.51e-003	+2.1720302e+002
+1.0143745e+002	+7.44953e+000	+1.0143745e+002	+7.44953e+000	+3.444e-002	+3.444e-002	+2.2174522e+002
+9.714297e+001	+6.56101e+000	+9.714297e+001	+6.56101e+000	+2.458e-002	+2.458e-002	+2.2607805e+002
+8.575393e+001	+4.52984e+000	+8.575393e+001	+4.52984e+000	+6.49e-003	+6.49e-003	+2.2948771e+002
+9.338333e+001	+5.11571e+000	+9.338333e+001	+5.11571e+000	+1.860e-002	+1.860e-002	+2.3354353e+002
+9.819692e+001	+4.86022e+000	+9.819692e+001	+4.86022e+000	+3.303e-002	+3.303e-002	+2.3724789e+002
+1.0535440e+002	+4.81433e+000	+1.0535440e+002	+4.81433e+000	+5.933e-002	+5.933e-002	+2.4113961e+002
+9.020572e+001	+4.30328e+000	+9.020572e+001	+4.30328e+000	+1.338e-002	+1.338e-002	+2.4532777e+002
