# Supplementary material for: Neuromotor Noise Is Malleable by Amplifying Perceived Errors
Source: PLoS Comput Biol. 2016 Aug 4;12(8):e1005044. doi: 10.1371/journal.pcbi.1005044 (PMC4973920; doi:10.1371/journal.pcbi.1005044)
Supplement: S1 Dataset — (ZIP) [file pcbi.1005044.s003.zip › DEA 1.5/S2/S2_D1_B3.txt]

+8.976526e+001	+5.52287e+000	+8.976526e+001	+5.52287e+000	+1.082e-002	+1.082e-002	+9.58166e+000
+8.823938e+001	+5.95657e+000	+8.823938e+001	+5.95657e+000	+8.44e-003	+8.44e-003	+1.496893e+001
+9.903065e+001	+7.47770e+000	+9.903065e+001	+7.47770e+000	+2.775e-002	+2.774e-002	+1.868071e+001
+8.718543e+001	+4.32215e+000	+8.718543e+001	+4.32215e+000	+8.19e-003	+8.19e-003	+2.217313e+001
+9.091360e+001	+3.97520e+000	+9.091360e+001	+3.97520e+000	+1.580e-002	+1.580e-002	+2.564511e+001
+8.952930e+001	+5.85059e+000	+8.952930e+001	+5.85059e+000	+1.019e-002	+1.019e-002	+2.947944e+001
+9.015853e+001	+4.78478e+000	+9.015853e+001	+4.78478e+000	+1.242e-002	+1.242e-002	+3.345123e+001
+9.517663e+001	+6.04819e+000	+9.517663e+001	+6.04819e+000	+2.078e-002	+2.078e-002	+3.707639e+001
+8.878996e+001	+5.10651e+000	+8.878996e+001	+5.10651e+000	+9.78e-003	+9.78e-003	+4.020481e+001
+9.103945e+001	+4.96925e+000	+9.103945e+001	+4.96925e+000	+1.379e-002	+1.379e-002	+4.443950e+001
+1.0348244e+002	+6.08168e+000	+1.0348244e+002	+6.08168e+000	+4.512e-002	+4.512e-002	+4.777928e+001
+9.291140e+001	+3.98469e+000	+9.291140e+001	+3.98469e+000	+2.101e-002	+2.101e-002	+5.131464e+001
+9.637216e+001	+5.14464e+000	+9.637216e+001	+5.14464e+000	+2.632e-002	+2.632e-002	+5.513752e+001
+9.579012e+001	+5.47240e+000	+9.579012e+001	+5.47240e+000	+2.370e-002	+2.370e-002	+5.909329e+001
+9.561709e+001	+5.20256e+000	+9.561709e+001	+5.20256e+000	+2.402e-002	+2.402e-002	+6.388846e+001
+1.0079249e+002	+6.43575e+000	+1.0079249e+002	+6.43575e+000	+3.512e-002	+3.512e-002	+6.722321e+001
+9.160576e+001	+5.08005e+000	+9.160576e+001	+5.08005e+000	+1.475e-002	+1.475e-002	+7.093821e+001
+9.004842e+001	+5.60495e+000	+9.004842e+001	+5.60495e+000	+1.122e-002	+1.123e-002	+7.510886e+001
+9.492494e+001	+3.81424e+000	+9.492494e+001	+3.81424e+000	+2.806e-002	+2.806e-002	+7.962344e+001
+9.685981e+001	+5.42341e+000	+9.685981e+001	+5.42341e+000	+2.676e-002	+2.676e-002	+8.379475e+001
+9.574293e+001	+4.33517e+000	+9.574293e+001	+4.33517e+000	+2.783e-002	+2.783e-002	+8.744927e+001
+1.0474090e+002	+7.87951e+000	+1.0474090e+002	+7.87951e+000	+4.361e-002	+4.361e-002	+9.113809e+001
+9.203048e+001	+4.40182e+000	+9.203048e+001	+4.40182e+000	+1.724e-002	+1.724e-002	+9.578000e+001
+1.0035203e+002	+4.95267e+000	+1.0035203e+002	+4.95267e+000	+3.976e-002	+3.976e-002	+9.949107e+001
+9.081922e+001	+4.67529e+000	+9.081922e+001	+4.67529e+000	+1.388e-002	+1.388e-002	+1.0373190e+002
+9.805535e+001	+5.52937e+000	+9.805535e+001	+5.52937e+000	+2.985e-002	+2.985e-002	+1.0772755e+002
+9.234510e+001	+6.13676e+000	+9.234510e+001	+6.13676e+000	+1.465e-002	+1.465e-002	+1.1164862e+002
+8.471570e+001	+5.26191e+000	+8.471570e+001	+5.26191e+000	+5.60e-003	+5.60e-003	+1.1534541e+002
+8.405501e+001	+5.38744e+000	+8.405501e+001	+5.38744e+000	+5.30e-003	+5.30e-003	+1.1906989e+002
+9.136980e+001	+6.28176e+000	+9.136980e+001	+6.28176e+000	+1.274e-002	+1.274e-002	+1.2288431e+002
+8.963942e+001	+4.32644e+000	+8.963942e+001	+4.32644e+000	+1.219e-002	+1.219e-002	+1.2599183e+002
+9.685981e+001	+7.26316e+000	+9.685981e+001	+7.26316e+000	+2.266e-002	+2.266e-002	+1.2881503e+002
+8.347298e+001	+4.98067e+000	+8.347298e+001	+4.98067e+000	+5.14e-003	+5.14e-003	+1.3206147e+002
+8.962369e+001	+5.11637e+000	+8.962369e+001	+5.11637e+000	+1.102e-002	+1.102e-002	+1.3589739e+002
+9.464178e+001	+5.83856e+000	+9.464178e+001	+5.83856e+000	+1.996e-002	+1.996e-002	+1.3912198e+002
+9.306871e+001	+6.03712e+000	+9.306871e+001	+6.03712e+000	+1.616e-002	+1.616e-002	+1.4241905e+002
+1.0096553e+002	+6.77708e+000	+1.0096553e+002	+6.77708e+000	+3.467e-002	+3.467e-002	+1.4592717e+002
+9.825985e+001	+5.75042e+000	+9.825985e+001	+5.75042e+000	+2.970e-002	+2.970e-002	+1.5148696e+002
+9.940819e+001	+5.68213e+000	+9.940819e+001	+5.68213e+000	+3.338e-002	+3.338e-002	+1.5449462e+002
+8.525055e+001	+3.32024e+000	+8.525055e+001	+3.32024e+000	+6.59e-003	+6.59e-003	+1.5787711e+002
+1.0323075e+002	+5.66527e+000	+1.0323075e+002	+5.66527e+000	+4.612e-002	+4.612e-002	+1.6195477e+002
+9.759916e+001	+6.06586e+000	+9.759916e+001	+6.06586e+000	+2.695e-002	+2.695e-002	+1.6478280e+002
+1.0316783e+002	+5.78499e+000	+1.0316783e+002	+5.78499e+000	+4.534e-002	+4.534e-002	+1.6756605e+002
+1.0612520e+002	+5.43627e+000	+1.0612520e+002	+5.43627e+000	+5.808e-002	+5.808e-002	+1.7240692e+002
+1.0145318e+002	+6.87013e+000	+1.0145318e+002	+6.87013e+000	+3.589e-002	+3.589e-002	+1.7557335e+002
+8.805062e+001	+6.49111e+000	+8.805062e+001	+6.49111e+000	+8.04e-003	+8.04e-003	+1.7922650e+002
+8.778319e+001	+4.62890e+000	+8.778319e+001	+4.62890e+000	+8.73e-003	+8.73e-003	+1.8281524e+002
+9.739466e+001	+6.68976e+000	+9.739466e+001	+6.68976e+000	+2.496e-002	+2.496e-002	+1.8632503e+002
+9.877896e+001	+6.18254e+000	+9.877896e+001	+6.18254e+000	+2.992e-002	+2.992e-002	+1.8954960e+002
+9.586878e+001	+3.24458e+000	+9.586878e+001	+3.24458e+000	+3.565e-002	+3.565e-002	+1.9252456e+002
+8.070437e+001	+3.20676e+000	+8.070437e+001	+3.20676e+000	+5.51e-003	+5.51e-003	+1.9587908e+002
+9.561709e+001	+6.80718e+000	+9.561709e+001	+6.80718e+000	+2.051e-002	+2.051e-002	+2.0012986e+002
+1.0297906e+002	+6.18426e+000	+1.0297906e+002	+6.18426e+000	+4.300e-002	+4.300e-002	+2.0312281e+002
+9.440582e+001	+6.71938e+000	+9.440582e+001	+6.71938e+000	+1.796e-002	+1.796e-002	+2.0629463e+002
+7.988638e+001	+4.56976e+000	+7.988638e+001	+4.56976e+000	+5.78e-003	+5.78e-003	+2.0928995e+002
+7.807734e+001	+3.13863e+000	+7.807734e+001	+3.13863e+000	+8.53e-003	+8.53e-003	+2.1277937e+002
+9.671824e+001	+6.38912e+000	+9.671824e+001	+6.38912e+000	+2.386e-002	+2.386e-002	+2.1642186e+002
+9.025291e+001	+5.96335e+000	+9.025291e+001	+5.96335e+000	+1.121e-002	+1.121e-002	+2.1937823e+002
+8.778319e+001	+5.80969e+000	+8.778319e+001	+5.80969e+000	+8.01e-003	+8.01e-003	+2.2245672e+002
+1.0038349e+002	+7.18516e+000	+1.0038349e+002	+7.18516e+000	+3.201e-002	+3.201e-002	+2.2598925e+002
