# Supplementary material for: Neuromotor Noise Is Malleable by Amplifying Perceived Errors
Source: PLoS Comput Biol. 2016 Aug 4;12(8):e1005044. doi: 10.1371/journal.pcbi.1005044 (PMC4973920; doi:10.1371/journal.pcbi.1005044)
Supplement: S1 Dataset — (ZIP) [file pcbi.1005044.s003.zip › DEA 1.5/S2/S2_D1_B4.txt]

+7.090414e+001	+4.71265e+000	+7.090414e+001	+4.71265e+000	+1.972e-002	+1.972e-002	+5.81959e+000
+9.210914e+001	+6.65509e+000	+9.210914e+001	+6.65509e+000	+1.362e-002	+1.362e-002	+9.28274e+000
+8.095606e+001	+4.84779e+000	+8.095606e+001	+4.84779e+000	+5.28e-003	+5.28e-003	+1.258207e+001
+9.881042e+001	+5.28481e+000	+9.881042e+001	+5.28481e+000	+3.309e-002	+3.309e-002	+1.596956e+001
+9.390244e+001	+5.54110e+000	+9.390244e+001	+5.54110e+000	+1.886e-002	+1.886e-002	+1.895663e+001
+9.316310e+001	+5.28488e+000	+9.316310e+001	+5.28488e+000	+1.770e-002	+1.770e-002	+2.196134e+001
+9.313163e+001	+5.42838e+000	+9.313163e+001	+5.42838e+000	+1.733e-002	+1.733e-002	+2.507043e+001
+9.223498e+001	+5.98771e+000	+9.223498e+001	+5.98771e+000	+1.459e-002	+1.459e-002	+2.815849e+001
+1.0236556e+002	+6.81932e+000	+1.0236556e+002	+6.81932e+000	+3.885e-002	+3.885e-002	+3.099630e+001
+8.776746e+001	+5.43441e+000	+8.776746e+001	+5.43441e+000	+8.17e-003	+8.17e-003	+3.431982e+001
+8.784612e+001	+6.18030e+000	+8.784612e+001	+6.18030e+000	+7.99e-003	+7.99e-003	+3.779766e+001
+8.396063e+001	+2.71278e+000	+8.396063e+001	+2.71278e+000	+5.64e-003	+5.64e-003	+4.108698e+001
+8.886861e+001	+5.45251e+000	+8.886861e+001	+5.45251e+000	+9.61e-003	+9.61e-003	+4.436900e+001
+9.338333e+001	+4.58628e+000	+9.338333e+001	+4.58628e+000	+2.007e-002	+2.007e-002	+4.822836e+001
+8.031111e+001	+3.39316e+000	+8.031111e+001	+3.39316e+000	+5.77e-003	+5.77e-003	+5.153328e+001
+8.897873e+001	+5.98692e+000	+8.897873e+001	+5.98692e+000	+9.34e-003	+9.34e-003	+5.507535e+001
+9.267544e+001	+5.30675e+000	+9.267544e+001	+5.30675e+000	+1.657e-002	+1.657e-002	+5.851604e+001
+9.328894e+001	+5.91099e+000	+9.328894e+001	+5.91099e+000	+1.680e-002	+1.680e-002	+6.131260e+001
+8.199429e+001	+5.47736e+000	+8.199429e+001	+5.47736e+000	+5.02e-003	+5.02e-003	+6.468235e+001
+8.273364e+001	+5.64444e+000	+8.273364e+001	+5.64444e+000	+5.07e-003	+5.07e-003	+6.820190e+001
+8.668204e+001	+4.63522e+000	+8.668204e+001	+4.63522e+000	+7.37e-003	+7.37e-003	+7.141380e+001
+8.639889e+001	+3.99033e+000	+8.639889e+001	+3.99033e+000	+7.48e-003	+7.48e-003	+7.463393e+001
+8.292240e+001	+4.30779e+000	+8.292240e+001	+4.30779e+000	+5.05e-003	+5.05e-003	+7.766615e+001
+8.559662e+001	+3.76963e+000	+8.559662e+001	+3.76963e+000	+6.69e-003	+6.69e-003	+8.234305e+001
+9.140126e+001	+5.90367e+000	+9.140126e+001	+5.90367e+000	+1.315e-002	+1.315e-002	+8.551236e+001
+8.894727e+001	+5.74523e+000	+8.894727e+001	+5.74523e+000	+9.47e-003	+9.47e-003	+8.845960e+001
+7.836050e+001	+3.75842e+000	+7.836050e+001	+3.75842e+000	+7.47e-003	+7.47e-003	+9.161007e+001
+8.374040e+001	+5.70080e+000	+8.374040e+001	+5.70080e+000	+5.26e-003	+5.26e-003	+9.477602e+001
+8.529774e+001	+5.68639e+000	+8.529774e+001	+5.68639e+000	+5.90e-003	+5.90e-003	+9.793500e+001
+7.862792e+001	+5.83441e+000	+7.862792e+001	+5.83441e+000	+6.42e-003	+6.42e-003	+1.0094061e+002
+8.432244e+001	+5.11725e+000	+8.432244e+001	+5.11725e+000	+5.42e-003	+5.42e-003	+1.0494103e+002
+8.503032e+001	+5.19554e+000	+8.503032e+001	+5.19554e+000	+5.80e-003	+5.80e-003	+1.0799616e+002
+8.526628e+001	+4.12425e+000	+8.526628e+001	+4.12425e+000	+6.23e-003	+6.23e-003	+1.1112108e+002
+8.493593e+001	+5.59001e+000	+8.493593e+001	+5.59001e+000	+5.71e-003	+5.71e-003	+1.1428909e+002
+8.594270e+001	+5.57898e+000	+8.594270e+001	+5.57898e+000	+6.38e-003	+6.38e-003	+1.1749719e+002
+8.322129e+001	+4.48396e+000	+8.322129e+001	+4.48396e+000	+5.10e-003	+5.10e-003	+1.2073255e+002
+9.125968e+001	+5.83119e+000	+9.125968e+001	+5.83119e+000	+1.298e-002	+1.298e-002	+1.2393370e+002
+9.059899e+001	+5.13874e+000	+9.059899e+001	+5.13874e+000	+1.268e-002	+1.268e-002	+1.2691103e+002
+9.262825e+001	+5.38126e+000	+9.262825e+001	+5.38126e+000	+1.633e-002	+1.633e-002	+1.3005413e+002
+8.825511e+001	+4.40492e+000	+8.825511e+001	+4.40492e+000	+9.67e-003	+9.67e-003	+1.3318944e+002
+8.743712e+001	+5.89316e+000	+8.743712e+001	+5.89316e+000	+7.59e-003	+7.59e-003	+1.3656619e+002
+8.762589e+001	+4.74469e+000	+8.762589e+001	+4.74469e+000	+8.43e-003	+8.43e-003	+1.3965344e+002
+8.597416e+001	+3.77358e+000	+8.597416e+001	+3.77358e+000	+7.14e-003	+7.14e-003	+1.4268939e+002
+8.866411e+001	+4.90863e+000	+8.866411e+001	+4.90863e+000	+9.74e-003	+9.74e-003	+1.4564320e+002
+8.687081e+001	+5.80108e+000	+8.687081e+001	+5.80108e+000	+7.11e-003	+7.11e-003	+1.4927485e+002
+8.676070e+001	+4.69187e+000	+8.676070e+001	+4.69187e+000	+7.43e-003	+7.43e-003	+1.5207191e+002
+8.565955e+001	+4.48566e+000	+8.565955e+001	+4.48566e+000	+6.43e-003	+6.43e-003	+1.5475545e+002
+8.715396e+001	+5.46702e+000	+8.715396e+001	+5.46702e+000	+7.49e-003	+7.49e-003	+1.5756618e+002
+9.069337e+001	+4.70174e+000	+9.069337e+001	+4.70174e+000	+1.360e-002	+1.360e-002	+1.6018412e+002
+9.325748e+001	+4.67424e+000	+9.325748e+001	+4.67424e+000	+1.947e-002	+1.947e-002	+1.6295598e+002
+8.852254e+001	+3.62576e+000	+8.852254e+001	+3.62576e+000	+1.139e-002	+1.139e-002	+1.6560532e+002
+9.127541e+001	+6.18356e+000	+9.127541e+001	+6.18356e+000	+1.268e-002	+1.268e-002	+1.6836035e+002
+8.608428e+001	+4.72533e+000	+8.608428e+001	+4.72533e+000	+6.73e-003	+6.73e-003	+1.7143527e+002
+8.685508e+001	+5.90829e+000	+8.685508e+001	+5.90829e+000	+7.06e-003	+7.06e-003	+1.7494432e+002
+8.874277e+001	+5.17139e+000	+8.874277e+001	+5.17139e+000	+9.61e-003	+9.61e-003	+1.7809177e+002
+8.580112e+001	+5.42942e+000	+8.580112e+001	+5.42942e+000	+6.28e-003	+6.28e-003	+1.8141803e+002
+8.605281e+001	+4.19192e+000	+8.605281e+001	+4.19192e+000	+6.94e-003	+6.94e-003	+1.8435754e+002
+8.399209e+001	+3.16745e+000	+8.399209e+001	+3.16745e+000	+5.52e-003	+5.52e-003	+1.8791759e+002
+8.619439e+001	+5.02807e+000	+8.619439e+001	+5.02807e+000	+6.74e-003	+6.74e-003	+1.9075904e+002
+9.295860e+001	+5.30086e+000	+9.295860e+001	+5.30086e+000	+1.720e-002	+1.720e-002	+1.9350414e+002
