# Supplementary material for: Neuromotor Noise Is Malleable by Amplifying Perceived Errors
Source: PLoS Comput Biol. 2016 Aug 4;12(8):e1005044. doi: 10.1371/journal.pcbi.1005044 (PMC4973920; doi:10.1371/journal.pcbi.1005044)
Supplement: S1 Dataset — (ZIP) [file pcbi.1005044.s003.zip › DEA 1.5/S2/S2_D2_B1.txt]

+1.0365548e+002	+7.14198e+000	+1.0365548e+002	+7.14198e+000	+4.203e-002	+4.203e-002	+1.577273e+001
+8.468424e+001	+7.46041e+000	+8.468424e+001	+7.46041e+000	+5.47e-003	+5.47e-003	+2.050180e+001
+8.405501e+001	+6.59094e+000	+8.405501e+001	+6.59094e+000	+5.25e-003	+5.25e-003	+2.346349e+001
+7.812454e+001	+3.53224e+000	+7.812454e+001	+3.53224e+000	+7.98e-003	+7.98e-003	+2.603256e+001
+8.554943e+001	+6.33107e+000	+8.554943e+001	+6.33107e+000	+5.94e-003	+5.94e-003	+2.901277e+001
+8.402355e+001	+5.32593e+000	+8.402355e+001	+5.32593e+000	+5.30e-003	+5.30e-003	+3.194400e+001
+8.281229e+001	+5.22715e+000	+8.281229e+001	+5.22715e+000	+5.00e-003	+5.00e-003	+3.507787e+001
+8.762589e+001	+6.88277e+000	+8.762589e+001	+6.88277e+000	+7.56e-003	+7.56e-003	+3.804761e+001
+8.899446e+001	+6.78504e+000	+8.899446e+001	+6.78504e+000	+8.95e-003	+8.95e-003	+4.095575e+001
+8.907311e+001	+6.71802e+000	+8.907311e+001	+6.71802e+000	+9.12e-003	+9.13e-003	+4.407573e+001
+8.789331e+001	+6.56385e+000	+8.789331e+001	+6.56385e+000	+7.84e-003	+7.84e-003	+4.709706e+001
+8.290667e+001	+5.36932e+000	+8.290667e+001	+5.36932e+000	+5.02e-003	+5.02e-003	+4.993985e+001
+8.699666e+001	+5.67132e+000	+8.699666e+001	+5.67132e+000	+7.26e-003	+7.26e-003	+5.276465e+001
+8.199429e+001	+4.46902e+000	+8.199429e+001	+4.46902e+000	+4.99e-003	+4.99e-003	+5.575185e+001
+8.762589e+001	+5.08418e+000	+8.762589e+001	+5.08418e+000	+8.20e-003	+8.20e-003	+5.887828e+001
+8.897873e+001	+6.35271e+000	+8.897873e+001	+6.35271e+000	+9.14e-003	+9.14e-003	+6.180712e+001
+9.170014e+001	+6.26139e+000	+9.170014e+001	+6.26139e+000	+1.331e-002	+1.332e-002	+6.480016e+001
+9.407548e+001	+6.82002e+000	+9.407548e+001	+6.82002e+000	+1.715e-002	+1.715e-002	+6.763254e+001
+8.004368e+001	+4.61322e+000	+8.004368e+001	+4.61322e+000	+5.64e-003	+5.64e-003	+7.050211e+001
+8.488874e+001	+4.43037e+000	+8.488874e+001	+4.43037e+000	+5.84e-003	+5.84e-003	+7.324950e+001
+8.753150e+001	+6.04460e+000	+8.753150e+001	+6.04460e+000	+7.62e-003	+7.62e-003	+7.606153e+001
+9.047314e+001	+5.15565e+000	+9.047314e+001	+5.15565e+000	+1.246e-002	+1.246e-002	+7.890634e+001
+9.097653e+001	+5.11200e+000	+9.097653e+001	+5.11200e+000	+1.344e-002	+1.344e-002	+8.153770e+001
+8.959222e+001	+5.61400e+000	+8.959222e+001	+5.61400e+000	+1.047e-002	+1.047e-002	+8.423764e+001
+8.495167e+001	+5.90043e+000	+8.495167e+001	+5.90043e+000	+5.66e-003	+5.66e-003	+8.697628e+001
+8.531347e+001	+5.88862e+000	+8.531347e+001	+5.88862e+000	+5.86e-003	+5.86e-003	+8.967638e+001
+9.627778e+001	+5.73812e+000	+9.627778e+001	+5.73812e+000	+2.426e-002	+2.426e-002	+9.226602e+001
+8.097180e+001	+4.84808e+000	+8.097180e+001	+4.84808e+000	+5.25e-003	+5.25e-003	+9.484062e+001
+8.808208e+001	+5.99468e+000	+8.808208e+001	+5.99468e+000	+8.29e-003	+8.29e-003	+9.740836e+001
+8.940346e+001	+5.39582e+000	+8.940346e+001	+5.39582e+000	+1.040e-002	+1.040e-002	+1.0006607e+002
+8.746858e+001	+6.14417e+000	+8.746858e+001	+6.14417e+000	+7.60e-003	+7.60e-003	+1.0286109e+002
+8.130214e+001	+5.00383e+000	+8.130214e+001	+5.00383e+000	+5.11e-003	+5.11e-003	+1.0548164e+002
+8.304825e+001	+6.31609e+000	+8.304825e+001	+6.31609e+000	+5.07e-003	+5.07e-003	+1.0835603e+002
+8.729554e+001	+5.85720e+000	+8.729554e+001	+5.85720e+000	+7.48e-003	+7.48e-003	+1.1108498e+002
+8.603708e+001	+6.22528e+000	+8.603708e+001	+6.22528e+000	+6.39e-003	+6.39e-003	+1.1372712e+002
+8.864838e+001	+5.94024e+000	+8.864838e+001	+5.94024e+000	+8.97e-003	+8.97e-003	+1.1651392e+002
+8.842815e+001	+6.21879e+000	+8.842815e+001	+6.21879e+000	+8.53e-003	+8.53e-003	+1.1910700e+002
+9.892054e+001	+6.78820e+000	+9.892054e+001	+6.78820e+000	+2.880e-002	+2.880e-002	+1.2190087e+002
+8.248194e+001	+5.33334e+000	+8.248194e+001	+5.33334e+000	+4.98e-003	+4.98e-003	+1.2441499e+002
+7.847061e+001	+3.04321e+000	+7.847061e+001	+3.04321e+000	+8.05e-003	+8.05e-003	+1.2694286e+002
+8.141226e+001	+4.86263e+000	+8.141226e+001	+4.86263e+000	+5.08e-003	+5.08e-003	+1.2946202e+002
+8.451121e+001	+4.75440e+000	+8.451121e+001	+4.75440e+000	+5.55e-003	+5.55e-003	+1.3201682e+002
+8.831804e+001	+5.16940e+000	+8.831804e+001	+5.16940e+000	+9.03e-003	+9.03e-003	+1.3463993e+002
+8.894727e+001	+5.90565e+000	+8.894727e+001	+5.90565e+000	+9.37e-003	+9.37e-003	+1.3738242e+002
+9.199902e+001	+6.61171e+000	+9.199902e+001	+6.61171e+000	+1.347e-002	+1.347e-002	+1.4003767e+002
+8.912030e+001	+6.57403e+000	+8.912030e+001	+6.57403e+000	+9.21e-003	+9.21e-003	+1.4250689e+002
+7.961895e+001	+4.74108e+000	+7.961895e+001	+4.74108e+000	+5.91e-003	+5.91e-003	+1.4528666e+002
+8.875850e+001	+6.30916e+000	+8.875850e+001	+6.30916e+000	+8.94e-003	+8.94e-003	+1.4788006e+002
+8.938773e+001	+5.68106e+000	+8.938773e+001	+5.68106e+000	+1.013e-002	+1.013e-002	+1.5051874e+002
+8.419659e+001	+4.70647e+000	+8.419659e+001	+4.70647e+000	+5.40e-003	+5.40e-003	+1.5318532e+002
+8.040549e+001	+4.54452e+000	+8.040549e+001	+4.54452e+000	+5.47e-003	+5.47e-003	+1.5581328e+002
+8.465278e+001	+3.90198e+000	+8.465278e+001	+3.90198e+000	+5.82e-003	+5.82e-003	+1.5835660e+002
+8.598989e+001	+4.89233e+000	+8.598989e+001	+4.89233e+000	+6.57e-003	+6.57e-003	+1.6089140e+002
+8.787758e+001	+5.12719e+000	+8.787758e+001	+5.12719e+000	+8.52e-003	+8.52e-003	+1.6352914e+002
+8.759442e+001	+4.84220e+000	+8.759442e+001	+4.84220e+000	+8.35e-003	+8.35e-003	+1.6617920e+002
+8.858546e+001	+5.62392e+000	+8.858546e+001	+5.62392e+000	+9.06e-003	+9.06e-003	+1.6884033e+002
+9.055180e+001	+4.92005e+000	+9.055180e+001	+4.92005e+000	+1.292e-002	+1.293e-002	+1.7150885e+002
+9.423278e+001	+5.80385e+000	+9.423278e+001	+5.80385e+000	+1.907e-002	+1.907e-002	+1.7405189e+002
+8.789331e+001	+6.69082e+000	+8.789331e+001	+6.69082e+000	+7.88e-003	+7.88e-003	+1.7664312e+002
+8.499886e+001	+5.22938e+000	+8.499886e+001	+5.22938e+000	+5.76e-003	+5.76e-003	+1.7930968e+002
