# Supplementary material for: Neuromotor Noise Is Malleable by Amplifying Perceived Errors
Source: PLoS Comput Biol. 2016 Aug 4;12(8):e1005044. doi: 10.1371/journal.pcbi.1005044 (PMC4973920; doi:10.1371/journal.pcbi.1005044)
Supplement: S1 Dataset — (ZIP) [file pcbi.1005044.s003.zip › DEA 1.5/S2/S2_D2_B2.txt]

+8.169541e+001	+6.29634e+000	+8.169541e+001	+6.29634e+000	+5.09e-003	+5.09e-003	+5.76385e+000
+8.779892e+001	+7.35183e+000	+8.779892e+001	+7.35183e+000	+7.51e-003	+7.51e-003	+8.71309e+000
+7.932007e+001	+5.00511e+000	+7.932007e+001	+5.00511e+000	+6.05e-003	+6.05e-003	+1.146942e+001
+8.031111e+001	+5.40761e+000	+8.031111e+001	+5.40761e+000	+5.42e-003	+5.42e-003	+1.417708e+001
+7.727508e+001	+4.48806e+000	+7.727508e+001	+4.48806e+000	+8.26e-003	+8.26e-003	+1.683135e+001
+8.193137e+001	+5.33659e+000	+8.193137e+001	+5.33659e+000	+4.99e-003	+4.99e-003	+1.987247e+001
+9.310017e+001	+5.64125e+000	+9.310017e+001	+5.64125e+000	+1.687e-002	+1.687e-002	+2.253252e+001
+8.908884e+001	+6.43537e+000	+8.908884e+001	+6.43537e+000	+9.24e-003	+9.24e-003	+2.542575e+001
+8.548651e+001	+5.32791e+000	+8.548651e+001	+5.32791e+000	+6.12e-003	+6.12e-003	+2.852308e+001
+7.976053e+001	+4.76581e+000	+7.976053e+001	+4.76581e+000	+5.81e-003	+5.81e-003	+3.150981e+001
+7.543459e+001	+5.44005e+000	+7.543459e+001	+5.44005e+000	+1.000e-002	+1.000e-002	+3.447297e+001
+7.705485e+001	+5.23692e+000	+7.705485e+001	+5.23692e+000	+8.09e-003	+8.09e-003	+3.744501e+001
+7.661439e+001	+5.19401e+000	+7.661439e+001	+5.19401e+000	+8.58e-003	+8.58e-003	+4.033418e+001
+8.094033e+001	+5.10817e+000	+8.094033e+001	+5.10817e+000	+5.23e-003	+5.23e-003	+4.301645e+001
+7.903692e+001	+5.56047e+000	+7.903692e+001	+5.56047e+000	+6.17e-003	+6.17e-003	+4.579430e+001
+7.716496e+001	+4.43368e+000	+7.716496e+001	+4.43368e+000	+8.44e-003	+8.44e-003	+4.838822e+001
+7.980772e+001	+5.95783e+000	+7.980772e+001	+5.95783e+000	+5.63e-003	+5.63e-003	+5.107843e+001
+8.495167e+001	+5.26556e+000	+8.495167e+001	+5.26556e+000	+5.74e-003	+5.74e-003	+5.364865e+001
+7.807734e+001	+5.45677e+000	+7.807734e+001	+5.45677e+000	+6.93e-003	+6.93e-003	+5.611508e+001
+8.219879e+001	+5.88321e+000	+8.219879e+001	+5.88321e+000	+4.97e-003	+4.97e-003	+5.873562e+001
+7.589078e+001	+4.66031e+000	+7.589078e+001	+4.66031e+000	+1.002e-002	+1.002e-002	+6.135382e+001
+8.350444e+001	+5.55225e+000	+8.350444e+001	+5.55225e+000	+5.11e-003	+5.11e-003	+6.388278e+001
+7.656720e+001	+5.13816e+000	+7.656720e+001	+5.13816e+000	+8.70e-003	+8.70e-003	+6.647156e+001
+8.133360e+001	+4.44593e+000	+8.133360e+001	+4.44593e+000	+5.17e-003	+5.17e-003	+6.903147e+001
+8.734273e+001	+4.47613e+000	+8.734273e+001	+4.47613e+000	+8.27e-003	+8.27e-003	+7.167612e+001
+8.649327e+001	+5.61774e+000	+8.649327e+001	+5.61774e+000	+6.78e-003	+6.78e-003	+7.428053e+001
+8.473144e+001	+4.73709e+000	+8.473144e+001	+4.73709e+000	+5.68e-003	+5.68e-003	+7.696747e+001
+8.661912e+001	+6.00601e+000	+8.661912e+001	+6.00601e+000	+6.88e-003	+6.88e-003	+7.959068e+001
+8.819219e+001	+4.31921e+000	+8.819219e+001	+4.31921e+000	+9.66e-003	+9.66e-003	+8.216781e+001
+9.412267e+001	+4.18595e+000	+9.412267e+001	+4.18595e+000	+2.362e-002	+2.362e-002	+8.473949e+001
+9.114957e+001	+4.63323e+000	+9.114957e+001	+4.63323e+000	+1.468e-002	+1.468e-002	+8.730861e+001
+8.877423e+001	+5.06678e+000	+8.877423e+001	+5.06678e+000	+9.77e-003	+9.77e-003	+9.012736e+001
+8.820792e+001	+4.21017e+000	+8.820792e+001	+4.21017e+000	+9.85e-003	+9.85e-003	+9.280718e+001
+8.525055e+001	+4.09926e+000	+8.525055e+001	+4.09926e+000	+6.23e-003	+6.23e-003	+9.547884e+001
+9.365075e+001	+6.25874e+000	+9.365075e+001	+6.25874e+000	+1.703e-002	+1.703e-002	+9.812833e+001
+8.583258e+001	+4.14935e+000	+8.583258e+001	+4.14935e+000	+6.77e-003	+6.77e-003	+1.0080401e+002
+8.185272e+001	+4.25854e+000	+8.185272e+001	+4.25854e+000	+5.05e-003	+5.05e-003	+1.0343235e+002
+8.506178e+001	+4.25573e+000	+8.506178e+001	+4.25573e+000	+6.01e-003	+6.01e-003	+1.0637879e+002
+8.389771e+001	+4.19017e+000	+8.389771e+001	+4.19017e+000	+5.34e-003	+5.34e-003	+1.0900967e+002
+8.477863e+001	+3.45891e+000	+8.477863e+001	+3.45891e+000	+6.05e-003	+6.05e-003	+1.1183723e+002
+8.995403e+001	+4.48963e+000	+8.995403e+001	+4.48963e+000	+1.251e-002	+1.250e-002	+1.1466117e+002
+8.830231e+001	+4.23713e+000	+8.830231e+001	+4.23713e+000	+9.95e-003	+9.95e-003	+1.1718605e+002
+9.435863e+001	+4.15246e+000	+9.435863e+001	+4.15246e+000	+2.447e-002	+2.447e-002	+1.1990011e+002
+9.369794e+001	+5.55354e+000	+9.369794e+001	+5.55354e+000	+1.835e-002	+1.835e-002	+1.2243288e+002
+8.764162e+001	+3.79676e+000	+8.764162e+001	+3.79676e+000	+9.48e-003	+9.48e-003	+1.2498089e+002
+9.203048e+001	+3.31692e+000	+9.203048e+001	+3.31692e+000	+2.166e-002	+2.166e-002	+1.2769447e+002
+9.640362e+001	+4.36215e+000	+9.640362e+001	+4.36215e+000	+2.977e-002	+2.977e-002	+1.3039141e+002
+8.776746e+001	+3.78136e+000	+8.776746e+001	+3.78136e+000	+9.69e-003	+9.69e-003	+1.3306188e+002
+9.242375e+001	+4.02566e+000	+9.242375e+001	+4.02566e+000	+1.950e-002	+1.950e-002	+1.3575513e+002
+9.797669e+001	+4.98166e+000	+9.797669e+001	+4.98166e+000	+3.178e-002	+3.178e-002	+1.3841738e+002
+8.753150e+001	+3.64783e+000	+8.753150e+001	+3.64783e+000	+9.50e-003	+9.50e-003	+1.4108646e+002
+8.775173e+001	+4.20095e+000	+8.775173e+001	+4.20095e+000	+9.12e-003	+9.12e-003	+1.4388845e+002
+9.866884e+001	+4.42938e+000	+9.866884e+001	+4.42938e+000	+3.696e-002	+3.696e-002	+1.4645161e+002
+8.820792e+001	+5.04842e+000	+8.820792e+001	+5.04842e+000	+8.97e-003	+8.97e-003	+1.4912771e+002
+9.033157e+001	+4.26585e+000	+9.033157e+001	+4.26585e+000	+1.372e-002	+1.372e-002	+1.5183951e+002
+9.673397e+001	+3.93912e+000	+9.673397e+001	+3.93912e+000	+3.338e-002	+3.338e-002	+1.5446524e+002
+9.404402e+001	+4.41143e+000	+9.404402e+001	+4.41143e+000	+2.246e-002	+2.246e-002	+1.5707600e+002
+8.792477e+001	+4.20459e+000	+8.792477e+001	+4.20459e+000	+9.40e-003	+9.40e-003	+1.5963949e+002
+8.838096e+001	+4.29837e+000	+8.838096e+001	+4.29837e+000	+1.000e-002	+1.000e-002	+1.6267764e+002
+9.684408e+001	+4.63568e+000	+9.684408e+001	+4.63568e+000	+2.981e-002	+2.981e-002	+1.6535957e+002
