# Supplementary material for: Neuromotor Noise Is Malleable by Amplifying Perceived Errors
Source: PLoS Comput Biol. 2016 Aug 4;12(8):e1005044. doi: 10.1371/journal.pcbi.1005044 (PMC4973920; doi:10.1371/journal.pcbi.1005044)
Supplement: S1 Dataset — (ZIP) [file pcbi.1005044.s003.zip › DEA 1.5/S2/S2_D2_B3.txt]

+8.043695e+001	+3.95301e+000	+8.043695e+001	+3.95301e+000	+5.55e-003	+5.55e-003	+4.95918e+000
+9.258106e+001	+4.33432e+000	+9.258106e+001	+4.33432e+000	+1.881e-002	+1.881e-002	+7.74920e+000
+8.352017e+001	+5.27659e+000	+8.352017e+001	+5.27659e+000	+5.13e-003	+5.13e-003	+1.040365e+001
+9.017426e+001	+5.74000e+000	+9.017426e+001	+5.74000e+000	+1.127e-002	+1.127e-002	+1.325229e+001
+8.781465e+001	+4.22408e+000	+8.781465e+001	+4.22408e+000	+9.19e-003	+9.19e-003	+1.580264e+001
+8.208868e+001	+4.13635e+000	+8.208868e+001	+4.13635e+000	+5.01e-003	+5.01e-003	+1.853740e+001
+9.490920e+001	+4.89025e+000	+9.490920e+001	+4.89025e+000	+2.311e-002	+2.311e-002	+2.129771e+001
+8.551797e+001	+4.26786e+000	+8.551797e+001	+4.26786e+000	+6.38e-003	+6.38e-003	+2.378212e+001
+7.872230e+001	+2.66468e+000	+7.872230e+001	+2.66468e+000	+8.19e-003	+8.19e-003	+2.668295e+001
+8.860119e+001	+5.16852e+000	+8.860119e+001	+5.16852e+000	+9.43e-003	+9.43e-003	+2.957409e+001
+8.820792e+001	+4.24415e+000	+8.820792e+001	+4.24415e+000	+9.79e-003	+9.79e-003	+3.244902e+001
+8.921469e+001	+4.19534e+000	+8.921469e+001	+4.19534e+000	+1.163e-002	+1.163e-002	+3.539444e+001
+8.713823e+001	+3.73622e+000	+8.713823e+001	+3.73622e+000	+8.75e-003	+8.75e-003	+3.801503e+001
+8.518763e+001	+3.76020e+000	+8.518763e+001	+3.76020e+000	+6.29e-003	+6.29e-003	+4.069950e+001
+8.531347e+001	+4.76309e+000	+8.531347e+001	+4.76309e+000	+6.06e-003	+6.06e-003	+4.340266e+001
+8.754723e+001	+2.91594e+000	+8.754723e+001	+2.91594e+000	+1.108e-002	+1.108e-002	+4.598180e+001
+8.803488e+001	+4.28589e+000	+8.803488e+001	+4.28589e+000	+9.48e-003	+9.48e-003	+4.863648e+001
+8.882142e+001	+3.58273e+000	+8.882142e+001	+3.58273e+000	+1.212e-002	+1.212e-002	+5.234324e+001
+8.927761e+001	+4.65280e+000	+8.927761e+001	+4.65280e+000	+1.102e-002	+1.102e-002	+5.502693e+001
+8.721689e+001	+4.23448e+000	+8.721689e+001	+4.23448e+000	+8.34e-003	+8.34e-003	+5.759389e+001
+8.699666e+001	+4.38206e+000	+8.699666e+001	+4.38206e+000	+7.91e-003	+7.91e-003	+6.048385e+001
+8.713823e+001	+4.22439e+000	+8.713823e+001	+4.22439e+000	+8.23e-003	+8.23e-003	+6.318675e+001
+8.893153e+001	+4.45504e+000	+8.893153e+001	+4.45504e+000	+1.070e-002	+1.070e-002	+6.590734e+001
+9.026865e+001	+3.56108e+000	+9.026865e+001	+3.56108e+000	+1.557e-002	+1.557e-002	+6.877707e+001
+8.852254e+001	+3.77717e+000	+8.852254e+001	+3.77717e+000	+1.108e-002	+1.108e-002	+7.128554e+001
+8.816073e+001	+4.72411e+000	+8.816073e+001	+4.72411e+000	+9.18e-003	+9.18e-003	+7.396124e+001
+8.627304e+001	+3.73293e+000	+8.627304e+001	+3.73293e+000	+7.51e-003	+7.51e-003	+7.674115e+001
+8.897873e+001	+4.80866e+000	+8.897873e+001	+4.80866e+000	+1.035e-002	+1.035e-002	+7.969054e+001
+9.223498e+001	+4.35491e+000	+9.223498e+001	+4.35491e+000	+1.788e-002	+1.788e-002	+8.257441e+001
+8.863265e+001	+4.83201e+000	+8.863265e+001	+4.83201e+000	+9.77e-003	+9.77e-003	+8.543727e+001
+8.628878e+001	+4.09526e+000	+8.628878e+001	+4.09526e+000	+7.29e-003	+7.29e-003	+8.822876e+001
+9.212487e+001	+4.32601e+000	+9.212487e+001	+4.32601e+000	+1.771e-002	+1.771e-002	+9.123753e+001
+8.768881e+001	+4.59410e+000	+8.768881e+001	+4.59410e+000	+8.64e-003	+8.64e-003	+9.387424e+001
+8.600562e+001	+4.07106e+000	+8.600562e+001	+4.07106e+000	+6.99e-003	+6.99e-003	+9.664725e+001
+8.301679e+001	+3.65024e+000	+8.301679e+001	+3.65024e+000	+5.09e-003	+5.09e-003	+9.936602e+001
+8.727981e+001	+3.67320e+000	+8.727981e+001	+3.67320e+000	+9.06e-003	+9.06e-003	+1.0208790e+002
+8.767308e+001	+4.02053e+000	+8.767308e+001	+4.02053e+000	+9.23e-003	+9.23e-003	+1.0483723e+002
+8.194710e+001	+3.67412e+000	+8.194710e+001	+3.67412e+000	+5.04e-003	+5.04e-003	+1.0772716e+002
+8.647754e+001	+4.30318e+000	+8.647754e+001	+4.30318e+000	+7.38e-003	+7.38e-003	+1.1034420e+002
+8.528201e+001	+3.57909e+000	+8.528201e+001	+3.57909e+000	+6.47e-003	+6.47e-003	+1.1296862e+002
+9.023718e+001	+4.39197e+000	+9.023718e+001	+4.39197e+000	+1.326e-002	+1.326e-002	+1.1581777e+002
+8.591124e+001	+3.76521e+000	+8.591124e+001	+3.76521e+000	+7.05e-003	+7.05e-003	+1.1860040e+002
+9.517663e+001	+3.52557e+000	+9.517663e+001	+3.52557e+000	+3.082e-002	+3.082e-002	+1.2136519e+002
+8.858546e+001	+4.24991e+000	+8.858546e+001	+4.24991e+000	+1.041e-002	+1.041e-002	+1.2415293e+002
+9.313163e+001	+4.41298e+000	+9.313163e+001	+4.41298e+000	+1.998e-002	+1.998e-002	+1.2704280e+002
+9.281702e+001	+4.14378e+000	+9.281702e+001	+4.14378e+000	+2.011e-002	+2.011e-002	+1.2952368e+002
+9.141699e+001	+4.62780e+000	+9.141699e+001	+4.62780e+000	+1.526e-002	+1.526e-002	+1.3206561e+002
+9.744185e+001	+4.55491e+000	+9.744185e+001	+4.55491e+000	+3.213e-002	+3.213e-002	+1.3471757e+002
+9.369794e+001	+4.48968e+000	+9.369794e+001	+4.48968e+000	+2.123e-002	+2.123e-002	+1.3740545e+002
+9.052034e+001	+4.30122e+000	+9.052034e+001	+4.30122e+000	+1.405e-002	+1.405e-002	+1.4018464e+002
+8.905738e+001	+2.97437e+000	+8.905738e+001	+2.97437e+000	+1.462e-002	+1.462e-002	+1.4305678e+002
+8.856973e+001	+4.35370e+000	+8.856973e+001	+4.35370e+000	+1.023e-002	+1.023e-002	+1.4605756e+002
+8.923042e+001	+3.85883e+000	+8.923042e+001	+3.85883e+000	+1.234e-002	+1.234e-002	+1.4906443e+002
+8.772027e+001	+4.92745e+000	+8.772027e+001	+4.92745e+000	+8.43e-003	+8.43e-003	+1.5204390e+002
+9.649801e+001	+6.05818e+000	+9.649801e+001	+6.05818e+000	+2.403e-002	+2.403e-002	+1.5496012e+002
+8.303252e+001	+4.32254e+000	+8.303252e+001	+4.32254e+000	+5.03e-003	+5.03e-003	+1.5775568e+002
+8.122349e+001	+2.77298e+000	+8.122349e+001	+2.77298e+000	+5.29e-003	+5.29e-003	+1.6090333e+002
+9.165295e+001	+4.23313e+000	+9.165295e+001	+4.23313e+000	+1.682e-002	+1.682e-002	+1.6371972e+002
+8.732700e+001	+2.65708e+000	+8.732700e+001	+2.65708e+000	+1.135e-002	+1.135e-002	+1.6633877e+002
+8.850681e+001	+4.92180e+000	+8.850681e+001	+4.92180e+000	+9.52e-003	+9.52e-003	+1.6915277e+002
