# Supplementary material for: Neuromotor Noise Is Malleable by Amplifying Perceived Errors
Source: PLoS Comput Biol. 2016 Aug 4;12(8):e1005044. doi: 10.1371/journal.pcbi.1005044 (PMC4973920; doi:10.1371/journal.pcbi.1005044)
Supplement: S1 Dataset — (ZIP) [file pcbi.1005044.s003.zip › DEA 1.5/S2/S2_D2_B4.txt]

+9.063045e+001	+4.64239e+000	+9.063045e+001	+4.64239e+000	+1.357e-002	+1.357e-002	+5.65428e+000
+9.505078e+001	+5.52133e+000	+9.505078e+001	+5.52133e+000	+2.168e-002	+2.168e-002	+8.67742e+000
+8.130214e+001	+4.34828e+000	+8.130214e+001	+4.34828e+000	+5.15e-003	+5.15e-003	+1.167453e+001
+8.817646e+001	+5.51860e+000	+8.817646e+001	+5.51860e+000	+8.61e-003	+8.61e-003	+1.452053e+001
+8.507751e+001	+6.05458e+000	+8.507751e+001	+6.05458e+000	+5.71e-003	+5.71e-003	+1.735459e+001
+8.001222e+001	+3.44360e+000	+8.001222e+001	+3.44360e+000	+5.96e-003	+5.96e-003	+2.005553e+001
+8.479436e+001	+5.74370e+000	+8.479436e+001	+5.74370e+000	+5.64e-003	+5.64e-003	+2.283552e+001
+7.983918e+001	+4.66181e+000	+7.983918e+001	+4.66181e+000	+5.79e-003	+5.79e-003	+2.572866e+001
+8.606855e+001	+5.51078e+000	+8.606855e+001	+5.51078e+000	+6.46e-003	+6.46e-003	+2.837442e+001
+8.959222e+001	+4.99822e+000	+8.959222e+001	+4.99822e+000	+1.114e-002	+1.114e-002	+3.107292e+001
+8.490447e+001	+5.31370e+000	+8.490447e+001	+5.31370e+000	+5.76e-003	+5.76e-003	+3.367378e+001
+8.345725e+001	+5.31216e+000	+8.345725e+001	+5.31216e+000	+5.11e-003	+5.11e-003	+3.618592e+001
+8.595843e+001	+5.03791e+000	+8.595843e+001	+5.03791e+000	+6.55e-003	+6.55e-003	+3.879550e+001
+8.466851e+001	+5.01239e+000	+8.466851e+001	+5.01239e+000	+5.62e-003	+5.62e-003	+4.133313e+001
+8.973380e+001	+5.28193e+000	+8.973380e+001	+5.28193e+000	+1.103e-002	+1.103e-002	+4.393889e+001
+8.647754e+001	+4.39997e+000	+8.647754e+001	+4.39997e+000	+7.28e-003	+7.28e-003	+4.642436e+001
+8.696520e+001	+4.14818e+000	+8.696520e+001	+4.14818e+000	+8.05e-003	+8.05e-003	+4.911118e+001
+8.542359e+001	+4.17067e+000	+8.542359e+001	+4.17067e+000	+6.34e-003	+6.34e-003	+5.177687e+001
+8.844388e+001	+4.33818e+000	+8.844388e+001	+4.33818e+000	+1.005e-002	+1.005e-002	+5.433343e+001
+9.050461e+001	+4.94883e+000	+9.050461e+001	+4.94883e+000	+1.281e-002	+1.281e-002	+5.708445e+001
+8.677643e+001	+3.95179e+000	+8.677643e+001	+3.95179e+000	+7.97e-003	+7.97e-003	+5.959433e+001
+9.649801e+001	+4.75114e+000	+9.649801e+001	+4.75114e+000	+2.823e-002	+2.823e-002	+6.212966e+001
+9.031584e+001	+5.07671e+000	+9.031584e+001	+5.07671e+000	+1.229e-002	+1.229e-002	+6.466242e+001
+8.561236e+001	+4.19180e+000	+8.561236e+001	+4.19180e+000	+6.54e-003	+6.54e-003	+6.727368e+001
+9.253387e+001	+5.74520e+000	+9.253387e+001	+5.74520e+000	+1.552e-002	+1.552e-002	+7.015399e+001
+8.363029e+001	+3.56997e+000	+8.363029e+001	+3.56997e+000	+5.29e-003	+5.29e-003	+7.283858e+001
+9.220352e+001	+4.36376e+000	+9.220352e+001	+4.36376e+000	+1.779e-002	+1.779e-002	+7.577862e+001
+8.293813e+001	+3.93450e+000	+8.293813e+001	+3.93450e+000	+5.02e-003	+5.02e-003	+7.849525e+001
+8.968661e+001	+4.67822e+000	+8.968661e+001	+4.67822e+000	+1.172e-002	+1.172e-002	+8.129425e+001
+8.839669e+001	+4.40684e+000	+8.839669e+001	+4.40684e+000	+9.88e-003	+9.88e-003	+8.381320e+001
+8.710677e+001	+4.74218e+000	+8.710677e+001	+4.74218e+000	+7.80e-003	+7.80e-003	+8.663673e+001
+9.910930e+001	+4.79287e+000	+9.910930e+001	+4.79287e+000	+3.638e-002	+3.638e-002	+8.939089e+001
+9.291140e+001	+4.15181e+000	+9.291140e+001	+4.15181e+000	+2.034e-002	+2.034e-002	+9.189045e+001
+8.830231e+001	+3.85933e+000	+8.830231e+001	+3.85933e+000	+1.052e-002	+1.052e-002	+9.428681e+001
+9.210914e+001	+4.41755e+000	+9.210914e+001	+4.41755e+000	+1.738e-002	+1.738e-002	+9.705416e+001
+9.058326e+001	+4.08419e+000	+9.058326e+001	+4.08419e+000	+1.471e-002	+1.471e-002	+9.962615e+001
+9.034730e+001	+4.83623e+000	+9.034730e+001	+4.83623e+000	+1.268e-002	+1.268e-002	+1.0227727e+002
+8.455840e+001	+3.68099e+000	+8.455840e+001	+3.68099e+000	+5.83e-003	+5.83e-003	+1.0484181e+002
+9.237656e+001	+4.19664e+000	+9.237656e+001	+4.19664e+000	+1.875e-002	+1.875e-002	+1.0750856e+002
+8.723262e+001	+3.89472e+000	+8.723262e+001	+3.89472e+000	+8.69e-003	+8.69e-003	+1.1004823e+002
+9.682835e+001	+4.11542e+000	+9.682835e+001	+4.11542e+000	+3.258e-002	+3.258e-002	+1.1270814e+002
+9.292714e+001	+4.10314e+000	+9.292714e+001	+4.10314e+000	+2.057e-002	+2.057e-002	+1.1535622e+002
+8.702812e+001	+4.20663e+000	+8.702812e+001	+4.20663e+000	+8.08e-003	+8.08e-003	+1.1805524e+002
+9.100799e+001	+3.43753e+000	+9.100799e+001	+3.43753e+000	+1.802e-002	+1.802e-002	+1.2091186e+002
+9.830704e+001	+4.22589e+000	+9.830704e+001	+4.22589e+000	+3.700e-002	+3.700e-002	+1.2365158e+002
+9.357209e+001	+5.02568e+000	+9.357209e+001	+5.02568e+000	+1.928e-002	+1.928e-002	+1.2647001e+002
+8.864838e+001	+4.24490e+000	+8.864838e+001	+4.24490e+000	+1.051e-002	+1.051e-002	+1.2928656e+002
+9.635643e+001	+5.60988e+000	+9.635643e+001	+5.60988e+000	+2.481e-002	+2.481e-002	+1.3194243e+002
+9.462605e+001	+3.85618e+000	+9.462605e+001	+3.85618e+000	+2.683e-002	+2.683e-002	+1.3444961e+002
+9.553843e+001	+4.44608e+000	+9.553843e+001	+4.44608e+000	+2.667e-002	+2.667e-002	+1.3709234e+002
+9.874750e+001	+5.37550e+000	+9.874750e+001	+5.37550e+000	+3.252e-002	+3.252e-002	+1.4016734e+002
+9.129114e+001	+3.35369e+000	+9.129114e+001	+3.35369e+000	+1.922e-002	+1.922e-002	+1.4349807e+002
+9.538113e+001	+3.91283e+000	+9.538113e+001	+3.91283e+000	+2.896e-002	+2.896e-002	+1.4616172e+002
+9.437436e+001	+4.43427e+000	+9.437436e+001	+4.43427e+000	+2.330e-002	+2.330e-002	+1.4896252e+002
+9.640362e+001	+4.42477e+000	+9.640362e+001	+4.42477e+000	+2.945e-002	+2.945e-002	+1.5166707e+002
+8.490447e+001	+3.61065e+000	+8.490447e+001	+3.61065e+000	+6.10e-003	+6.10e-003	+1.5503121e+002
+8.844388e+001	+4.23280e+000	+8.844388e+001	+4.23280e+000	+1.019e-002	+1.019e-002	+1.5809410e+002
+9.426425e+001	+3.33455e+000	+9.426425e+001	+3.33455e+000	+2.900e-002	+2.900e-002	+1.6071194e+002
+9.193610e+001	+3.80181e+000	+9.193610e+001	+3.80181e+000	+1.905e-002	+1.905e-002	+1.6345236e+002
+9.336760e+001	+3.70726e+000	+9.336760e+001	+3.70726e+000	+2.369e-002	+2.369e-002	+1.6606935e+002
