# Supplementary material for: Neuromotor Noise Is Malleable by Amplifying Perceived Errors
Source: PLoS Comput Biol. 2016 Aug 4;12(8):e1005044. doi: 10.1371/journal.pcbi.1005044 (PMC4973920; doi:10.1371/journal.pcbi.1005044)
Supplement: S1 Dataset — (ZIP) [file pcbi.1005044.s003.zip › DEA 1.5/S2/S2_D3_B1.txt]

+7.780992e+001	+4.43482e+000	+7.780992e+001	+4.43482e+000	+7.69e-003	+7.69e-003	+7.83199e+000
+8.506178e+001	+5.14876e+000	+8.506178e+001	+5.14876e+000	+5.85e-003	+5.85e-003	+1.128443e+001
+8.743712e+001	+4.46082e+000	+8.743712e+001	+4.46082e+000	+8.45e-003	+8.45e-003	+1.446989e+001
+8.196283e+001	+4.43488e+000	+8.196283e+001	+4.43488e+000	+4.99e-003	+4.99e-003	+1.759598e+001
+8.838096e+001	+4.77349e+000	+8.838096e+001	+4.77349e+000	+9.49e-003	+9.49e-003	+2.079443e+001
+8.347298e+001	+5.28375e+000	+8.347298e+001	+5.28375e+000	+5.11e-003	+5.11e-003	+2.411020e+001
+8.625731e+001	+4.88458e+000	+8.625731e+001	+4.88458e+000	+6.82e-003	+6.82e-003	+2.722343e+001
+8.142799e+001	+4.45012e+000	+8.142799e+001	+4.45012e+000	+5.09e-003	+5.09e-003	+3.049207e+001
+8.805062e+001	+5.39721e+000	+8.805062e+001	+5.39721e+000	+8.53e-003	+8.53e-003	+3.338335e+001
+8.447974e+001	+4.16956e+000	+8.447974e+001	+4.16956e+000	+5.62e-003	+5.62e-003	+3.632233e+001
+8.386625e+001	+4.09760e+000	+8.386625e+001	+4.09760e+000	+5.33e-003	+5.33e-003	+3.940213e+001
+9.506651e+001	+5.56951e+000	+9.506651e+001	+5.56951e+000	+2.158e-002	+2.158e-002	+4.236111e+001
+8.702812e+001	+5.11888e+000	+8.702812e+001	+5.11888e+000	+7.50e-003	+7.50e-003	+4.501597e+001
+9.602609e+001	+5.80209e+000	+9.602609e+001	+5.80209e+000	+2.344e-002	+2.344e-002	+4.797635e+001
+8.965515e+001	+4.87302e+000	+8.965515e+001	+4.87302e+000	+1.139e-002	+1.138e-002	+5.065631e+001
+9.171587e+001	+4.66986e+000	+9.171587e+001	+4.66986e+000	+1.581e-002	+1.581e-002	+5.328986e+001
+8.613147e+001	+4.12318e+000	+8.613147e+001	+4.12318e+000	+7.06e-003	+7.06e-003	+5.621267e+001
+8.866411e+001	+4.97522e+000	+8.866411e+001	+4.97522e+000	+9.70e-003	+9.70e-003	+5.949077e+001
+8.503032e+001	+3.92658e+000	+8.503032e+001	+3.92658e+000	+6.09e-003	+6.09e-003	+6.263232e+001
+9.014280e+001	+4.83060e+000	+9.014280e+001	+4.83060e+000	+1.230e-002	+1.230e-002	+6.559027e+001
+8.679216e+001	+4.56413e+000	+8.679216e+001	+4.56413e+000	+7.54e-003	+7.54e-003	+6.810594e+001
+9.102372e+001	+3.96964e+000	+9.102372e+001	+3.96964e+000	+1.609e-002	+1.609e-002	+7.091125e+001
+9.014280e+001	+4.59434e+000	+9.014280e+001	+4.59434e+000	+1.270e-002	+1.270e-002	+7.347914e+001
+8.436963e+001	+4.91306e+000	+8.436963e+001	+4.91306e+000	+5.51e-003	+5.51e-003	+7.623729e+001
+9.371367e+001	+5.38193e+000	+9.371367e+001	+5.38193e+000	+1.875e-002	+1.875e-002	+7.944076e+001
+8.910457e+001	+4.39729e+000	+8.910457e+001	+4.39729e+000	+1.109e-002	+1.109e-002	+8.228148e+001
+8.974953e+001	+4.27220e+000	+8.974953e+001	+4.27220e+000	+1.252e-002	+1.252e-002	+8.543140e+001
+8.740566e+001	+4.66311e+000	+8.740566e+001	+4.66311e+000	+8.24e-003	+8.24e-003	+8.836199e+001
+9.114957e+001	+4.12701e+000	+9.114957e+001	+4.12701e+000	+1.592e-002	+1.592e-002	+9.136635e+001
+8.458986e+001	+3.89996e+000	+8.458986e+001	+3.89996e+000	+5.75e-003	+5.75e-003	+9.453498e+001
+9.039449e+001	+4.40985e+000	+9.039449e+001	+4.40985e+000	+1.355e-002	+1.355e-002	+9.788404e+001
+9.226645e+001	+5.53580e+000	+9.226645e+001	+5.53580e+000	+1.530e-002	+1.530e-002	+1.0074512e+002
+8.765735e+001	+5.03379e+000	+8.765735e+001	+5.03379e+000	+8.27e-003	+8.27e-003	+1.0364178e+002
+9.118103e+001	+4.88293e+000	+9.118103e+001	+4.88293e+000	+1.423e-002	+1.423e-002	+1.0676685e+002
+8.326848e+001	+5.12014e+000	+8.326848e+001	+5.12014e+000	+5.14e-003	+5.14e-003	+1.0971834e+002
+8.801915e+001	+5.04192e+000	+8.801915e+001	+5.04192e+000	+8.74e-003	+8.74e-003	+1.1256121e+002
+8.839669e+001	+5.50345e+000	+8.839669e+001	+5.50345e+000	+8.89e-003	+8.89e-003	+1.1539684e+002
+8.466851e+001	+5.75655e+000	+8.466851e+001	+5.75655e+000	+5.56e-003	+5.56e-003	+1.1837258e+002
+8.523482e+001	+5.93402e+000	+8.523482e+001	+5.93402e+000	+5.85e-003	+5.85e-003	+1.2122931e+002
+8.186845e+001	+5.37895e+000	+8.186845e+001	+5.37895e+000	+5.00e-003	+5.00e-003	+1.2399514e+002
+8.479436e+001	+5.47220e+000	+8.479436e+001	+5.47220e+000	+5.61e-003	+5.61e-003	+1.2673872e+002
+8.328421e+001	+5.40302e+000	+8.328421e+001	+5.40302e+000	+5.12e-003	+5.12e-003	+1.2936273e+002
+8.578539e+001	+4.28474e+000	+8.578539e+001	+4.28474e+000	+6.62e-003	+6.62e-003	+1.3189868e+002
+8.756296e+001	+5.89430e+000	+8.756296e+001	+5.89430e+000	+7.77e-003	+7.77e-003	+1.3448682e+002
+8.227744e+001	+6.31210e+000	+8.227744e+001	+6.31210e+000	+5.00e-003	+5.00e-003	+1.3720038e+002
+8.455840e+001	+5.92143e+000	+8.455840e+001	+5.92143e+000	+5.48e-003	+5.48e-003	+1.3986945e+002
+8.595843e+001	+5.24722e+000	+8.595843e+001	+5.24722e+000	+6.44e-003	+6.44e-003	+1.4255931e+002
+8.721689e+001	+6.64022e+000	+8.721689e+001	+6.64022e+000	+7.15e-003	+7.15e-003	+1.4498782e+002
+8.215160e+001	+5.56312e+000	+8.215160e+001	+5.56312e+000	+4.99e-003	+4.99e-003	+1.4756787e+002
+8.622585e+001	+4.59431e+000	+8.622585e+001	+4.59431e+000	+6.94e-003	+6.94e-003	+1.5010363e+002
+7.653574e+001	+5.77243e+000	+7.653574e+001	+5.77243e+000	+8.41e-003	+8.41e-003	+1.5271838e+002
+7.741665e+001	+4.87334e+000	+7.741665e+001	+4.87334e+000	+7.87e-003	+7.87e-003	+1.5521977e+002
+8.279656e+001	+6.24660e+000	+8.279656e+001	+6.24660e+000	+5.07e-003	+5.07e-003	+1.5784010e+002
+8.098753e+001	+4.71625e+000	+8.098753e+001	+4.71625e+000	+5.27e-003	+5.27e-003	+1.6035113e+002
+8.523482e+001	+4.83898e+000	+8.523482e+001	+4.83898e+000	+6.05e-003	+6.05e-003	+1.6289526e+002
+7.532447e+001	+4.69920e+000	+7.532447e+001	+4.69920e+000	+1.085e-002	+1.085e-002	+1.6529157e+002
+7.935153e+001	+5.90629e+000	+7.935153e+001	+5.90629e+000	+5.88e-003	+5.88e-003	+1.6771292e+002
+8.201002e+001	+5.91621e+000	+8.201002e+001	+5.91621e+000	+5.07e-003	+5.07e-003	+1.7010646e+002
+7.541885e+001	+4.57015e+000	+7.541885e+001	+4.57015e+000	+1.086e-002	+1.086e-002	+1.7264504e+002
+8.447974e+001	+6.20787e+000	+8.447974e+001	+6.20787e+000	+5.44e-003	+5.44e-003	+1.7515989e+002
