# Supplementary material for: Neuromotor Noise Is Malleable by Amplifying Perceived Errors
Source: PLoS Comput Biol. 2016 Aug 4;12(8):e1005044. doi: 10.1371/journal.pcbi.1005044 (PMC4973920; doi:10.1371/journal.pcbi.1005044)
Supplement: S1 Dataset — (ZIP) [file pcbi.1005044.s003.zip › DEA 1.5/S2/S2_D3_B2.txt]

+8.638316e+001	+6.36017e+000	+8.638316e+001	+6.36017e+000	+6.53e-003	+6.53e-003	+5.29438e+000
+8.015380e+001	+5.62651e+000	+8.015380e+001	+5.62651e+000	+5.49e-003	+5.49e-003	+8.26490e+000
+8.576966e+001	+6.37875e+000	+8.576966e+001	+6.37875e+000	+6.17e-003	+6.17e-003	+1.082444e+001
+8.481009e+001	+6.73021e+000	+8.481009e+001	+6.73021e+000	+5.59e-003	+5.59e-003	+1.327999e+001
+7.894253e+001	+5.97044e+000	+7.894253e+001	+5.97044e+000	+6.14e-003	+6.14e-003	+1.579401e+001
+8.389771e+001	+6.07221e+000	+8.389771e+001	+6.07221e+000	+5.23e-003	+5.23e-003	+1.838302e+001
+7.895826e+001	+7.78986e+000	+7.895826e+001	+7.78986e+000	+5.91e-003	+5.91e-003	+2.080119e+001
+7.909984e+001	+5.57291e+000	+7.909984e+001	+5.57291e+000	+6.15e-003	+6.15e-003	+2.324255e+001
+7.831331e+001	+5.24482e+000	+7.831331e+001	+5.24482e+000	+6.84e-003	+6.84e-003	+2.573070e+001
+7.046368e+001	+5.61576e+000	+7.046368e+001	+5.61576e+000	+1.874e-002	+1.874e-002	+2.794499e+001
+7.129741e+001	+5.40214e+000	+7.129741e+001	+5.40214e+000	+1.733e-002	+1.733e-002	+3.087280e+001
+7.222552e+001	+5.32246e+000	+7.222552e+001	+5.32246e+000	+1.556e-002	+1.556e-002	+3.365534e+001
+7.946165e+001	+6.90266e+000	+7.946165e+001	+6.90266e+000	+5.76e-003	+5.76e-003	+3.674334e+001
+7.840769e+001	+8.20555e+000	+7.840769e+001	+8.20555e+000	+6.24e-003	+6.24e-003	+3.937860e+001
+7.074683e+001	+3.97311e+000	+7.074683e+001	+3.97311e+000	+2.251e-002	+2.251e-002	+4.219979e+001
+8.558089e+001	+7.49303e+000	+8.558089e+001	+7.49303e+000	+5.88e-003	+5.88e-003	+4.512335e+001
+7.541885e+001	+5.97457e+000	+7.541885e+001	+5.97457e+000	+9.62e-003	+9.62e-003	+4.777843e+001
+7.840769e+001	+5.92948e+000	+7.840769e+001	+5.92948e+000	+6.52e-003	+6.52e-003	+5.050984e+001
+8.202575e+001	+6.38402e+000	+8.202575e+001	+6.38402e+000	+5.10e-003	+5.10e-003	+5.314111e+001
+7.571774e+001	+5.68230e+000	+7.571774e+001	+5.68230e+000	+9.41e-003	+9.41e-003	+5.562108e+001
+8.501459e+001	+6.66913e+000	+8.501459e+001	+6.66913e+000	+5.65e-003	+5.65e-003	+5.817464e+001
+8.007514e+001	+6.98983e+000	+8.007514e+001	+6.98983e+000	+5.44e-003	+5.44e-003	+6.069874e+001
+7.334240e+001	+4.91267e+000	+7.334240e+001	+4.91267e+000	+1.404e-002	+1.404e-002	+6.322517e+001
+7.596943e+001	+6.29672e+000	+7.596943e+001	+6.29672e+000	+8.83e-003	+8.83e-003	+6.573601e+001
+7.971334e+001	+6.03626e+000	+7.971334e+001	+6.03626e+000	+5.65e-003	+5.65e-003	+6.837566e+001
+7.930434e+001	+6.68440e+000	+7.930434e+001	+6.68440e+000	+5.88e-003	+5.88e-003	+7.096153e+001
+8.032684e+001	+4.53633e+000	+8.032684e+001	+4.53633e+000	+5.50e-003	+5.50e-003	+7.344965e+001
+8.493593e+001	+6.25316e+000	+8.493593e+001	+6.25316e+000	+5.72e-003	+5.72e-003	+7.600527e+001
+8.067291e+001	+6.73867e+000	+8.067291e+001	+6.73867e+000	+5.24e-003	+5.24e-003	+7.856969e+001
+8.183698e+001	+5.96289e+000	+8.183698e+001	+5.96289e+000	+5.00e-003	+5.00e-003	+8.112751e+001
+8.142799e+001	+5.83307e+000	+8.142799e+001	+5.83307e+000	+5.10e-003	+5.10e-003	+8.391705e+001
+7.618966e+001	+5.52920e+000	+7.618966e+001	+5.52920e+000	+8.91e-003	+8.91e-003	+8.640324e+001
+8.084595e+001	+6.33140e+000	+8.084595e+001	+6.33140e+000	+5.26e-003	+5.26e-003	+8.893402e+001
+7.460086e+001	+5.48509e+000	+7.460086e+001	+5.48509e+000	+1.116e-002	+1.116e-002	+9.137359e+001
+7.247721e+001	+4.32822e+000	+7.247721e+001	+4.32822e+000	+1.706e-002	+1.706e-002	+9.377205e+001
+8.002795e+001	+6.44487e+000	+8.002795e+001	+6.44487e+000	+5.52e-003	+5.52e-003	+9.634491e+001
+8.391344e+001	+6.90515e+000	+8.391344e+001	+6.90515e+000	+5.24e-003	+5.24e-003	+9.881456e+001
+8.765735e+001	+6.88165e+000	+8.765735e+001	+6.88165e+000	+7.59e-003	+7.59e-003	+1.0128557e+002
+8.619439e+001	+8.57219e+000	+8.619439e+001	+8.57219e+000	+6.13e-003	+6.13e-003	+1.0380018e+002
+7.952457e+001	+6.15383e+000	+7.952457e+001	+6.15383e+000	+5.81e-003	+5.81e-003	+1.0635638e+002
+7.760542e+001	+5.06647e+000	+7.760542e+001	+5.06647e+000	+7.53e-003	+7.53e-003	+1.0904238e+002
+8.553370e+001	+6.85946e+000	+8.553370e+001	+6.85946e+000	+5.94e-003	+5.94e-003	+1.1151345e+002
+8.863265e+001	+7.84444e+000	+8.863265e+001	+7.84444e+000	+8.21e-003	+8.21e-003	+1.1398342e+002
+7.949311e+001	+6.65827e+000	+7.949311e+001	+6.65827e+000	+5.72e-003	+5.72e-003	+1.1655698e+002
+8.391344e+001	+6.91738e+000	+8.391344e+001	+6.91738e+000	+5.24e-003	+5.24e-003	+1.1913451e+002
+8.320556e+001	+6.46363e+000	+8.320556e+001	+6.46363e+000	+5.10e-003	+5.10e-003	+1.2158226e+002
+9.657666e+001	+7.51395e+000	+9.657666e+001	+7.51395e+000	+2.169e-002	+2.169e-002	+1.2409821e+002
+8.224598e+001	+6.55042e+000	+8.224598e+001	+6.55042e+000	+4.98e-003	+4.98e-003	+1.2660275e+002
+8.111337e+001	+6.00074e+000	+8.111337e+001	+6.00074e+000	+5.13e-003	+5.13e-003	+1.2906339e+002
+8.597416e+001	+6.98532e+000	+8.597416e+001	+6.98532e+000	+6.17e-003	+6.17e-003	+1.3149608e+002
+8.960796e+001	+7.17503e+000	+8.960796e+001	+7.17503e+000	+9.61e-003	+9.61e-003	+1.3389568e+002
+8.872704e+001	+6.87714e+000	+8.872704e+001	+6.87714e+000	+8.61e-003	+8.61e-003	+1.3636710e+002
+8.100326e+001	+6.13260e+000	+8.100326e+001	+6.13260e+000	+5.21e-003	+5.21e-003	+1.3913563e+002
+8.709104e+001	+9.18386e+000	+8.709104e+001	+9.18386e+000	+6.72e-003	+6.72e-003	+1.4173100e+002
+8.098753e+001	+7.35243e+000	+8.098753e+001	+7.35243e+000	+5.17e-003	+5.17e-003	+1.4423584e+002
+8.279656e+001	+5.59802e+000	+8.279656e+001	+5.59802e+000	+5.02e-003	+5.02e-003	+1.4664178e+002
+9.649801e+001	+7.30355e+000	+9.649801e+001	+7.30355e+000	+2.177e-002	+2.177e-002	+1.4902252e+002
+8.682362e+001	+6.64744e+000	+8.682362e+001	+6.64744e+000	+6.81e-003	+6.81e-003	+1.5129210e+002
+8.902592e+001	+6.51770e+000	+8.902592e+001	+6.51770e+000	+9.13e-003	+9.13e-003	+1.5366644e+002
+9.416986e+001	+6.27827e+000	+9.416986e+001	+6.27827e+000	+1.812e-002	+1.812e-002	+1.5609984e+002
