# Supplementary material for: Neuromotor Noise Is Malleable by Amplifying Perceived Errors
Source: PLoS Comput Biol. 2016 Aug 4;12(8):e1005044. doi: 10.1371/journal.pcbi.1005044 (PMC4973920; doi:10.1371/journal.pcbi.1005044)
Supplement: S1 Dataset — (ZIP) [file pcbi.1005044.s003.zip › DEA 1.5/S2/S2_D3_B3.txt]

+8.125495e+001	+6.10039e+000	+8.125495e+001	+6.10039e+000	+5.15e-003	+5.15e-003	+6.18331e+000
+8.292240e+001	+5.73499e+000	+8.292240e+001	+5.73499e+000	+5.01e-003	+5.01e-003	+9.12570e+000
+8.485728e+001	+6.86313e+000	+8.485728e+001	+6.86313e+000	+5.61e-003	+5.61e-003	+1.145858e+001
+9.341479e+001	+7.11381e+000	+9.341479e+001	+7.11381e+000	+1.557e-002	+1.557e-002	+1.398133e+001
+8.452694e+001	+6.48676e+000	+8.452694e+001	+6.48676e+000	+5.42e-003	+5.42e-003	+1.636567e+001
+8.260779e+001	+5.72893e+000	+8.260779e+001	+5.72893e+000	+4.99e-003	+4.99e-003	+1.876583e+001
+8.956076e+001	+6.27800e+000	+8.956076e+001	+6.27800e+000	+9.95e-003	+9.95e-003	+2.130048e+001
+8.245048e+001	+4.98814e+000	+8.245048e+001	+4.98814e+000	+4.99e-003	+4.99e-003	+2.371006e+001
+8.282802e+001	+5.42238e+000	+8.282802e+001	+5.42238e+000	+5.00e-003	+5.00e-003	+2.620437e+001
+8.336286e+001	+6.50598e+000	+8.336286e+001	+6.50598e+000	+5.07e-003	+5.07e-003	+2.876507e+001
+8.866411e+001	+6.53780e+000	+8.866411e+001	+6.53780e+000	+8.68e-003	+8.68e-003	+3.124525e+001
+8.694947e+001	+5.64989e+000	+8.694947e+001	+5.64989e+000	+7.20e-003	+7.20e-003	+3.372850e+001
+8.638316e+001	+5.80182e+000	+8.638316e+001	+5.80182e+000	+6.66e-003	+6.66e-003	+3.628080e+001
+1.0069811e+002	+6.29615e+000	+1.0069811e+002	+6.29615e+000	+3.525e-002	+3.525e-002	+3.880630e+001
+8.388198e+001	+4.96522e+000	+8.388198e+001	+4.96522e+000	+5.29e-003	+5.29e-003	+4.127137e+001
+9.225071e+001	+6.54927e+000	+9.225071e+001	+6.54927e+000	+1.400e-002	+1.400e-002	+4.369600e+001
+8.614720e+001	+5.22805e+000	+8.614720e+001	+5.22805e+000	+6.62e-003	+6.62e-003	+4.625140e+001
+9.083495e+001	+5.70425e+000	+9.083495e+001	+5.70425e+000	+1.240e-002	+1.240e-002	+4.869539e+001
+8.905738e+001	+5.23744e+000	+8.905738e+001	+5.23744e+000	+1.001e-002	+1.001e-002	+5.127627e+001
+8.550224e+001	+6.04370e+000	+8.550224e+001	+6.04370e+000	+5.99e-003	+5.99e-003	+5.387005e+001
+8.897873e+001	+5.16200e+000	+8.897873e+001	+5.16200e+000	+9.96e-003	+9.96e-003	+5.663122e+001
+9.248668e+001	+6.36854e+000	+9.248668e+001	+6.36854e+000	+1.459e-002	+1.459e-002	+5.934062e+001
+8.153810e+001	+7.06463e+000	+8.153810e+001	+7.06463e+000	+5.17e-003	+5.17e-003	+6.207960e+001
+9.103945e+001	+5.62289e+000	+9.103945e+001	+5.62289e+000	+1.284e-002	+1.284e-002	+6.475136e+001
+7.971334e+001	+7.15204e+000	+7.971334e+001	+7.15204e+000	+5.58e-003	+5.58e-003	+6.729719e+001
+8.037403e+001	+4.70087e+000	+8.037403e+001	+4.70087e+000	+5.49e-003	+5.49e-003	+6.986438e+001
+8.883715e+001	+5.66532e+000	+8.883715e+001	+5.66532e+000	+9.38e-003	+9.38e-003	+7.237292e+001
+8.021672e+001	+4.50634e+000	+8.021672e+001	+4.50634e+000	+5.62e-003	+5.62e-003	+7.482921e+001
+8.117629e+001	+4.76135e+000	+8.117629e+001	+4.76135e+000	+5.16e-003	+5.16e-003	+7.729389e+001
+8.257633e+001	+4.82368e+000	+8.257633e+001	+4.82368e+000	+4.99e-003	+4.99e-003	+7.981797e+001
+8.056280e+001	+5.16078e+000	+8.056280e+001	+5.16078e+000	+5.41e-003	+5.41e-003	+8.225145e+001
+8.789331e+001	+6.50954e+000	+8.789331e+001	+6.50954e+000	+7.84e-003	+7.84e-003	+8.468203e+001
+8.569101e+001	+6.30505e+000	+8.569101e+001	+6.30505e+000	+6.13e-003	+6.13e-003	+8.722507e+001
+8.773600e+001	+6.17684e+000	+8.773600e+001	+6.17684e+000	+7.80e-003	+7.80e-003	+8.981631e+001
+8.469997e+001	+7.00743e+000	+8.469997e+001	+7.00743e+000	+5.47e-003	+5.47e-003	+9.241438e+001
+8.083022e+001	+5.35160e+000	+8.083022e+001	+5.35160e+000	+5.29e-003	+5.29e-003	+9.521003e+001
+7.905265e+001	+4.71273e+000	+7.905265e+001	+4.71273e+000	+6.33e-003	+6.33e-003	+9.774599e+001
+8.278083e+001	+4.75429e+000	+8.278083e+001	+4.75429e+000	+4.99e-003	+4.99e-003	+1.0029993e+002
+8.737419e+001	+3.37564e+000	+8.737419e+001	+3.37564e+000	+9.68e-003	+9.68e-003	+1.0310772e+002
+8.400782e+001	+5.44283e+000	+8.400782e+001	+5.44283e+000	+5.33e-003	+5.33e-003	+1.0572446e+002
+8.676070e+001	+5.76562e+000	+8.676070e+001	+5.76562e+000	+7.03e-003	+7.03e-003	+1.0841811e+002
+9.012707e+001	+5.58384e+000	+9.012707e+001	+5.58384e+000	+1.135e-002	+1.135e-002	+1.1098457e+002
+8.770454e+001	+6.02470e+000	+8.770454e+001	+6.02470e+000	+7.89e-003	+7.89e-003	+1.1382866e+002
+9.254960e+001	+6.18276e+000	+9.254960e+001	+6.18276e+000	+1.494e-002	+1.494e-002	+1.1649034e+002
+8.230891e+001	+4.79361e+000	+8.230891e+001	+4.79361e+000	+4.99e-003	+4.99e-003	+1.1922526e+002
+8.540786e+001	+5.22994e+000	+8.540786e+001	+5.22994e+000	+6.06e-003	+6.06e-003	+1.2186882e+002
+9.476763e+001	+6.00195e+000	+9.476763e+001	+6.00195e+000	+1.992e-002	+1.992e-002	+1.2540340e+002
+8.613147e+001	+4.82955e+000	+8.613147e+001	+4.82955e+000	+6.75e-003	+6.75e-003	+1.2786763e+002
+8.224598e+001	+4.76326e+000	+8.224598e+001	+4.76326e+000	+4.97e-003	+4.97e-003	+1.3082645e+002
+8.435390e+001	+5.21816e+000	+8.435390e+001	+5.21816e+000	+5.42e-003	+5.42e-003	+1.3350123e+002
+8.625731e+001	+5.51094e+000	+8.625731e+001	+5.51094e+000	+6.68e-003	+6.68e-003	+1.3613181e+002
+8.930907e+001	+4.88236e+000	+8.930907e+001	+4.88236e+000	+1.078e-002	+1.078e-002	+1.3869721e+002
+8.543932e+001	+4.54917e+000	+8.543932e+001	+4.54917e+000	+6.22e-003	+6.22e-003	+1.4150775e+002
+9.037876e+001	+6.74302e+000	+9.037876e+001	+6.74302e+000	+1.087e-002	+1.087e-002	+1.4419467e+002
+8.625731e+001	+4.35732e+000	+8.625731e+001	+4.35732e+000	+7.11e-003	+7.11e-003	+1.4669189e+002
+8.267071e+001	+4.94831e+000	+8.267071e+001	+4.94831e+000	+5.07e-003	+5.07e-003	+1.4920306e+002
+7.906838e+001	+3.59020e+000	+7.906838e+001	+3.59020e+000	+6.80e-003	+6.80e-003	+1.5182555e+002
+7.954030e+001	+3.33213e+000	+7.954030e+001	+3.33213e+000	+6.46e-003	+6.46e-003	+1.5435503e+002
+9.190464e+001	+5.54025e+000	+9.190464e+001	+5.54025e+000	+1.457e-002	+1.457e-002	+1.5699395e+002
+8.924615e+001	+5.75269e+000	+8.924615e+001	+5.75269e+000	+9.90e-003	+9.90e-003	+1.5970648e+002
