# Supplementary material for: Neuromotor Noise Is Malleable by Amplifying Perceived Errors
Source: PLoS Comput Biol. 2016 Aug 4;12(8):e1005044. doi: 10.1371/journal.pcbi.1005044 (PMC4973920; doi:10.1371/journal.pcbi.1005044)
Supplement: S1 Dataset — (ZIP) [file pcbi.1005044.s003.zip › DEA 1.5/S2/S2_D3_B4.txt]

+7.895826e+001	+5.17665e+000	+7.895826e+001	+5.17665e+000	+6.31e-003	+6.31e-003	+4.73759e+000
+8.234037e+001	+6.52640e+000	+8.234037e+001	+6.52640e+000	+5.06e-003	+5.06e-003	+7.36876e+000
+8.015380e+001	+6.87005e+000	+8.015380e+001	+6.87005e+000	+5.40e-003	+5.40e-003	+1.003172e+001
+8.078303e+001	+6.33437e+000	+8.078303e+001	+6.33437e+000	+5.22e-003	+5.22e-003	+1.263262e+001
+7.815600e+001	+5.76912e+000	+7.815600e+001	+5.76912e+000	+6.76e-003	+6.76e-003	+1.516551e+001
+8.558089e+001	+6.25644e+000	+8.558089e+001	+6.25644e+000	+6.00e-003	+6.00e-003	+1.776213e+001
+8.455840e+001	+6.67921e+000	+8.455840e+001	+6.67921e+000	+5.42e-003	+5.42e-003	+2.029009e+001
+9.080349e+001	+6.31965e+000	+9.080349e+001	+6.31965e+000	+1.174e-002	+1.174e-002	+2.282786e+001
+7.611101e+001	+5.65692e+000	+7.611101e+001	+5.65692e+000	+8.92e-003	+8.92e-003	+2.532193e+001
+8.468424e+001	+6.96923e+000	+8.468424e+001	+6.96923e+000	+5.46e-003	+5.46e-003	+2.786186e+001
+7.897400e+001	+4.34447e+000	+7.897400e+001	+4.34447e+000	+6.55e-003	+6.55e-003	+3.037006e+001
+8.896300e+001	+6.23043e+000	+8.896300e+001	+6.23043e+000	+9.22e-003	+9.22e-003	+3.287379e+001
+8.451121e+001	+6.30464e+000	+8.451121e+001	+6.30464e+000	+5.45e-003	+5.45e-003	+3.532505e+001
+8.874277e+001	+5.98648e+000	+8.874277e+001	+5.98648e+000	+9.09e-003	+9.09e-003	+3.784185e+001
+9.365075e+001	+7.26711e+000	+9.365075e+001	+7.26711e+000	+1.586e-002	+1.587e-002	+4.034544e+001
+8.770454e+001	+5.73283e+000	+8.770454e+001	+5.73283e+000	+7.95e-003	+7.95e-003	+4.284901e+001
+8.622585e+001	+6.89880e+000	+8.622585e+001	+6.89880e+000	+6.31e-003	+6.31e-003	+4.645799e+001
+8.638316e+001	+7.34411e+000	+8.638316e+001	+7.34411e+000	+6.39e-003	+6.39e-003	+5.017176e+001
+8.369321e+001	+5.23851e+000	+8.369321e+001	+5.23851e+000	+5.19e-003	+5.19e-003	+5.315822e+001
+8.682362e+001	+7.29197e+000	+8.682362e+001	+7.29197e+000	+6.70e-003	+6.70e-003	+5.577981e+001
+8.230891e+001	+4.91050e+000	+8.230891e+001	+4.91050e+000	+4.99e-003	+4.99e-003	+5.842310e+001
+8.611574e+001	+5.67983e+000	+8.611574e+001	+5.67983e+000	+6.49e-003	+6.49e-003	+6.109387e+001
+8.657193e+001	+5.15159e+000	+8.657193e+001	+5.15159e+000	+7.03e-003	+7.03e-003	+6.373795e+001
+8.888434e+001	+5.50370e+000	+8.888434e+001	+5.50370e+000	+9.57e-003	+9.57e-003	+6.648513e+001
+8.512470e+001	+4.89507e+000	+8.512470e+001	+4.89507e+000	+5.90e-003	+5.90e-003	+6.906484e+001
+8.257633e+001	+3.51891e+000	+8.257633e+001	+3.51891e+000	+5.02e-003	+5.02e-003	+7.160880e+001
+8.705958e+001	+5.59557e+000	+8.705958e+001	+5.59557e+000	+7.35e-003	+7.35e-003	+7.409511e+001
+8.580112e+001	+4.11883e+000	+8.580112e+001	+4.11883e+000	+6.75e-003	+6.75e-003	+7.663587e+001
+8.976526e+001	+5.21451e+000	+8.976526e+001	+5.21451e+000	+1.114e-002	+1.114e-002	+7.909878e+001
+9.462605e+001	+6.06935e+000	+9.462605e+001	+6.06935e+000	+1.950e-002	+1.950e-002	+8.182655e+001
+8.301679e+001	+5.44933e+000	+8.301679e+001	+5.44933e+000	+5.12e-003	+5.12e-003	+8.443389e+001
+8.937199e+001	+6.06555e+000	+8.937199e+001	+6.06555e+000	+9.82e-003	+9.82e-003	+8.710825e+001
+7.935153e+001	+5.02885e+000	+7.935153e+001	+5.02885e+000	+6.05e-003	+6.05e-003	+8.968822e+001
+8.805062e+001	+6.02039e+000	+8.805062e+001	+6.02039e+000	+8.26e-003	+8.26e-003	+9.238380e+001
+8.215160e+001	+5.34553e+000	+8.215160e+001	+5.34553e+000	+5.00e-003	+5.00e-003	+9.506158e+001
+8.447974e+001	+5.32907e+000	+8.447974e+001	+5.32907e+000	+5.49e-003	+5.49e-003	+9.770337e+001
+8.329994e+001	+5.16283e+000	+8.329994e+001	+5.16283e+000	+5.15e-003	+5.15e-003	+1.0011446e+002
+8.709104e+001	+5.85851e+000	+8.709104e+001	+5.85851e+000	+7.26e-003	+7.26e-003	+1.0265195e+002
+8.186845e+001	+5.27343e+000	+8.186845e+001	+5.27343e+000	+5.00e-003	+5.00e-003	+1.0529928e+002
+8.380332e+001	+5.57606e+000	+8.380332e+001	+5.57606e+000	+5.20e-003	+5.20e-003	+1.0777237e+002
+8.805062e+001	+5.76490e+000	+8.805062e+001	+5.76490e+000	+8.32e-003	+8.32e-003	+1.1006303e+002
+8.309544e+001	+5.28781e+000	+8.309544e+001	+5.28781e+000	+5.05e-003	+5.05e-003	+1.1250014e+002
+8.844388e+001	+5.68251e+000	+8.844388e+001	+5.68251e+000	+8.90e-003	+8.90e-003	+1.1492178e+002
+8.707531e+001	+6.24979e+000	+8.707531e+001	+6.24979e+000	+7.15e-003	+7.15e-003	+1.1756377e+002
+8.189991e+001	+4.87252e+000	+8.189991e+001	+4.87252e+000	+5.00e-003	+5.00e-003	+1.2009450e+002
+8.614720e+001	+5.42316e+000	+8.614720e+001	+5.42316e+000	+6.57e-003	+6.57e-003	+1.2268061e+002
+8.751577e+001	+4.97887e+000	+8.751577e+001	+4.97887e+000	+8.13e-003	+8.13e-003	+1.2541136e+002
+8.440109e+001	+5.45525e+000	+8.440109e+001	+5.45525e+000	+5.44e-003	+5.44e-003	+1.2800519e+002
+8.418086e+001	+5.26458e+000	+8.418086e+001	+5.26458e+000	+5.38e-003	+5.38e-003	+1.3061377e+002
+8.267071e+001	+5.57335e+000	+8.267071e+001	+5.57335e+000	+5.05e-003	+5.05e-003	+1.3337619e+002
+8.918323e+001	+5.82135e+000	+8.918323e+001	+5.82135e+000	+9.73e-003	+9.73e-003	+1.3602416e+002
+8.940346e+001	+6.19856e+000	+8.940346e+001	+6.19856e+000	+9.82e-003	+9.82e-003	+1.3847427e+002
+7.771554e+001	+4.80609e+000	+7.771554e+001	+4.80609e+000	+7.56e-003	+7.56e-003	+1.4109731e+002
+7.663012e+001	+5.24410e+000	+7.663012e+001	+5.24410e+000	+8.55e-003	+8.55e-003	+1.4359747e+002
+7.389298e+001	+5.18158e+000	+7.389298e+001	+5.18158e+000	+1.265e-002	+1.265e-002	+1.4625229e+002
+7.771554e+001	+6.20942e+000	+7.771554e+001	+6.20942e+000	+7.03e-003	+7.03e-003	+1.4917590e+002
+8.183698e+001	+6.72715e+000	+8.183698e+001	+6.72715e+000	+5.00e-003	+5.00e-003	+1.5180341e+002
+8.013807e+001	+5.14228e+000	+8.013807e+001	+5.14228e+000	+5.53e-003	+5.53e-003	+1.5449766e+002
+8.548651e+001	+6.06971e+000	+8.548651e+001	+6.06971e+000	+5.96e-003	+5.96e-003	+1.5725662e+002
+8.778319e+001	+6.00142e+000	+8.778319e+001	+6.00142e+000	+7.92e-003	+7.92e-003	+1.6009156e+002
