# Supplementary material for: Neuromotor Noise Is Malleable by Amplifying Perceived Errors
Source: PLoS Comput Biol. 2016 Aug 4;12(8):e1005044. doi: 10.1371/journal.pcbi.1005044 (PMC4973920; doi:10.1371/journal.pcbi.1005044)
Supplement: S1 Dataset — (ZIP) [file pcbi.1005044.s003.zip › DEA 1.5/S2/S2_D4_B1.txt]

+8.830231e+001	+6.09519e+000	+9.119928e+001	+6.09519e+000	+8.45e-003	+1.262e-002	+5.66692e+000
+1.0514990e+002	+1.12965e+000	-1.00000e+000	-1.00000e+000	-1.00000e+000	-1.00000e+000	+8.27215e+000
+8.248194e+001	+6.50428e+000	+8.246874e+001	+6.50428e+000	+5.01e-003	+5.02e-003	+1.163999e+001
+8.790904e+001	+6.50138e+000	+9.060938e+001	+6.50138e+000	+7.85e-003	+1.131e-002	+1.452508e+001
+8.363029e+001	+6.97623e+000	+8.419125e+001	+6.97623e+000	+5.25e-003	+5.27e-003	+1.721610e+001
+8.089314e+001	+6.90893e+000	+8.008553e+001	+6.90893e+000	+5.18e-003	+5.45e-003	+1.994974e+001
+8.767308e+001	+7.52460e+000	+9.025544e+001	+7.52460e+000	+7.48e-003	+1.023e-002	+2.262849e+001
+8.823938e+001	+8.27470e+000	+9.110490e+001	+8.27470e+000	+7.85e-003	+1.109e-002	+2.539702e+001
+7.947738e+001	+6.78218e+000	+7.796189e+001	+6.78218e+000	+5.74e-003	+6.79e-003	+2.810761e+001
+8.573820e+001	+8.75037e+000	+8.735312e+001	+8.75037e+000	+5.86e-003	+6.93e-003	+3.083057e+001
+8.009088e+001	+7.07431e+000	+7.888214e+001	+7.07431e+000	+5.42e-003	+6.02e-003	+3.354764e+001
+7.924142e+001	+6.57948e+000	+7.760795e+001	+6.57948e+000	+5.94e-003	+7.04e-003	+3.647390e+001
+8.012234e+001	+7.38887e+000	+7.892933e+001	+7.38887e+000	+5.44e-003	+6.11e-003	+3.935051e+001
+7.881669e+001	+6.18016e+000	+7.697085e+001	+6.18016e+000	+6.20e-003	+7.74e-003	+4.211824e+001
+8.550224e+001	+8.19299e+000	+8.699918e+001	+8.19299e+000	+5.76e-003	+6.71e-003	+4.494250e+001
+8.962369e+001	+8.11878e+000	+9.318135e+001	+8.11878e+000	+9.28e-003	+1.433e-002	+4.809452e+001
+7.883242e+001	+7.20893e+000	+7.699445e+001	+7.20893e+000	+6.04e-003	+7.43e-003	+5.070861e+001
+8.174260e+001	+6.35727e+000	+8.135972e+001	+6.35727e+000	+5.03e-003	+5.10e-003	+5.345223e+001
+8.046841e+001	+7.16940e+000	+7.944844e+001	+7.16940e+000	+5.28e-003	+5.85e-003	+5.614719e+001
+8.734273e+001	+7.70718e+000	+8.975992e+001	+7.70718e+000	+7.17e-003	+9.55e-003	+5.886168e+001
+8.323702e+001	+7.78403e+000	+8.360135e+001	+7.78403e+000	+5.15e-003	+5.12e-003	+6.160421e+001
+8.108191e+001	+7.31107e+000	+8.036869e+001	+7.31107e+000	+5.26e-003	+5.34e-003	+6.450788e+001
+8.180552e+001	+6.93581e+000	+8.145411e+001	+6.93581e+000	+5.00e-003	+5.07e-003	+6.723413e+001
+8.482582e+001	+7.31119e+000	+8.598455e+001	+7.31119e+000	+5.52e-003	+6.11e-003	+6.994670e+001
+7.954030e+001	+6.13454e+000	+7.805627e+001	+6.13454e+000	+5.80e-003	+6.82e-003	+7.265375e+001
+8.484155e+001	+7.35915e+000	+8.600815e+001	+7.35915e+000	+5.53e-003	+6.12e-003	+7.547839e+001
+8.125495e+001	+7.32296e+000	+8.062824e+001	+7.32296e+000	+5.09e-003	+5.34e-003	+7.849976e+001
+8.624158e+001	+7.78989e+000	+8.810820e+001	+7.78989e+000	+6.22e-003	+7.70e-003	+8.135221e+001
+8.281229e+001	+7.00920e+000	+8.296425e+001	+7.00920e+000	+5.14e-003	+5.01e-003	+8.399953e+001
+8.317409e+001	+6.93785e+000	+8.350696e+001	+6.93785e+000	+5.16e-003	+5.13e-003	+8.668832e+001
+8.237183e+001	+7.43218e+000	+8.230357e+001	+7.43218e+000	+5.14e-003	+5.04e-003	+8.924389e+001
+8.067291e+001	+7.33454e+000	+7.975519e+001	+7.33454e+000	+5.39e-003	+5.64e-003	+9.186521e+001
+8.635170e+001	+7.45177e+000	+8.827337e+001	+7.45177e+000	+6.43e-003	+7.94e-003	+9.440864e+001
+7.681889e+001	+6.89048e+000	+7.397415e+001	+6.89048e+000	+7.67e-003	+1.105e-002	+9.695532e+001
+7.453793e+001	+7.34593e+000	+7.055272e+001	+7.34593e+000	+1.014e-002	+1.634e-002	+9.952243e+001
+8.161675e+001	+6.49261e+000	+8.117095e+001	+6.49261e+000	+5.16e-003	+5.16e-003	+1.0225180e+002
+8.389771e+001	+7.11299e+000	+8.459238e+001	+7.11299e+000	+5.19e-003	+5.43e-003	+1.0491390e+002
+8.020099e+001	+6.98113e+000	+7.904731e+001	+6.98113e+000	+5.39e-003	+6.01e-003	+1.0764130e+002
+8.438536e+001	+7.74049e+000	+8.532386e+001	+7.74049e+000	+5.32e-003	+5.70e-003	+1.1034290e+002
+7.873803e+001	+8.41890e+000	+7.685287e+001	+8.41890e+000	+6.00e-003	+7.40e-003	+1.1295243e+002
+8.529774e+001	+7.22741e+000	+8.669243e+001	+7.22741e+000	+5.82e-003	+6.66e-003	+1.1561039e+002
+8.978099e+001	+7.16728e+000	+9.341731e+001	+7.16728e+000	+9.76e-003	+1.550e-002	+1.1842503e+002
+8.136506e+001	+7.28662e+000	+8.079342e+001	+7.28662e+000	+5.06e-003	+5.22e-003	+1.2084541e+002
+8.257633e+001	+6.92981e+000	+8.261031e+001	+6.92981e+000	+4.97e-003	+4.98e-003	+1.2380705e+002
+7.872230e+001	+5.88253e+000	+7.682928e+001	+5.88253e+000	+6.28e-003	+8.02e-003	+1.2635572e+002
+8.186845e+001	+7.91565e+000	+8.154849e+001	+7.91565e+000	+5.11e-003	+5.12e-003	+1.2892713e+002
+7.965042e+001	+7.52113e+000	+7.822145e+001	+7.52113e+000	+5.64e-003	+6.40e-003	+1.3160416e+002
+7.971334e+001	+7.66120e+000	+7.831583e+001	+7.66120e+000	+5.71e-003	+6.45e-003	+1.3442602e+002
+7.958749e+001	+7.22622e+000	+7.812706e+001	+7.22622e+000	+5.63e-003	+6.63e-003	+1.3712515e+002
+9.022145e+001	+7.59054e+000	+9.407800e+001	+7.59054e+000	+1.014e-002	+1.635e-002	+1.3976490e+002
+8.385052e+001	+7.37180e+000	+8.452160e+001	+7.37180e+000	+5.17e-003	+5.52e-003	+1.4222903e+002
+8.296960e+001	+6.67772e+000	+8.320022e+001	+6.67772e+000	+5.00e-003	+5.14e-003	+1.4478078e+002
+8.584832e+001	+5.66818e+000	+8.751830e+001	+5.66818e+000	+6.25e-003	+7.77e-003	+1.4722319e+002
+8.326848e+001	+7.56746e+000	+8.364854e+001	+7.56746e+000	+5.23e-003	+5.21e-003	+1.4971155e+002
+8.573820e+001	+7.75260e+000	+8.735312e+001	+7.75260e+000	+5.93e-003	+7.15e-003	+1.5237485e+002
+8.455840e+001	+7.70636e+000	+8.558342e+001	+7.70636e+000	+5.45e-003	+5.96e-003	+1.5534378e+002
+8.878996e+001	+7.98268e+000	+9.193076e+001	+7.98268e+000	+8.35e-003	+1.242e-002	+1.5797361e+002
+7.828184e+001	+6.65702e+000	+7.616859e+001	+6.65702e+000	+6.47e-003	+8.41e-003	+1.6045135e+002
+8.466851e+001	+8.28770e+000	+8.574859e+001	+8.28770e+000	+5.43e-003	+6.04e-003	+1.6318251e+002
+8.482582e+001	+7.39621e+000	+8.598455e+001	+7.39621e+000	+5.50e-003	+6.12e-003	+1.6570024e+002
