# Supplementary material for: Neuromotor Noise Is Malleable by Amplifying Perceived Errors
Source: PLoS Comput Biol. 2016 Aug 4;12(8):e1005044. doi: 10.1371/journal.pcbi.1005044 (PMC4973920; doi:10.1371/journal.pcbi.1005044)
Supplement: S1 Dataset — (ZIP) [file pcbi.1005044.s003.zip › DEA 1.5/S2/S2_D4_B2.txt]

+8.084595e+001	+6.00836e+000	+8.001475e+001	+6.00836e+000	+5.21e-003	+5.53e-003	+4.83889e+000
+8.754723e+001	+7.72797e+000	+9.006667e+001	+7.72797e+000	+7.21e-003	+9.95e-003	+8.59709e+000
+7.939872e+001	+8.01029e+000	+7.784391e+001	+8.01029e+000	+5.68e-003	+6.62e-003	+1.146405e+001
+8.608428e+001	+6.59188e+000	+8.787224e+001	+6.59188e+000	+6.26e-003	+7.83e-003	+1.410866e+001
+8.300106e+001	+6.51861e+000	+8.324741e+001	+6.51861e+000	+5.02e-003	+5.08e-003	+1.676884e+001
+8.049987e+001	+6.49765e+000	+7.949563e+001	+6.49765e+000	+5.40e-003	+5.73e-003	+1.931267e+001
+7.469524e+001	+4.36797e+000	+7.078869e+001	+4.36797e+000	+1.242e-002	+2.098e-002	+2.169685e+001
+7.996503e+001	+6.91776e+000	+7.869337e+001	+6.91776e+000	+5.61e-003	+6.26e-003	+2.425564e+001
+8.145945e+001	+6.50936e+000	+8.093499e+001	+6.50936e+000	+5.05e-003	+5.21e-003	+2.677850e+001
+7.796723e+001	+5.90805e+000	+7.569667e+001	+5.90805e+000	+6.88e-003	+9.34e-003	+2.928688e+001
+7.848634e+001	+6.29961e+000	+7.647534e+001	+6.29961e+000	+6.38e-003	+8.22e-003	+3.164998e+001
+8.287521e+001	+7.17149e+000	+8.305864e+001	+7.17149e+000	+5.08e-003	+5.02e-003	+3.396268e+001
+8.880569e+001	+7.16938e+000	+9.195436e+001	+7.16938e+000	+8.62e-003	+1.293e-002	+3.629261e+001
+8.205721e+001	+6.38976e+000	+8.183164e+001	+6.38976e+000	+5.06e-003	+5.00e-003	+3.875298e+001
+8.065718e+001	+6.95031e+000	+7.973159e+001	+6.95031e+000	+5.27e-003	+5.58e-003	+4.108397e+001
+8.575393e+001	+6.80154e+000	+8.737672e+001	+6.80154e+000	+6.02e-003	+7.25e-003	+4.440312e+001
+8.446401e+001	+6.96776e+000	+8.544184e+001	+6.96776e+000	+5.47e-003	+5.82e-003	+4.694247e+001
+8.548651e+001	+7.36783e+000	+8.697559e+001	+7.36783e+000	+5.87e-003	+6.80e-003	+4.939035e+001
+8.451121e+001	+7.73646e+000	+8.551263e+001	+7.73646e+000	+5.39e-003	+5.92e-003	+5.183889e+001
+9.231364e+001	+7.90889e+000	+9.721628e+001	+7.90889e+000	+1.307e-002	+2.265e-002	+5.420788e+001
+7.629977e+001	+4.49642e+000	+7.319548e+001	+4.49642e+000	+9.60e-003	+1.511e-002	+5.660413e+001
+8.125495e+001	+7.35644e+000	+8.062824e+001	+7.35644e+000	+5.09e-003	+5.35e-003	+5.924517e+001
+8.433817e+001	+7.25827e+000	+8.525307e+001	+7.25827e+000	+5.32e-003	+5.74e-003	+6.180464e+001
+8.581685e+001	+7.38335e+000	+8.747110e+001	+7.38335e+000	+6.12e-003	+7.24e-003	+6.439169e+001
+7.648854e+001	+5.18979e+000	+7.347864e+001	+5.18979e+000	+8.77e-003	+1.339e-002	+6.683479e+001
+7.878523e+001	+5.86226e+000	+7.692366e+001	+5.86226e+000	+6.25e-003	+7.89e-003	+6.926924e+001
+8.418086e+001	+7.07890e+000	+8.501711e+001	+7.07890e+000	+5.28e-003	+5.61e-003	+7.166210e+001
+8.646181e+001	+7.10503e+000	+8.843854e+001	+7.10503e+000	+6.50e-003	+8.21e-003	+7.408803e+001
+8.353590e+001	+5.71657e+000	+8.404967e+001	+5.71657e+000	+5.12e-003	+5.37e-003	+7.651014e+001
+8.558089e+001	+6.26303e+000	+8.711716e+001	+6.26303e+000	+5.99e-003	+7.20e-003	+7.889647e+001
+8.786185e+001	+7.24636e+000	+9.053859e+001	+7.24636e+000	+7.66e-003	+1.082e-002	+8.129301e+001
+8.814500e+001	+6.44640e+000	+9.096332e+001	+6.44640e+000	+8.16e-003	+1.190e-002	+8.368363e+001
+7.694473e+001	+6.05089e+000	+7.416292e+001	+6.05089e+000	+7.85e-003	+1.134e-002	+8.610453e+001
+8.352017e+001	+6.29728e+000	+8.402608e+001	+6.29728e+000	+5.20e-003	+5.24e-003	+8.859378e+001
+8.329994e+001	+7.51486e+000	+8.369573e+001	+7.51486e+000	+5.19e-003	+5.30e-003	+9.113838e+001
+8.649327e+001	+5.41377e+000	+8.848573e+001	+5.41377e+000	+6.89e-003	+9.12e-003	+9.353662e+001
+8.842815e+001	+7.03074e+000	+9.138805e+001	+7.03074e+000	+8.23e-003	+1.212e-002	+9.595839e+001
+8.723262e+001	+7.37699e+000	+8.959475e+001	+7.37699e+000	+7.05e-003	+9.44e-003	+9.839904e+001
+8.606855e+001	+5.92729e+000	+8.784864e+001	+5.92729e+000	+6.36e-003	+8.01e-003	+1.0081345e+002
+9.412267e+001	+6.80394e+000	+9.992983e+001	+6.80394e+000	+1.727e-002	+3.159e-002	+1.0317436e+002
+8.492020e+001	+7.38559e+000	+8.612613e+001	+7.38559e+000	+5.63e-003	+6.20e-003	+1.0569406e+002
+8.201002e+001	+5.17899e+000	+8.176086e+001	+5.17899e+000	+5.02e-003	+5.10e-003	+1.0820712e+002
+8.279656e+001	+6.20501e+000	+8.294066e+001	+6.20501e+000	+5.06e-003	+5.00e-003	+1.1062994e+002
+8.586405e+001	+6.74624e+000	+8.754189e+001	+6.74624e+000	+6.14e-003	+7.52e-003	+1.1304524e+002
+9.119676e+001	+7.12013e+000	+9.554096e+001	+7.12013e+000	+1.180e-002	+1.986e-002	+1.1562173e+002
+8.639889e+001	+6.23626e+000	+8.834416e+001	+6.23626e+000	+6.64e-003	+8.46e-003	+1.1807776e+002
+9.088214e+001	+5.97543e+000	+9.506904e+001	+5.97543e+000	+1.220e-002	+2.067e-002	+1.2056119e+002
+7.622112e+001	+5.03946e+000	+7.307750e+001	+5.03946e+000	+9.22e-003	+1.435e-002	+1.2301936e+002
+8.344152e+001	+7.29278e+000	+8.390810e+001	+7.29278e+000	+5.07e-003	+5.18e-003	+1.2552792e+002
+8.556516e+001	+6.57687e+000	+8.709357e+001	+6.57687e+000	+5.96e-003	+7.09e-003	+1.2797202e+002
+9.018999e+001	+6.31408e+000	+9.403081e+001	+6.31408e+000	+1.083e-002	+1.774e-002	+1.3037786e+002
+8.875850e+001	+6.80960e+000	+9.188357e+001	+6.80960e+000	+8.72e-003	+1.310e-002	+1.3284581e+002
+7.916276e+001	+7.07795e+000	+7.748997e+001	+7.07795e+000	+5.90e-003	+7.04e-003	+1.3525054e+002
+8.163249e+001	+6.55796e+000	+8.119455e+001	+6.55796e+000	+5.15e-003	+5.19e-003	+1.3773864e+002
+8.180552e+001	+5.53505e+000	+8.145411e+001	+5.53505e+000	+5.03e-003	+5.11e-003	+1.4009321e+002
+8.402355e+001	+6.50440e+000	+8.478115e+001	+6.50440e+000	+5.25e-003	+5.54e-003	+1.4244561e+002
+8.120776e+001	+5.38239e+000	+8.055746e+001	+5.38239e+000	+5.13e-003	+5.34e-003	+1.4466691e+002
+8.072010e+001	+5.82636e+000	+7.982598e+001	+5.82636e+000	+5.30e-003	+5.62e-003	+1.4713828e+002
+8.400782e+001	+5.43006e+000	+8.475756e+001	+5.43006e+000	+5.33e-003	+5.60e-003	+1.4941092e+002
+8.219879e+001	+5.35942e+000	+8.204401e+001	+5.35942e+000	+4.97e-003	+5.06e-003	+1.5157162e+002
