# Supplementary material for: Neuromotor Noise Is Malleable by Amplifying Perceived Errors
Source: PLoS Comput Biol. 2016 Aug 4;12(8):e1005044. doi: 10.1371/journal.pcbi.1005044 (PMC4973920; doi:10.1371/journal.pcbi.1005044)
Supplement: S1 Dataset — (ZIP) [file pcbi.1005044.s003.zip › DEA 1.5/S2/S2_D4_B3.txt]

+7.246148e+001	+6.59790e+000	+6.743804e+001	+6.59790e+000	+1.363e-002	+2.391e-002	+5.68939e+000
+8.161675e+001	+6.69764e+000	+8.117095e+001	+6.69764e+000	+5.16e-003	+5.20e-003	+8.30499e+000
+8.606855e+001	+7.24803e+000	+8.784864e+001	+7.24803e+000	+6.18e-003	+7.63e-003	+1.068012e+001
+8.842815e+001	+7.04808e+000	+9.138805e+001	+7.04808e+000	+8.22e-003	+1.211e-002	+1.310417e+001
+7.949311e+001	+7.18014e+000	+7.798549e+001	+7.18014e+000	+5.77e-003	+6.61e-003	+1.550154e+001
+7.895826e+001	+5.77466e+000	+7.718322e+001	+5.77466e+000	+6.23e-003	+7.71e-003	+1.814481e+001
+8.265498e+001	+7.18524e+000	+8.272829e+001	+7.18524e+000	+4.99e-003	+5.05e-003	+2.080686e+001
+8.068864e+001	+6.74427e+000	+7.977879e+001	+6.74427e+000	+5.25e-003	+5.57e-003	+2.345823e+001
+8.040549e+001	+5.98032e+000	+7.935406e+001	+5.98032e+000	+5.35e-003	+5.86e-003	+2.591679e+001
+7.980772e+001	+5.80350e+000	+7.845741e+001	+5.80350e+000	+5.63e-003	+6.50e-003	+2.837740e+001
+7.760542e+001	+6.28690e+000	+7.515396e+001	+6.28690e+000	+7.14e-003	+9.81e-003	+3.083645e+001
+7.944592e+001	+6.47654e+000	+7.791470e+001	+6.47654e+000	+5.78e-003	+6.80e-003	+3.339859e+001
+8.344152e+001	+6.83664e+000	+8.390810e+001	+6.83664e+000	+5.09e-003	+5.25e-003	+3.588128e+001
+7.692900e+001	+6.13261e+000	+7.413933e+001	+6.13261e+000	+7.86e-003	+1.132e-002	+3.836847e+001
+7.983918e+001	+6.50370e+000	+7.850460e+001	+6.50370e+000	+5.57e-003	+6.41e-003	+4.084918e+001
+8.136506e+001	+6.82986e+000	+8.079342e+001	+6.82986e+000	+5.06e-003	+5.34e-003	+4.333466e+001
+8.100326e+001	+6.36050e+000	+8.025071e+001	+6.36050e+000	+5.16e-003	+5.41e-003	+4.573619e+001
+7.858073e+001	+6.76748e+000	+7.661691e+001	+6.76748e+000	+6.24e-003	+7.90e-003	+4.814938e+001
+8.323702e+001	+6.63872e+000	+8.360135e+001	+6.63872e+000	+5.10e-003	+5.20e-003	+5.064094e+001
+7.442782e+001	+5.00731e+000	+7.038755e+001	+5.00731e+000	+1.197e-002	+2.017e-002	+5.301210e+001
+7.909984e+001	+6.86974e+000	+7.739558e+001	+6.86974e+000	+5.99e-003	+7.16e-003	+5.547431e+001
+8.809781e+001	+7.30283e+000	+9.089253e+001	+7.30283e+000	+7.82e-003	+1.121e-002	+5.791598e+001
+7.419186e+001	+6.59481e+000	+7.003361e+001	+6.59481e+000	+1.093e-002	+1.814e-002	+6.039115e+001
+7.699193e+001	+6.70254e+000	+7.423371e+001	+6.70254e+000	+7.55e-003	+1.081e-002	+6.300080e+001
+8.312690e+001	+7.29196e+000	+8.343618e+001	+7.29196e+000	+5.06e-003	+5.07e-003	+6.561304e+001
+8.164822e+001	+6.20700e+000	+8.121815e+001	+6.20700e+000	+5.15e-003	+5.14e-003	+6.812888e+001
+9.067764e+001	+6.82528e+000	+9.476229e+001	+6.82528e+000	+1.118e-002	+1.861e-002	+7.071363e+001
+7.678743e+001	+6.54188e+000	+7.392696e+001	+6.54188e+000	+7.79e-003	+1.133e-002	+7.323075e+001
+7.331094e+001	+6.18032e+000	+6.871223e+001	+6.18032e+000	+1.258e-002	+2.163e-002	+7.572805e+001
+7.917849e+001	+6.51232e+000	+7.751356e+001	+6.51232e+000	+5.91e-003	+7.12e-003	+7.853673e+001
+7.755823e+001	+5.33916e+000	+7.508317e+001	+5.33916e+000	+7.49e-003	+1.056e-002	+8.117170e+001
+8.443255e+001	+7.52370e+000	+8.539465e+001	+7.52370e+000	+5.35e-003	+5.83e-003	+8.391842e+001
+7.843915e+001	+4.90871e+000	+7.640455e+001	+4.90871e+000	+6.77e-003	+9.09e-003	+8.646018e+001
+8.743712e+001	+7.95544e+000	+8.990150e+001	+7.95544e+000	+7.15e-003	+9.71e-003	+8.904779e+001
+8.241902e+001	+6.83829e+000	+8.237435e+001	+6.83829e+000	+5.09e-003	+5.12e-003	+9.166452e+001
+8.718543e+001	+5.86189e+000	+8.952396e+001	+5.86189e+000	+7.40e-003	+1.017e-002	+9.420364e+001
+8.521909e+001	+6.83463e+000	+8.657445e+001	+6.83463e+000	+5.81e-003	+6.57e-003	+9.681828e+001
+8.823938e+001	+7.10758e+000	+9.110490e+001	+7.10758e+000	+8.11e-003	+1.164e-002	+9.965941e+001
+8.164822e+001	+7.03183e+000	+8.121815e+001	+7.03183e+000	+5.08e-003	+5.16e-003	+1.0226723e+002
+8.797196e+001	+7.05164e+000	+9.070376e+001	+7.05164e+000	+7.75e-003	+1.113e-002	+1.0479748e+002
+8.992257e+001	+6.68019e+000	+9.362968e+001	+6.68019e+000	+1.026e-002	+1.646e-002	+1.0728595e+002
+7.700766e+001	+5.80035e+000	+7.425731e+001	+5.80035e+000	+7.83e-003	+1.144e-002	+1.1041455e+002
+7.714923e+001	+6.25279e+000	+7.446967e+001	+6.25279e+000	+7.59e-003	+1.080e-002	+1.1315308e+002
+8.138079e+001	+6.60480e+000	+8.081701e+001	+6.60480e+000	+5.06e-003	+5.31e-003	+1.1576383e+002
+7.949311e+001	+6.13892e+000	+7.798549e+001	+6.13892e+000	+5.88e-003	+6.87e-003	+1.1839391e+002
+8.638316e+001	+6.76586e+000	+8.832056e+001	+6.76586e+000	+6.53e-003	+8.26e-003	+1.2097030e+002
+9.011134e+001	+7.43311e+000	+9.391283e+001	+7.43311e+000	+1.007e-002	+1.621e-002	+1.2348527e+002
+8.276510e+001	+6.42526e+000	+8.289347e+001	+6.42526e+000	+5.13e-003	+5.01e-003	+1.2610287e+002
+8.224598e+001	+6.30519e+000	+8.211480e+001	+6.30519e+000	+4.98e-003	+5.01e-003	+1.2892971e+002
+7.779419e+001	+5.11244e+000	+7.543711e+001	+5.11244e+000	+7.37e-003	+1.025e-002	+1.3174581e+002
+8.193137e+001	+5.54349e+000	+8.164288e+001	+5.54349e+000	+5.00e-003	+5.05e-003	+1.3448895e+002
+8.512470e+001	+7.94488e+000	+8.643288e+001	+7.94488e+000	+5.72e-003	+6.36e-003	+1.3712377e+002
+7.969761e+001	+6.64544e+000	+7.829223e+001	+6.64544e+000	+5.70e-003	+6.47e-003	+1.3985523e+002
+8.361455e+001	+6.72248e+000	+8.416765e+001	+6.72248e+000	+5.20e-003	+5.27e-003	+1.4249827e+002
+8.858546e+001	+6.57998e+000	+9.162401e+001	+6.57998e+000	+8.64e-003	+1.285e-002	+1.4506448e+002
+8.278083e+001	+6.42726e+000	+8.291706e+001	+6.42726e+000	+5.11e-003	+5.00e-003	+1.4763096e+002
+8.481009e+001	+6.63891e+000	+8.596096e+001	+6.63891e+000	+5.56e-003	+6.22e-003	+1.5025265e+002
+8.699666e+001	+7.95293e+000	+8.924081e+001	+7.95293e+000	+6.83e-003	+8.84e-003	+1.5280868e+002
+8.350444e+001	+6.24648e+000	+8.400248e+001	+6.24648e+000	+5.20e-003	+5.23e-003	+1.5538546e+002
+8.204148e+001	+6.79388e+000	+8.180805e+001	+6.79388e+000	+5.07e-003	+5.00e-003	+1.5797159e+002
