# Supplementary material for: Neuromotor Noise Is Malleable by Amplifying Perceived Errors
Source: PLoS Comput Biol. 2016 Aug 4;12(8):e1005044. doi: 10.1371/journal.pcbi.1005044 (PMC4973920; doi:10.1371/journal.pcbi.1005044)
Supplement: S1 Dataset — (ZIP) [file pcbi.1005044.s003.zip › DEA 1.5/S2/S2_D4_B4.txt]

+8.185272e+001	+7.45788e+000	+8.152489e+001	+7.45788e+000	+5.05e-003	+5.21e-003	+6.64629e+000
+8.263925e+001	+6.14066e+000	+8.270470e+001	+6.14066e+000	+5.00e-003	+5.07e-003	+1.043887e+001
+8.249767e+001	+6.66778e+000	+8.249233e+001	+6.66778e+000	+5.00e-003	+5.00e-003	+1.312614e+001
+8.905738e+001	+7.06668e+000	+9.233189e+001	+7.06668e+000	+9.01e-003	+1.364e-002	+1.560340e+001
+8.004368e+001	+5.80270e+000	+7.881135e+001	+5.80270e+000	+5.56e-003	+6.24e-003	+1.794164e+001
+7.831331e+001	+5.33001e+000	+7.621578e+001	+5.33001e+000	+6.77e-003	+9.02e-003	+2.052156e+001
+8.311117e+001	+7.23472e+000	+8.341258e+001	+7.23472e+000	+5.05e-003	+5.07e-003	+2.305155e+001
+8.441682e+001	+6.48047e+000	+8.537105e+001	+6.48047e+000	+5.38e-003	+5.89e-003	+2.554794e+001
+8.617866e+001	+6.05045e+000	+8.801381e+001	+6.05045e+000	+6.43e-003	+8.16e-003	+2.803962e+001
+8.208868e+001	+6.46779e+000	+8.187884e+001	+6.46779e+000	+5.02e-003	+5.01e-003	+3.047277e+001
+8.436963e+001	+7.31667e+000	+8.530027e+001	+7.31667e+000	+5.33e-003	+5.78e-003	+3.276837e+001
+8.477863e+001	+7.24309e+000	+8.591376e+001	+7.24309e+000	+5.49e-003	+6.09e-003	+3.519413e+001
+8.167968e+001	+5.52856e+000	+8.126534e+001	+5.52856e+000	+5.07e-003	+5.10e-003	+3.765390e+001
+7.744812e+001	+5.35761e+000	+7.491800e+001	+5.35761e+000	+7.56e-003	+1.083e-002	+4.005357e+001
+7.549751e+001	+5.42953e+000	+7.199208e+001	+5.42953e+000	+9.94e-003	+1.586e-002	+4.248239e+001
+7.880096e+001	+6.78111e+000	+7.694726e+001	+6.78111e+000	+6.23e-003	+7.57e-003	+4.496807e+001
+8.089314e+001	+7.97993e+000	+8.008553e+001	+7.97993e+000	+5.22e-003	+5.55e-003	+4.736807e+001
+7.897400e+001	+6.93258e+000	+7.720681e+001	+6.93258e+000	+5.99e-003	+7.30e-003	+4.975220e+001
+8.246621e+001	+8.24649e+000	+8.244514e+001	+8.24649e+000	+5.09e-003	+5.12e-003	+5.212857e+001
+7.644135e+001	+4.84400e+000	+7.340785e+001	+4.84400e+000	+9.07e-003	+1.404e-002	+5.455162e+001
+7.357836e+001	+6.23257e+000	+6.911336e+001	+6.23257e+000	+1.210e-002	+2.065e-002	+5.710844e+001
+8.068864e+001	+7.86474e+000	+7.977879e+001	+7.86474e+000	+5.23e-003	+5.53e-003	+5.959898e+001
+7.545032e+001	+4.91517e+000	+7.192130e+001	+4.91517e+000	+1.044e-002	+1.693e-002	+6.206906e+001
+8.067291e+001	+5.83887e+000	+7.975519e+001	+5.83887e+000	+5.36e-003	+5.66e-003	+6.458588e+001
+7.645708e+001	+5.79150e+000	+7.343144e+001	+5.79150e+000	+8.49e-003	+1.274e-002	+6.705895e+001
+7.905265e+001	+6.41369e+000	+7.732480e+001	+6.41369e+000	+6.04e-003	+7.33e-003	+6.958028e+001
+8.479436e+001	+6.82524e+000	+8.593736e+001	+6.82524e+000	+5.64e-003	+6.21e-003	+7.254192e+001
+8.528201e+001	+6.43938e+000	+8.666884e+001	+6.43938e+000	+5.79e-003	+6.74e-003	+7.504918e+001
+8.951357e+001	+7.44829e+000	+9.301618e+001	+7.44829e+000	+9.34e-003	+1.456e-002	+7.755864e+001
+7.991784e+001	+6.35576e+000	+7.862258e+001	+6.35576e+000	+5.53e-003	+6.38e-003	+8.015068e+001
+8.583258e+001	+6.69550e+000	+8.749470e+001	+6.69550e+000	+6.12e-003	+7.49e-003	+8.276741e+001
+7.721216e+001	+5.69114e+000	+7.456406e+001	+5.69114e+000	+7.68e-003	+1.103e-002	+8.536546e+001
+8.252914e+001	+6.68959e+000	+8.253953e+001	+6.68959e+000	+4.98e-003	+4.98e-003	+8.796563e+001
+8.112910e+001	+6.70783e+000	+8.043948e+001	+6.70783e+000	+5.16e-003	+5.42e-003	+9.043123e+001
+8.034257e+001	+5.90154e+000	+7.925967e+001	+5.90154e+000	+5.44e-003	+6.02e-003	+9.289292e+001
+8.035830e+001	+5.45609e+000	+7.928327e+001	+5.45609e+000	+5.42e-003	+5.98e-003	+9.537554e+001
+8.105045e+001	+6.41974e+000	+8.032150e+001	+6.41974e+000	+5.13e-003	+5.36e-003	+9.785505e+001
+7.652000e+001	+5.75265e+000	+7.352583e+001	+5.75265e+000	+8.45e-003	+1.263e-002	+1.0034676e+002
+8.026391e+001	+6.12411e+000	+7.914169e+001	+6.12411e+000	+5.47e-003	+6.07e-003	+1.0282194e+002
+8.293813e+001	+6.47404e+000	+8.315302e+001	+6.47404e+000	+5.00e-003	+5.16e-003	+1.0520096e+002
+7.744812e+001	+6.03349e+000	+7.491800e+001	+6.03349e+000	+7.33e-003	+1.026e-002	+1.0755451e+002
+7.946165e+001	+5.81727e+000	+7.793829e+001	+5.81727e+000	+5.81e-003	+6.97e-003	+1.0996107e+002
+8.293813e+001	+6.99687e+000	+8.315302e+001	+6.99687e+000	+5.02e-003	+5.12e-003	+1.1239410e+002
+8.869557e+001	+5.49045e+000	+9.178918e+001	+5.49045e+000	+9.30e-003	+1.442e-002	+1.1482861e+002
+7.925715e+001	+6.76195e+000	+7.763154e+001	+6.76195e+000	+5.91e-003	+7.04e-003	+1.1717418e+002
+7.928861e+001	+5.65003e+000	+7.767874e+001	+5.65003e+000	+5.97e-003	+7.29e-003	+1.1974203e+002
+8.742139e+001	+5.73111e+000	+8.987790e+001	+5.73111e+000	+7.68e-003	+1.085e-002	+1.2354859e+002
+8.021672e+001	+7.18244e+000	+7.907090e+001	+7.18244e+000	+5.45e-003	+5.98e-003	+1.2614465e+002
+8.410221e+001	+5.85188e+000	+8.489913e+001	+5.85188e+000	+5.39e-003	+5.64e-003	+1.2872927e+002
+8.241902e+001	+5.89150e+000	+8.237435e+001	+5.89150e+000	+5.05e-003	+5.08e-003	+1.3131966e+002
+8.114483e+001	+5.73903e+000	+8.046307e+001	+5.73903e+000	+5.13e-003	+5.35e-003	+1.3392823e+002
+8.963942e+001	+6.38116e+000	+9.320495e+001	+6.38116e+000	+1.001e-002	+1.598e-002	+1.3650503e+002
+8.133360e+001	+6.14157e+000	+8.074622e+001	+6.14157e+000	+5.16e-003	+5.22e-003	+1.3901204e+002
+8.175833e+001	+6.10338e+000	+8.138332e+001	+6.10338e+000	+5.04e-003	+5.11e-003	+1.4161255e+002
+8.462132e+001	+6.99059e+000	+8.567780e+001	+6.99059e+000	+5.43e-003	+6.07e-003	+1.4422658e+002
+8.580112e+001	+6.37388e+000	+8.744751e+001	+6.37388e+000	+6.16e-003	+7.43e-003	+1.4679492e+002
+8.007514e+001	+4.53814e+000	+7.885854e+001	+4.53814e+000	+5.64e-003	+6.57e-003	+1.4939487e+002
+8.196283e+001	+6.65212e+000	+8.169007e+001	+6.65212e+000	+5.09e-003	+5.06e-003	+1.5198911e+002
+8.301679e+001	+6.07380e+000	+8.327100e+001	+6.07380e+000	+5.06e-003	+5.05e-003	+1.5467099e+002
+8.551797e+001	+6.39448e+000	+8.702278e+001	+6.39448e+000	+5.93e-003	+7.04e-003	+1.5725082e+002
