# Supplementary material for: Neuromotor Noise Is Malleable by Amplifying Perceived Errors
Source: PLoS Comput Biol. 2016 Aug 4;12(8):e1005044. doi: 10.1371/journal.pcbi.1005044 (PMC4973920; doi:10.1371/journal.pcbi.1005044)
Supplement: S1 Dataset — (ZIP) [file pcbi.1005044.s003.zip › DEA 1.5/S2/S2_D5_B1.txt]

+7.788858e+001	+6.81240e+000	+7.557869e+001	+6.81240e+000	+6.79e-003	+9.04e-003	+6.55230e+000
+7.762115e+001	+6.83463e+000	+7.517755e+001	+6.83463e+000	+7.00e-003	+9.49e-003	+9.59226e+000
+7.689754e+001	+6.74255e+000	+7.409213e+001	+6.74255e+000	+7.65e-003	+1.097e-002	+1.253843e+001
+8.633597e+001	+8.07967e+000	+8.824977e+001	+8.07967e+000	+6.27e-003	+7.79e-003	+1.545280e+001
+8.753150e+001	+7.29629e+000	+9.004307e+001	+7.29629e+000	+7.40e-003	+1.007e-002	+1.840301e+001
+8.504605e+001	+7.18412e+000	+8.631490e+001	+7.18412e+000	+5.62e-003	+6.35e-003	+2.122522e+001
+8.636743e+001	+7.43986e+000	+8.829697e+001	+7.43986e+000	+6.42e-003	+7.97e-003	+2.404481e+001
+8.554943e+001	+7.33224e+000	+8.706997e+001	+7.33224e+000	+5.86e-003	+6.97e-003	+2.675806e+001
+9.069337e+001	+6.61491e+000	+9.478588e+001	+6.61491e+000	+1.138e-002	+1.894e-002	+2.947556e+001
+8.809781e+001	+8.48137e+000	+9.089253e+001	+8.48137e+000	+7.56e-003	+1.080e-002	+3.203248e+001
+8.878996e+001	+8.24472e+000	+9.193076e+001	+8.24472e+000	+8.32e-003	+1.225e-002	+3.482107e+001
+8.315836e+001	+7.74824e+000	+8.348337e+001	+7.74824e+000	+5.06e-003	+5.08e-003	+3.753736e+001
+8.454267e+001	+7.09506e+000	+8.555982e+001	+7.09506e+000	+5.45e-003	+5.88e-003	+4.027125e+001
+7.872230e+001	+6.59089e+000	+7.682928e+001	+6.59089e+000	+6.18e-003	+7.77e-003	+4.279014e+001
+8.646181e+001	+7.15653e+000	+8.843854e+001	+7.15653e+000	+6.47e-003	+8.20e-003	+4.554210e+001
+8.473144e+001	+7.36273e+000	+8.584297e+001	+7.36273e+000	+5.46e-003	+6.16e-003	+4.816261e+001
+8.487301e+001	+7.02564e+000	+8.605534e+001	+7.02564e+000	+5.66e-003	+6.28e-003	+5.086001e+001
+8.553370e+001	+6.53332e+000	+8.704637e+001	+6.53332e+000	+5.95e-003	+7.07e-003	+5.352216e+001
+9.276983e+001	+6.85356e+000	+9.790056e+001	+6.85356e+000	+1.461e-002	+2.593e-002	+5.622426e+001
+9.206195e+001	+7.04889e+000	+9.683874e+001	+7.04889e+000	+1.326e-002	+2.294e-002	+5.900998e+001
+8.643035e+001	+7.22915e+000	+8.839135e+001	+7.22915e+000	+6.41e-003	+8.19e-003	+6.205304e+001
+8.869557e+001	+6.69092e+000	+9.178918e+001	+6.69092e+000	+8.73e-003	+1.304e-002	+6.491904e+001
+8.929334e+001	+8.64599e+000	+9.268583e+001	+8.64599e+000	+8.71e-003	+1.329e-002	+6.769928e+001
+8.487301e+001	+6.88480e+000	+8.605534e+001	+6.88480e+000	+5.60e-003	+6.29e-003	+7.091502e+001
+8.723262e+001	+6.34941e+000	+8.959475e+001	+6.34941e+000	+7.33e-003	+9.97e-003	+7.377684e+001
+9.210914e+001	+7.45571e+000	+9.690953e+001	+7.45571e+000	+1.304e-002	+2.254e-002	+7.650352e+001
+8.226171e+001	+6.52765e+000	+8.213839e+001	+6.52765e+000	+4.99e-003	+4.99e-003	+7.903162e+001
+7.817173e+001	+6.18627e+000	+7.600342e+001	+6.18627e+000	+6.64e-003	+8.80e-003	+8.168562e+001
+8.166395e+001	+5.75018e+000	+8.124174e+001	+5.75018e+000	+5.09e-003	+5.10e-003	+8.441423e+001
+8.495167e+001	+6.35013e+000	+8.617332e+001	+6.35013e+000	+5.70e-003	+6.41e-003	+8.706566e+001
+7.909984e+001	+5.25278e+000	+7.739558e+001	+5.25278e+000	+6.14e-003	+7.69e-003	+8.973475e+001
+9.512943e+001	+6.77711e+000	+1.0143997e+002	+6.77711e+000	+1.947e-002	+3.611e-002	+9.247876e+001
+8.499886e+001	+6.44292e+000	+8.624411e+001	+6.44292e+000	+5.73e-003	+6.43e-003	+9.536249e+001
+8.822365e+001	+6.47866e+000	+9.108130e+001	+6.47866e+000	+8.21e-003	+1.205e-002	+9.807622e+001
+8.765735e+001	+6.69579e+000	+9.023184e+001	+6.69579e+000	+7.54e-003	+1.064e-002	+1.0077788e+002
+8.460559e+001	+7.04073e+000	+8.565421e+001	+7.04073e+000	+5.42e-003	+6.04e-003	+1.0359106e+002
+8.916750e+001	+6.68032e+000	+9.249707e+001	+6.68032e+000	+9.24e-003	+1.429e-002	+1.0639137e+002
+8.693373e+001	+6.83432e+000	+8.914642e+001	+6.83432e+000	+6.87e-003	+9.14e-003	+1.0895108e+002
+8.610001e+001	+6.07234e+000	+8.789583e+001	+6.07234e+000	+6.36e-003	+8.00e-003	+1.1152166e+002
+8.296960e+001	+6.16470e+000	+8.320022e+001	+6.16470e+000	+5.01e-003	+5.07e-003	+1.1424894e+002
+7.836050e+001	+4.72740e+000	+7.628657e+001	+4.72740e+000	+6.94e-003	+9.39e-003	+1.1742402e+002
+8.514043e+001	+5.87500e+000	+8.645647e+001	+5.87500e+000	+5.87e-003	+6.71e-003	+1.2086960e+002
+8.400782e+001	+5.80193e+000	+8.475756e+001	+5.80193e+000	+5.29e-003	+5.66e-003	+1.2362537e+002
+8.556516e+001	+6.62399e+000	+8.709357e+001	+6.62399e+000	+5.97e-003	+7.11e-003	+1.2627554e+002
+9.007988e+001	+5.91134e+000	+9.386564e+001	+5.91134e+000	+1.099e-002	+1.806e-002	+1.2887793e+002
+8.149091e+001	+5.71614e+000	+8.098219e+001	+5.71614e+000	+5.06e-003	+5.22e-003	+1.3138543e+002
+8.172687e+001	+5.60001e+000	+8.133613e+001	+5.60001e+000	+5.12e-003	+5.13e-003	+1.3411038e+002
+8.860119e+001	+6.46902e+000	+9.164761e+001	+6.46902e+000	+8.64e-003	+1.305e-002	+1.3695073e+002
+8.971807e+001	+5.85766e+000	+9.332293e+001	+5.85766e+000	+1.051e-002	+1.697e-002	+1.3970933e+002
+8.778319e+001	+5.81235e+000	+9.042061e+001	+5.81235e+000	+8.00e-003	+1.161e-002	+1.4235230e+002
+8.347298e+001	+5.84685e+000	+8.395529e+001	+5.84685e+000	+5.15e-003	+5.23e-003	+1.4511153e+002
+8.963942e+001	+5.88388e+000	+9.320495e+001	+5.88388e+000	+1.034e-002	+1.668e-002	+1.4911621e+002
+8.262352e+001	+6.52397e+000	+8.268110e+001	+6.52397e+000	+4.99e-003	+5.03e-003	+1.5244359e+002
+9.072484e+001	+6.45218e+000	+9.483308e+001	+6.45218e+000	+1.153e-002	+1.928e-002	+1.5521565e+002
+9.132260e+001	+6.06928e+000	+9.572973e+001	+6.06928e+000	+1.283e-002	+2.208e-002	+1.5795665e+002
+8.490447e+001	+6.84630e+000	+8.610253e+001	+6.84630e+000	+5.58e-003	+6.26e-003	+1.6172512e+002
+8.400782e+001	+6.62476e+000	+8.475756e+001	+6.62476e+000	+5.28e-003	+5.59e-003	+1.6503632e+002
+9.149564e+001	+6.81372e+000	+9.598928e+001	+6.81372e+000	+1.245e-002	+2.133e-002	+1.6798549e+002
+8.536066e+001	+5.31967e+000	+8.678682e+001	+5.31967e+000	+5.98e-003	+7.22e-003	+1.7075232e+002
+8.795623e+001	+5.76819e+000	+9.068017e+001	+5.76819e+000	+8.21e-003	+1.210e-002	+1.7366780e+002
