# Supplementary material for: Neuromotor Noise Is Malleable by Amplifying Perceived Errors
Source: PLoS Comput Biol. 2016 Aug 4;12(8):e1005044. doi: 10.1371/journal.pcbi.1005044 (PMC4973920; doi:10.1371/journal.pcbi.1005044)
Supplement: S1 Dataset — (ZIP) [file pcbi.1005044.s003.zip › DEA 1.5/S2/S2_D5_B2.txt]

+8.520336e+001	+6.14742e+000	+8.655086e+001	+6.14742e+000	+5.81e-003	+6.69e-003	+5.38657e+000
+8.709104e+001	+6.51548e+000	+8.938238e+001	+6.51548e+000	+7.08e-003	+9.60e-003	+8.71660e+000
+8.103472e+001	+5.53602e+000	+8.029790e+001	+5.53602e+000	+5.21e-003	+5.42e-003	+1.192179e+001
+8.621012e+001	+7.35039e+000	+8.806101e+001	+7.35039e+000	+6.34e-003	+7.82e-003	+1.490545e+001
+8.363029e+001	+5.28637e+000	+8.419125e+001	+5.28637e+000	+5.24e-003	+5.39e-003	+1.788821e+001
+8.658766e+001	+6.82713e+000	+8.862731e+001	+6.82713e+000	+6.59e-003	+8.51e-003	+2.075804e+001
+8.358309e+001	+6.22625e+000	+8.412046e+001	+6.22625e+000	+5.14e-003	+5.31e-003	+2.354909e+001
+8.090887e+001	+5.48784e+000	+8.010913e+001	+5.48784e+000	+5.19e-003	+5.60e-003	+2.644753e+001
+8.089314e+001	+5.29600e+000	+8.008553e+001	+5.29600e+000	+5.23e-003	+5.55e-003	+2.922632e+001
+8.287521e+001	+7.22590e+000	+8.305864e+001	+7.22590e+000	+5.08e-003	+5.02e-003	+3.206041e+001
+8.650901e+001	+6.72236e+000	+8.850933e+001	+6.72236e+000	+6.54e-003	+8.42e-003	+3.487530e+001
+8.787758e+001	+7.52671e+000	+9.056219e+001	+7.52671e+000	+7.54e-003	+1.063e-002	+3.782362e+001
+8.411794e+001	+6.42822e+000	+8.492273e+001	+6.42822e+000	+5.27e-003	+5.62e-003	+4.076184e+001
+8.161675e+001	+5.97742e+000	+8.117095e+001	+5.97742e+000	+5.08e-003	+5.11e-003	+4.371198e+001
+7.982345e+001	+6.30805e+000	+7.848100e+001	+6.30805e+000	+5.66e-003	+6.38e-003	+4.669712e+001
+8.178979e+001	+4.59471e+000	+8.143051e+001	+4.59471e+000	+5.05e-003	+5.08e-003	+4.954449e+001
+8.847534e+001	+8.01087e+000	+9.145884e+001	+8.01087e+000	+8.12e-003	+1.171e-002	+5.247837e+001
+7.941446e+001	+5.24461e+000	+7.786750e+001	+5.24461e+000	+5.93e-003	+7.18e-003	+5.527783e+001
+7.881669e+001	+4.37722e+000	+7.697085e+001	+4.37722e+000	+6.63e-003	+8.75e-003	+5.808540e+001
+8.447974e+001	+7.43509e+000	+8.546544e+001	+7.43509e+000	+5.43e-003	+5.92e-003	+6.110533e+001
+8.729554e+001	+7.41861e+000	+8.968913e+001	+7.41861e+000	+7.07e-003	+9.55e-003	+6.409412e+001
+8.598989e+001	+6.62024e+000	+8.773066e+001	+6.62024e+000	+6.21e-003	+7.66e-003	+6.700084e+001
+8.819219e+001	+6.39011e+000	+9.103411e+001	+6.39011e+000	+8.20e-003	+1.206e-002	+6.999632e+001
+8.116056e+001	+5.52087e+000	+8.048667e+001	+5.52087e+000	+5.15e-003	+5.38e-003	+7.281527e+001
+8.787758e+001	+6.76309e+000	+9.056219e+001	+6.76309e+000	+7.78e-003	+1.105e-002	+7.571361e+001
+8.347298e+001	+5.30089e+000	+8.395529e+001	+5.30089e+000	+5.11e-003	+5.33e-003	+7.872395e+001
+8.844388e+001	+6.48345e+000	+9.141165e+001	+6.48345e+000	+8.48e-003	+1.259e-002	+8.163296e+001
+8.521909e+001	+6.61268e+000	+8.657445e+001	+6.61268e+000	+5.75e-003	+6.66e-003	+8.446689e+001
+8.553370e+001	+6.35306e+000	+8.704637e+001	+6.35306e+000	+5.93e-003	+7.06e-003	+8.728876e+001
+8.913603e+001	+6.55380e+000	+9.244987e+001	+6.55380e+000	+9.23e-003	+1.432e-002	+9.019912e+001
+8.260779e+001	+5.85813e+000	+8.265751e+001	+5.85813e+000	+4.99e-003	+5.02e-003	+9.281612e+001
+8.716970e+001	+6.54216e+000	+8.950037e+001	+6.54216e+000	+7.13e-003	+9.71e-003	+9.541977e+001
+8.850681e+001	+6.17396e+000	+9.150603e+001	+6.17396e+000	+8.68e-003	+1.305e-002	+9.794033e+001
+8.693373e+001	+5.89408e+000	+8.914642e+001	+5.89408e+000	+7.14e-003	+9.63e-003	+1.0053336e+002
+8.639889e+001	+5.85715e+000	+8.834416e+001	+5.85715e+000	+6.65e-003	+8.64e-003	+1.0320026e+002
+8.709104e+001	+6.08657e+000	+8.938238e+001	+6.08657e+000	+7.23e-003	+9.82e-003	+1.0589571e+002
+8.613147e+001	+6.19474e+000	+8.794302e+001	+6.19474e+000	+6.37e-003	+8.03e-003	+1.0852254e+002
+8.575393e+001	+5.79724e+000	+8.737672e+001	+5.79724e+000	+6.22e-003	+7.56e-003	+1.1106548e+002
+9.014280e+001	+5.41427e+000	+9.396002e+001	+5.41427e+000	+1.158e-002	+1.926e-002	+1.1380392e+002
+9.103945e+001	+6.62043e+000	+9.530500e+001	+6.62043e+000	+1.193e-002	+2.010e-002	+1.1627374e+002
+8.630451e+001	+6.26555e+000	+8.820258e+001	+6.26555e+000	+6.48e-003	+8.28e-003	+1.1927160e+002
+8.611574e+001	+5.90429e+000	+8.791943e+001	+5.90429e+000	+6.43e-003	+8.14e-003	+1.2190728e+002
+8.905738e+001	+5.39132e+000	+9.233189e+001	+5.39132e+000	+9.89e-003	+1.568e-002	+1.2458633e+002
+8.421232e+001	+5.80032e+000	+8.506430e+001	+5.80032e+000	+5.33e-003	+5.79e-003	+1.2718313e+002
+8.201002e+001	+5.20900e+000	+8.176086e+001	+5.20900e+000	+5.02e-003	+5.10e-003	+1.2983937e+002
+8.724835e+001	+6.85668e+000	+8.961835e+001	+6.85668e+000	+7.21e-003	+9.74e-003	+1.3253245e+002
+7.892680e+001	+3.84619e+000	+7.713603e+001	+3.84619e+000	+6.79e-003	+9.08e-003	+1.3515433e+002
+9.316310e+001	+6.34158e+000	+9.849047e+001	+6.34158e+000	+1.594e-002	+2.866e-002	+1.3780818e+002
+8.883715e+001	+6.51554e+000	+9.200155e+001	+6.51554e+000	+8.91e-003	+1.357e-002	+1.4044642e+002
+8.778319e+001	+5.95829e+000	+9.042061e+001	+5.95829e+000	+7.93e-003	+1.145e-002	+1.4302040e+002
+8.844388e+001	+6.00209e+000	+9.141165e+001	+6.00209e+000	+8.71e-003	+1.309e-002	+1.4571175e+002
+8.762589e+001	+5.33378e+000	+9.018465e+001	+5.33378e+000	+8.05e-003	+1.170e-002	+1.4895675e+002
+8.435390e+001	+5.54181e+000	+8.527667e+001	+5.54181e+000	+5.47e-003	+5.94e-003	+1.5233309e+002
+8.564382e+001	+3.53356e+000	+8.721155e+001	+3.53356e+000	+6.89e-003	+9.13e-003	+1.5513849e+002
+9.374513e+001	+6.03823e+000	+9.936352e+001	+6.03823e+000	+1.760e-002	+3.204e-002	+1.5792680e+002
+8.850681e+001	+4.69028e+000	+9.150603e+001	+4.69028e+000	+9.74e-003	+1.531e-002	+1.6230137e+002
+8.768881e+001	+7.19950e+000	+9.027904e+001	+7.19950e+000	+7.44e-003	+1.040e-002	+1.6606743e+002
+8.904165e+001	+5.59524e+000	+9.230830e+001	+5.59524e+000	+9.74e-003	+1.529e-002	+1.6882154e+002
+8.828658e+001	+6.86948e+000	+9.117569e+001	+6.86948e+000	+8.13e-003	+1.190e-002	+1.7154425e+002
+8.916750e+001	+5.69803e+000	+9.249707e+001	+5.69803e+000	+9.84e-003	+1.551e-002	+1.7442609e+002
