# Supplementary material for: Neuromotor Noise Is Malleable by Amplifying Perceived Errors
Source: PLoS Comput Biol. 2016 Aug 4;12(8):e1005044. doi: 10.1371/journal.pcbi.1005044 (PMC4973920; doi:10.1371/journal.pcbi.1005044)
Supplement: S1 Dataset — (ZIP) [file pcbi.1005044.s003.zip › DEA 1.5/S2/S2_D5_B3.txt]

+8.553370e+001	+7.59894e+000	+8.704637e+001	+7.59894e+000	+5.94e-003	+6.82e-003	+6.76742e+000
+8.531347e+001	+6.74768e+000	+8.671603e+001	+6.74768e+000	+5.77e-003	+6.79e-003	+9.68147e+000
+8.482582e+001	+5.78214e+000	+8.598455e+001	+5.78214e+000	+5.64e-003	+6.33e-003	+1.243451e+001
+8.273364e+001	+5.34515e+000	+8.284627e+001	+5.34515e+000	+5.04e-003	+5.00e-003	+1.518814e+001
+8.661912e+001	+5.86511e+000	+8.867450e+001	+5.86511e+000	+6.84e-003	+9.06e-003	+1.781957e+001
+8.632024e+001	+5.80585e+000	+8.822618e+001	+5.80585e+000	+6.58e-003	+8.57e-003	+2.061244e+001
+8.229318e+001	+5.22506e+000	+8.218558e+001	+5.22506e+000	+4.99e-003	+4.98e-003	+2.309749e+001
+8.471570e+001	+5.32068e+000	+8.581938e+001	+5.32068e+000	+5.59e-003	+6.38e-003	+2.563495e+001
+7.881669e+001	+4.14128e+000	+7.697085e+001	+4.14128e+000	+6.75e-003	+8.98e-003	+2.818965e+001
+8.454267e+001	+5.68550e+000	+8.555982e+001	+5.68550e+000	+5.47e-003	+6.04e-003	+3.082313e+001
+8.469997e+001	+5.40243e+000	+8.579578e+001	+5.40243e+000	+5.59e-003	+6.29e-003	+3.333920e+001
+9.110237e+001	+5.93869e+000	+9.539938e+001	+5.93869e+000	+1.259e-002	+2.154e-002	+3.574582e+001
+9.166868e+001	+8.37077e+000	+9.624884e+001	+8.37077e+000	+1.183e-002	+1.999e-002	+3.822666e+001
+8.477863e+001	+6.33458e+000	+8.591376e+001	+6.33458e+000	+5.53e-003	+6.18e-003	+4.094863e+001
+8.929334e+001	+5.49007e+000	+9.268583e+001	+5.49007e+000	+1.016e-002	+1.626e-002	+4.350095e+001
+8.595843e+001	+5.61179e+000	+8.768347e+001	+5.61179e+000	+6.39e-003	+8.04e-003	+4.617182e+001
+8.897873e+001	+7.10959e+000	+9.221391e+001	+7.10959e+000	+8.83e-003	+1.343e-002	+4.879235e+001
+8.345725e+001	+5.40053e+000	+8.393169e+001	+5.40053e+000	+5.11e-003	+5.30e-003	+5.147607e+001
+8.790904e+001	+5.73175e+000	+9.060938e+001	+5.73175e+000	+8.18e-003	+1.202e-002	+5.436713e+001
+8.608428e+001	+6.42027e+000	+8.787224e+001	+6.42027e+000	+6.33e-003	+7.84e-003	+5.879872e+001
+8.823938e+001	+5.88109e+000	+9.110490e+001	+5.88109e+000	+8.51e-003	+1.267e-002	+6.174106e+001
+8.778319e+001	+6.27519e+000	+9.042061e+001	+6.27519e+000	+7.80e-003	+1.118e-002	+6.439378e+001
+8.260779e+001	+4.69465e+000	+8.265751e+001	+4.69465e+000	+5.01e-003	+5.06e-003	+6.792268e+001
+8.550224e+001	+5.27821e+000	+8.699918e+001	+5.27821e+000	+6.15e-003	+7.41e-003	+7.077798e+001
+8.526628e+001	+6.04677e+000	+8.664524e+001	+6.04677e+000	+5.87e-003	+6.89e-003	+7.346055e+001
+9.259679e+001	+6.96912e+000	+9.764101e+001	+6.96912e+000	+1.418e-002	+2.505e-002	+7.620017e+001
+8.551797e+001	+6.27522e+000	+8.702278e+001	+6.27522e+000	+5.93e-003	+7.07e-003	+7.872667e+001
+9.081922e+001	+5.73831e+000	+9.497465e+001	+5.73831e+000	+1.232e-002	+2.095e-002	+8.129726e+001
+8.407075e+001	+5.74433e+000	+8.485194e+001	+5.74433e+000	+5.38e-003	+5.63e-003	+8.410121e+001
+8.882142e+001	+6.75452e+000	+9.197795e+001	+6.75452e+000	+8.80e-003	+1.332e-002	+8.699954e+001
+8.968661e+001	+5.68660e+000	+9.327574e+001	+5.68660e+000	+1.055e-002	+1.715e-002	+8.972843e+001
+9.530247e+001	+5.94287e+000	+1.0169953e+002	+5.94287e+000	+2.131e-002	+3.969e-002	+9.234182e+001
+8.603708e+001	+5.14129e+000	+8.780145e+001	+5.14129e+000	+6.58e-003	+8.39e-003	+9.668739e+001
+8.913603e+001	+5.75086e+000	+9.244987e+001	+5.75086e+000	+9.73e-003	+1.536e-002	+9.960002e+001
+8.270217e+001	+5.56368e+000	+8.279908e+001	+5.56368e+000	+5.09e-003	+5.01e-003	+1.0260692e+002
+8.567528e+001	+6.30992e+000	+8.725874e+001	+6.30992e+000	+6.10e-003	+7.32e-003	+1.0557907e+002
+8.685508e+001	+6.43799e+000	+8.902844e+001	+6.43799e+000	+6.92e-003	+9.15e-003	+1.0856929e+002
+9.078776e+001	+5.50330e+000	+9.492746e+001	+5.50330e+000	+1.254e-002	+2.140e-002	+1.1146042e+002
+8.735846e+001	+5.66338e+000	+8.978352e+001	+5.66338e+000	+7.64e-003	+1.076e-002	+1.1428510e+002
+8.514043e+001	+5.22203e+000	+8.645647e+001	+5.22203e+000	+5.93e-003	+6.90e-003	+1.1710780e+002
+9.489347e+001	+6.29948e+000	+1.0108603e+002	+6.29948e+000	+1.966e-002	+3.645e-002	+1.1989882e+002
+8.661912e+001	+5.86692e+000	+8.867450e+001	+5.86692e+000	+6.84e-003	+9.06e-003	+1.2264208e+002
+8.595843e+001	+4.81324e+000	+8.768347e+001	+4.81324e+000	+6.57e-003	+8.45e-003	+1.2522705e+002
+8.959222e+001	+5.41792e+000	+9.313416e+001	+5.41792e+000	+1.066e-002	+1.735e-002	+1.2789268e+002
+9.039449e+001	+6.05177e+000	+9.433756e+001	+6.05177e+000	+1.134e-002	+1.884e-002	+1.3045968e+002
+8.753150e+001	+5.39144e+000	+9.004307e+001	+5.39144e+000	+7.94e-003	+1.142e-002	+1.3332816e+002
+8.827085e+001	+5.19608e+000	+9.115209e+001	+5.19608e+000	+8.98e-003	+1.366e-002	+1.3602608e+002
+8.608428e+001	+6.44002e+000	+8.787224e+001	+6.44002e+000	+6.32e-003	+7.83e-003	+1.4029909e+002
+8.836523e+001	+5.75738e+000	+9.129367e+001	+5.75738e+000	+8.70e-003	+1.314e-002	+1.4329143e+002
+8.756296e+001	+6.29734e+000	+9.009027e+001	+6.29734e+000	+7.65e-003	+1.068e-002	+1.4615051e+002
+7.982345e+001	+6.19269e+000	+7.848100e+001	+6.19269e+000	+5.70e-003	+6.41e-003	+1.4889236e+002
+8.303252e+001	+6.61526e+000	+8.329460e+001	+6.61526e+000	+5.03e-003	+5.07e-003	+1.5160848e+002
+8.298533e+001	+5.46943e+000	+8.322381e+001	+5.46943e+000	+5.08e-003	+5.06e-003	+1.5430645e+002
+8.229318e+001	+4.43829e+000	+8.218558e+001	+4.43829e+000	+4.98e-003	+4.99e-003	+1.5699125e+002
+7.881669e+001	+4.66183e+000	+7.697085e+001	+4.66183e+000	+6.54e-003	+8.53e-003	+1.5956177e+002
+8.630451e+001	+6.48313e+000	+8.820258e+001	+6.48313e+000	+6.45e-003	+8.20e-003	+1.6207564e+002
+8.537639e+001	+5.43890e+000	+8.681041e+001	+5.43890e+000	+5.97e-003	+7.16e-003	+1.6454040e+002
+8.682362e+001	+5.60810e+000	+8.898125e+001	+5.60810e+000	+7.08e-003	+9.62e-003	+1.6707297e+002
+8.540786e+001	+7.02182e+000	+8.685761e+001	+7.02182e+000	+5.81e-003	+6.83e-003	+1.6952953e+002
+8.458986e+001	+6.05695e+000	+8.563061e+001	+6.05695e+000	+5.50e-003	+6.09e-003	+1.7205389e+002
