# Supplementary material for: Neuromotor Noise Is Malleable by Amplifying Perceived Errors
Source: PLoS Comput Biol. 2016 Aug 4;12(8):e1005044. doi: 10.1371/journal.pcbi.1005044 (PMC4973920; doi:10.1371/journal.pcbi.1005044)
Supplement: S1 Dataset — (ZIP) [file pcbi.1005044.s003.zip › DEA 1.5/S2/S2_D5_B4.txt]

+7.491547e+001	+5.03385e+000	+7.111903e+001	+5.03385e+000	+1.113e-002	+1.843e-002	+9.21697e+000
+8.515616e+001	+7.58655e+000	+8.648007e+001	+7.58655e+000	+5.68e-003	+6.45e-003	+1.354214e+001
+8.503032e+001	+7.34141e+000	+8.629130e+001	+7.34141e+000	+5.67e-003	+6.41e-003	+1.647114e+001
+8.010661e+001	+6.58149e+000	+7.890573e+001	+6.58149e+000	+5.52e-003	+6.18e-003	+1.911471e+001
+8.422805e+001	+6.34674e+000	+8.508790e+001	+6.34674e+000	+5.42e-003	+5.71e-003	+2.166682e+001
+8.285948e+001	+7.17566e+000	+8.303504e+001	+7.17566e+000	+5.10e-003	+5.01e-003	+2.420795e+001
+8.322129e+001	+6.15869e+000	+8.357775e+001	+6.15869e+000	+5.06e-003	+5.13e-003	+2.663453e+001
+8.743712e+001	+6.07821e+000	+8.990150e+001	+6.07821e+000	+7.57e-003	+1.058e-002	+2.917244e+001
+8.685508e+001	+6.82866e+000	+8.902844e+001	+6.82866e+000	+6.85e-003	+8.97e-003	+3.166872e+001
+8.053134e+001	+5.47970e+000	+7.954283e+001	+5.47970e+000	+5.35e-003	+5.84e-003	+3.425672e+001
+8.100326e+001	+5.71326e+000	+8.025071e+001	+5.71326e+000	+5.23e-003	+5.44e-003	+3.691371e+001
+8.252914e+001	+6.10874e+000	+8.253953e+001	+6.10874e+000	+4.98e-003	+4.97e-003	+3.951437e+001
+8.042122e+001	+6.05042e+000	+7.937765e+001	+6.05042e+000	+5.34e-003	+5.84e-003	+4.203302e+001
+8.038976e+001	+5.95457e+000	+7.933046e+001	+5.95457e+000	+5.37e-003	+5.89e-003	+4.448120e+001
+9.136980e+001	+6.39428e+000	+9.580051e+001	+6.39428e+000	+1.260e-002	+2.161e-002	+4.689394e+001
+7.754250e+001	+4.32890e+000	+7.505957e+001	+4.32890e+000	+8.04e-003	+1.182e-002	+4.920830e+001
+7.920996e+001	+4.98565e+000	+7.756076e+001	+4.98565e+000	+6.13e-003	+7.65e-003	+5.176989e+001
+7.600089e+001	+5.06830e+000	+7.274716e+001	+5.06830e+000	+9.49e-003	+1.494e-002	+5.425388e+001
+8.617866e+001	+6.04927e+000	+8.801381e+001	+6.04927e+000	+6.43e-003	+8.16e-003	+5.679678e+001
+7.818746e+001	+4.94836e+000	+7.602701e+001	+4.94836e+000	+7.02e-003	+9.56e-003	+5.933628e+001
+8.043695e+001	+6.05678e+000	+7.940125e+001	+6.05678e+000	+5.33e-003	+5.83e-003	+6.192221e+001
+7.969761e+001	+6.09428e+000	+7.829223e+001	+6.09428e+000	+5.66e-003	+6.58e-003	+6.441883e+001
+8.750004e+001	+6.47072e+000	+8.999588e+001	+6.47072e+000	+7.45e-003	+1.046e-002	+6.689216e+001
+8.488874e+001	+5.30962e+000	+8.607894e+001	+5.30962e+000	+5.76e-003	+6.55e-003	+6.951957e+001
+8.270217e+001	+5.42657e+000	+8.279908e+001	+5.42657e+000	+5.08e-003	+5.01e-003	+7.202892e+001
+8.285948e+001	+6.20389e+000	+8.303504e+001	+6.20389e+000	+5.01e-003	+5.06e-003	+7.459103e+001
+8.133360e+001	+5.50432e+000	+8.074622e+001	+5.50432e+000	+5.11e-003	+5.33e-003	+7.723674e+001
+9.020572e+001	+5.79289e+000	+9.405441e+001	+5.79289e+000	+1.126e-002	+1.871e-002	+7.978907e+001
+8.874277e+001	+6.69948e+000	+9.185997e+001	+6.69948e+000	+8.75e-003	+1.316e-002	+8.217800e+001
+8.529774e+001	+5.95870e+000	+8.669243e+001	+5.95870e+000	+5.85e-003	+6.87e-003	+8.471826e+001
+8.202575e+001	+4.76413e+000	+8.178445e+001	+4.76413e+000	+5.00e-003	+5.06e-003	+8.728604e+001
+9.292714e+001	+5.72064e+000	+9.813653e+001	+5.72064e+000	+1.636e-002	+2.944e-002	+8.989414e+001
+7.933580e+001	+5.06354e+000	+7.774952e+001	+5.06354e+000	+6.06e-003	+7.39e-003	+9.244010e+001
+8.746858e+001	+6.67330e+000	+8.994869e+001	+6.67330e+000	+7.46e-003	+1.027e-002	+9.504725e+001
+8.959222e+001	+5.75335e+000	+9.313416e+001	+5.75335e+000	+1.040e-002	+1.674e-002	+9.757702e+001
+8.484155e+001	+6.60729e+000	+8.600815e+001	+6.60729e+000	+5.55e-003	+6.21e-003	+1.0010124e+002
+8.356736e+001	+6.21690e+000	+8.409687e+001	+6.21690e+000	+5.15e-003	+5.29e-003	+1.0266288e+002
+8.671350e+001	+5.86163e+000	+8.881608e+001	+5.86163e+000	+6.90e-003	+9.20e-003	+1.0532746e+002
+8.814500e+001	+6.71049e+000	+9.096332e+001	+6.71049e+000	+8.03e-003	+1.169e-002	+1.0806004e+002
+8.359882e+001	+5.49138e+000	+8.414406e+001	+5.49138e+000	+5.17e-003	+5.32e-003	+1.1063426e+002
+8.561236e+001	+5.05321e+000	+8.716435e+001	+5.05321e+000	+6.25e-003	+7.73e-003	+1.1322841e+002
+8.254487e+001	+2.00932e+000	-1.00000e+000	-1.00000e+000	-1.00000e+000	-1.00000e+000	+1.1581132e+002
+9.225071e+001	+7.00739e+000	+9.712189e+001	+7.00739e+000	+1.355e-002	+2.370e-002	+1.2001742e+002
+9.122822e+001	+6.16601e+000	+9.558815e+001	+6.16601e+000	+1.263e-002	+2.155e-002	+1.2278957e+002
+8.750004e+001	+5.92817e+000	+8.999588e+001	+5.92817e+000	+7.64e-003	+1.080e-002	+1.2552587e+002
+9.122822e+001	+6.34509e+000	+9.558815e+001	+6.34509e+000	+1.241e-002	+2.122e-002	+1.2819002e+002
+8.746858e+001	+5.99623e+000	+8.994869e+001	+5.99623e+000	+7.58e-003	+1.071e-002	+1.3080527e+002
+8.476290e+001	+5.78996e+000	+8.589017e+001	+5.78996e+000	+5.67e-003	+6.27e-003	+1.3344135e+002
+8.786185e+001	+5.71586e+000	+9.053859e+001	+5.71586e+000	+8.14e-003	+1.190e-002	+1.3610473e+002
+8.603708e+001	+5.80743e+000	+8.780145e+001	+5.80743e+000	+6.38e-003	+8.04e-003	+1.3875792e+002
+8.816073e+001	+6.55464e+000	+9.098692e+001	+6.55464e+000	+8.18e-003	+1.190e-002	+1.4133746e+002
+8.654047e+001	+4.79097e+000	+8.855652e+001	+4.79097e+000	+7.14e-003	+9.69e-003	+1.4392827e+002
+8.926188e+001	+5.50074e+000	+9.263864e+001	+5.50074e+000	+1.014e-002	+1.613e-002	+1.4645140e+002
+8.850681e+001	+5.39822e+000	+9.150603e+001	+5.39822e+000	+9.14e-003	+1.404e-002	+1.4907279e+002
+8.337859e+001	+6.94377e+000	+8.381371e+001	+6.94377e+000	+5.07e-003	+5.16e-003	+1.5180161e+002
+8.479436e+001	+5.68879e+000	+8.593736e+001	+5.68879e+000	+5.62e-003	+6.32e-003	+1.5453881e+002
+8.408648e+001	+5.90930e+000	+8.487554e+001	+5.90930e+000	+5.36e-003	+5.65e-003	+1.5713792e+002
+8.224598e+001	+5.04005e+000	+8.211480e+001	+5.04005e+000	+4.97e-003	+5.03e-003	+1.5984147e+002
+8.090887e+001	+5.65659e+000	+8.010913e+001	+5.65659e+000	+5.19e-003	+5.53e-003	+1.6457641e+002
+8.204148e+001	+6.01454e+000	+8.180805e+001	+6.01454e+000	+5.09e-003	+5.01e-003	+1.6796482e+002
