# Supplementary material for: Neuromotor Noise Is Malleable by Amplifying Perceived Errors
Source: PLoS Comput Biol. 2016 Aug 4;12(8):e1005044. doi: 10.1371/journal.pcbi.1005044 (PMC4973920; doi:10.1371/journal.pcbi.1005044)
Supplement: S1 Dataset — (ZIP) [file pcbi.1005044.s003.zip › DEA 1.5/S2/S2_D6_B1.txt]

+7.574920e+001	+6.38326e+000	+7.236962e+001	+6.38326e+000	+8.99e-003	+1.398e-002	+6.11818e+000
+8.649327e+001	+7.72527e+000	+8.848573e+001	+7.72527e+000	+6.51e-003	+8.09e-003	+1.018521e+001
+7.903692e+001	+7.48879e+000	+7.730120e+001	+7.48879e+000	+5.90e-003	+7.10e-003	+1.286358e+001
+8.101899e+001	+6.52943e+000	+8.027430e+001	+6.52943e+000	+5.14e-003	+5.37e-003	+1.552020e+001
+8.084595e+001	+6.61362e+000	+8.001475e+001	+6.61362e+000	+5.31e-003	+5.56e-003	+1.818742e+001
+8.506178e+001	+6.86526e+000	+8.633849e+001	+6.86526e+000	+5.64e-003	+6.45e-003	+2.089046e+001
+7.796723e+001	+5.29243e+000	+7.569667e+001	+5.29243e+000	+7.13e-003	+9.75e-003	+2.339803e+001
+8.262352e+001	+6.23467e+000	+8.268110e+001	+6.23467e+000	+4.99e-003	+5.04e-003	+2.593356e+001
+8.182125e+001	+6.93028e+000	+8.147770e+001	+6.93028e+000	+5.00e-003	+5.08e-003	+2.847701e+001
+8.447974e+001	+6.32936e+000	+8.546544e+001	+6.32936e+000	+5.41e-003	+5.91e-003	+3.100955e+001
+8.905738e+001	+7.41497e+000	+9.233189e+001	+7.41497e+000	+8.81e-003	+1.337e-002	+3.363638e+001
+8.300106e+001	+6.27987e+000	+8.324741e+001	+6.27987e+000	+5.03e-003	+5.06e-003	+3.616040e+001
+8.932480e+001	+6.60640e+000	+9.273303e+001	+6.60640e+000	+9.47e-003	+1.482e-002	+3.861228e+001
+8.130214e+001	+5.30801e+000	+8.069903e+001	+5.30801e+000	+5.09e-003	+5.28e-003	+4.127701e+001
+8.545505e+001	+6.31916e+000	+8.692839e+001	+6.31916e+000	+5.91e-003	+7.00e-003	+4.404527e+001
+8.932480e+001	+6.28257e+000	+9.273303e+001	+6.28257e+000	+9.63e-003	+1.516e-002	+4.702573e+001
+8.768881e+001	+6.42749e+000	+9.027904e+001	+6.42749e+000	+7.74e-003	+1.087e-002	+4.981426e+001
+8.831804e+001	+5.94839e+000	+9.122288e+001	+5.94839e+000	+8.58e-003	+1.281e-002	+5.246735e+001
+8.822365e+001	+6.39528e+000	+9.108130e+001	+6.39528e+000	+8.23e-003	+1.215e-002	+5.523338e+001
+8.509324e+001	+5.94246e+000	+8.638568e+001	+5.94246e+000	+5.76e-003	+6.61e-003	+5.827743e+001
+8.784612e+001	+5.40799e+000	+9.051500e+001	+5.40799e+000	+8.31e-003	+1.222e-002	+6.107149e+001
+8.724835e+001	+5.40373e+000	+8.961835e+001	+5.40373e+000	+7.61e-003	+1.071e-002	+6.384704e+001
+8.624158e+001	+4.93996e+000	+8.810820e+001	+4.93996e+000	+6.80e-003	+8.92e-003	+6.665628e+001
+8.866411e+001	+5.86397e+000	+9.174199e+001	+5.86397e+000	+9.05e-003	+1.381e-002	+6.936955e+001
+8.619439e+001	+5.26148e+000	+8.803741e+001	+5.26148e+000	+6.64e-003	+8.62e-003	+7.282839e+001
+9.228218e+001	+6.03365e+000	+9.716909e+001	+6.03365e+000	+1.462e-002	+2.585e-002	+7.558863e+001
+9.207768e+001	+6.51111e+000	+9.686234e+001	+6.51111e+000	+1.373e-002	+2.400e-002	+7.835695e+001
+8.402355e+001	+6.56812e+000	+8.478115e+001	+6.56812e+000	+5.26e-003	+5.56e-003	+8.200684e+001
+8.303252e+001	+5.77834e+000	+8.329460e+001	+5.77834e+000	+5.10e-003	+5.08e-003	+8.487558e+001
+8.416513e+001	+5.33870e+000	+8.499352e+001	+5.33870e+000	+5.35e-003	+5.75e-003	+8.742028e+001
+8.625731e+001	+5.65813e+000	+8.813179e+001	+5.65813e+000	+6.58e-003	+8.50e-003	+8.999827e+001
+8.238756e+001	+4.24577e+000	+8.232716e+001	+4.24577e+000	+5.02e-003	+5.00e-003	+9.262651e+001
+8.180552e+001	+6.04802e+000	+8.145411e+001	+6.04802e+000	+5.01e-003	+5.06e-003	+9.532490e+001
+8.435390e+001	+6.46531e+000	+8.527667e+001	+6.46531e+000	+5.39e-003	+5.78e-003	+9.843142e+001
+8.586405e+001	+5.88949e+000	+8.754189e+001	+5.88949e+000	+6.29e-003	+7.74e-003	+1.0104400e+002
+8.779892e+001	+5.70422e+000	+9.044421e+001	+5.70422e+000	+8.11e-003	+1.173e-002	+1.0372865e+002
+9.110237e+001	+5.61091e+000	+9.539938e+001	+5.61091e+000	+1.299e-002	+2.231e-002	+1.0736976e+002
+8.679216e+001	+7.09064e+000	+8.893406e+001	+7.09064e+000	+6.70e-003	+8.77e-003	+1.0999646e+002
+9.086641e+001	+6.33258e+000	+9.504544e+001	+6.33258e+000	+1.183e-002	+1.996e-002	+1.1261249e+002
+9.143272e+001	+5.42379e+000	+9.589490e+001	+5.42379e+000	+1.383e-002	+2.411e-002	+1.1533412e+002
+8.216733e+001	+5.06748e+000	+8.199682e+001	+5.06748e+000	+4.99e-003	+5.00e-003	+1.1873521e+002
+8.759442e+001	+5.86449e+000	+9.013746e+001	+5.86449e+000	+7.82e-003	+1.111e-002	+1.2188782e+002
+7.965042e+001	+4.47212e+000	+7.822145e+001	+4.47212e+000	+5.94e-003	+7.17e-003	+1.2467650e+002
+8.916750e+001	+6.47149e+000	+9.249707e+001	+6.47149e+000	+9.33e-003	+1.454e-002	+1.2741214e+002
+8.923042e+001	+5.65669e+000	+9.259145e+001	+5.65669e+000	+9.91e-003	+1.577e-002	+1.3015854e+002
+8.536066e+001	+6.43055e+000	+8.678682e+001	+6.43055e+000	+5.90e-003	+6.83e-003	+1.3385467e+002
+8.727981e+001	+5.23279e+000	+8.966554e+001	+5.23279e+000	+7.74e-003	+1.097e-002	+1.3661585e+002
+8.754723e+001	+7.36418e+000	+9.006667e+001	+7.36418e+000	+7.38e-003	+1.005e-002	+1.3940803e+002
+8.619439e+001	+6.29288e+000	+8.803741e+001	+6.29288e+000	+6.40e-003	+8.09e-003	+1.4214759e+002
+8.032684e+001	+5.36222e+000	+7.923608e+001	+5.36222e+000	+5.42e-003	+6.08e-003	+1.4510649e+002
+8.106618e+001	+6.09296e+000	+8.034509e+001	+6.09296e+000	+5.15e-003	+5.38e-003	+1.4828836e+002
+8.562809e+001	+6.17232e+000	+8.718795e+001	+6.17232e+000	+6.11e-003	+7.27e-003	+1.5088053e+002
+8.630451e+001	+5.29985e+000	+8.820258e+001	+5.29985e+000	+6.71e-003	+8.77e-003	+1.5348495e+002
+8.713823e+001	+5.34531e+000	+8.945317e+001	+5.34531e+000	+7.55e-003	+1.053e-002	+1.5610096e+002
+9.018999e+001	+5.78580e+000	+9.403081e+001	+5.78580e+000	+1.124e-002	+1.866e-002	+1.5874403e+002
+8.536066e+001	+5.24947e+000	+8.678682e+001	+5.24947e+000	+6.00e-003	+7.20e-003	+1.6143776e+002
+9.083495e+001	+6.84056e+000	+9.499825e+001	+6.84056e+000	+1.143e-002	+1.906e-002	+1.6448606e+002
+8.698093e+001	+5.58205e+000	+8.921721e+001	+5.58205e+000	+7.31e-003	+9.95e-003	+1.6792807e+002
+8.732700e+001	+5.97650e+000	+8.973633e+001	+5.97650e+000	+7.52e-003	+1.040e-002	+1.7142581e+002
+9.050461e+001	+5.36145e+000	+9.450273e+001	+5.36145e+000	+1.223e-002	+2.069e-002	+1.7454454e+002
