# Supplementary material for: Neuromotor Noise Is Malleable by Amplifying Perceived Errors
Source: PLoS Comput Biol. 2016 Aug 4;12(8):e1005044. doi: 10.1371/journal.pcbi.1005044 (PMC4973920; doi:10.1371/journal.pcbi.1005044)
Supplement: S1 Dataset — (ZIP) [file pcbi.1005044.s003.zip › DEA 1.5/S2/S2_D6_B2.txt]

+8.216733e+001	+6.67917e+000	+8.199682e+001	+6.67917e+000	+4.97e-003	+5.14e-003	+9.37396e+000
+8.613147e+001	+4.75184e+000	+8.794302e+001	+4.75184e+000	+6.75e-003	+8.85e-003	+1.217836e+001
+8.570674e+001	+5.16499e+000	+8.730593e+001	+5.16499e+000	+6.32e-003	+7.81e-003	+1.480925e+001
+8.816073e+001	+4.95353e+000	+9.098692e+001	+4.95353e+000	+8.98e-003	+1.371e-002	+1.728313e+001
+8.690227e+001	+5.88789e+000	+8.909923e+001	+5.88789e+000	+7.14e-003	+9.58e-003	+1.991326e+001
+9.185745e+001	+6.51532e+000	+9.653199e+001	+6.51532e+000	+1.332e-002	+2.315e-002	+2.254898e+001
+8.482582e+001	+5.50879e+000	+8.598455e+001	+5.50879e+000	+5.63e-003	+6.44e-003	+2.511960e+001
+9.061472e+001	+5.40748e+000	+9.466790e+001	+5.40748e+000	+1.236e-002	+2.098e-002	+2.771025e+001
+9.018999e+001	+6.07474e+000	+9.403081e+001	+6.07474e+000	+1.099e-002	+1.812e-002	+3.028300e+001
+8.422805e+001	+4.27846e+000	+8.508790e+001	+4.27846e+000	+5.47e-003	+6.03e-003	+3.335335e+001
+8.893153e+001	+5.16681e+000	+9.214312e+001	+5.16681e+000	+9.90e-003	+1.572e-002	+3.610477e+001
+9.144845e+001	+6.54419e+000	+9.591849e+001	+6.54419e+000	+1.261e-002	+2.162e-002	+3.982956e+001
+8.161675e+001	+4.24687e+000	+8.117095e+001	+4.24687e+000	+5.11e-003	+5.18e-003	+4.244969e+001
+8.872704e+001	+5.26259e+000	+9.183638e+001	+5.26259e+000	+9.52e-003	+1.488e-002	+4.543811e+001
+8.160102e+001	+6.66263e+000	+8.114736e+001	+6.66263e+000	+5.17e-003	+5.17e-003	+5.019200e+001
+9.009561e+001	+5.65475e+000	+9.388923e+001	+5.65475e+000	+1.124e-002	+1.859e-002	+5.329998e+001
+8.924615e+001	+5.92676e+000	+9.261505e+001	+5.92676e+000	+9.74e-003	+1.540e-002	+5.655605e+001
+8.589551e+001	+5.94498e+000	+8.758908e+001	+5.94498e+000	+6.31e-003	+7.76e-003	+5.983593e+001
+8.366175e+001	+5.24074e+000	+8.423844e+001	+5.24074e+000	+5.21e-003	+5.45e-003	+6.280394e+001
+8.616293e+001	+5.86091e+000	+8.799022e+001	+5.86091e+000	+6.53e-003	+8.22e-003	+6.581744e+001
+8.572247e+001	+5.84029e+000	+8.732953e+001	+5.84029e+000	+6.15e-003	+7.50e-003	+6.861182e+001
+8.979672e+001	+6.72513e+000	+9.344091e+001	+6.72513e+000	+1.000e-002	+1.601e-002	+7.131712e+001
+8.177406e+001	+5.24507e+000	+8.140691e+001	+5.24507e+000	+5.09e-003	+5.12e-003	+7.405454e+001
+8.150664e+001	+5.19500e+000	+8.100578e+001	+5.19500e+000	+5.10e-003	+5.17e-003	+7.660198e+001
+8.410221e+001	+6.14794e+000	+8.489913e+001	+6.14794e+000	+5.31e-003	+5.72e-003	+7.919763e+001
+8.652474e+001	+5.53914e+000	+8.853293e+001	+5.53914e+000	+6.84e-003	+9.05e-003	+8.172096e+001
+8.978099e+001	+5.54186e+000	+9.341731e+001	+5.54186e+000	+1.083e-002	+1.774e-002	+8.417385e+001
+8.366175e+001	+5.38610e+000	+8.423844e+001	+5.38610e+000	+5.24e-003	+5.42e-003	+8.664940e+001
+8.740566e+001	+6.87317e+000	+8.985431e+001	+6.87317e+000	+7.26e-003	+1.000e-002	+8.919055e+001
+8.883715e+001	+5.54187e+000	+9.200155e+001	+5.54187e+000	+9.45e-003	+1.476e-002	+9.170455e+001
+8.646181e+001	+5.99373e+000	+8.843854e+001	+5.99373e+000	+6.66e-003	+8.71e-003	+9.418321e+001
+8.182125e+001	+5.86257e+000	+8.147770e+001	+5.86257e+000	+5.01e-003	+5.05e-003	+9.664852e+001
+8.123922e+001	+5.76706e+000	+8.060465e+001	+5.76706e+000	+5.10e-003	+5.31e-003	+9.897698e+001
+7.769981e+001	+4.78077e+000	+7.529553e+001	+4.78077e+000	+7.58e-003	+1.082e-002	+1.0142365e+002
+8.178979e+001	+6.00077e+000	+8.143051e+001	+6.00077e+000	+5.02e-003	+5.08e-003	+1.0392474e+002
+8.414940e+001	+5.26699e+000	+8.496992e+001	+5.26699e+000	+5.35e-003	+5.74e-003	+1.0653759e+002
+8.650901e+001	+5.95272e+000	+8.850933e+001	+5.95272e+000	+6.74e-003	+8.77e-003	+1.0910523e+002
+8.374040e+001	+5.19972e+000	+8.435642e+001	+5.19972e+000	+5.19e-003	+5.43e-003	+1.1151701e+002
+8.713823e+001	+6.83343e+000	+8.945317e+001	+6.83343e+000	+7.09e-003	+9.49e-003	+1.1392516e+002
+8.798769e+001	+6.37088e+000	+9.072736e+001	+6.37088e+000	+8.05e-003	+1.164e-002	+1.1635227e+002
+8.383478e+001	+7.26093e+000	+8.449800e+001	+7.26093e+000	+5.16e-003	+5.52e-003	+1.1873890e+002
+7.807734e+001	+5.13348e+000	+7.586184e+001	+5.13348e+000	+7.08e-003	+9.66e-003	+1.2111572e+002
+7.947738e+001	+5.15616e+000	+7.796189e+001	+5.15616e+000	+5.90e-003	+7.13e-003	+1.2351365e+002
+8.515616e+001	+6.16788e+000	+8.648007e+001	+6.16788e+000	+5.75e-003	+6.64e-003	+1.2594498e+002
+8.418086e+001	+5.68915e+000	+8.501711e+001	+5.68915e+000	+5.32e-003	+5.77e-003	+1.2830698e+002
+8.433817e+001	+5.73716e+000	+8.525307e+001	+5.73716e+000	+5.42e-003	+5.84e-003	+1.3084351e+002
+8.210441e+001	+5.11702e+000	+8.190243e+001	+5.11702e+000	+5.04e-003	+5.00e-003	+1.3314706e+002
+8.770454e+001	+6.32742e+000	+9.030263e+001	+6.32742e+000	+7.72e-003	+1.102e-002	+1.3541939e+002
+8.775173e+001	+6.49275e+000	+9.037342e+001	+6.49275e+000	+7.77e-003	+1.097e-002	+1.3778942e+002
+8.526628e+001	+6.93791e+000	+8.664524e+001	+6.93791e+000	+5.83e-003	+6.61e-003	+1.4010011e+002
+9.009561e+001	+5.27022e+000	+9.388923e+001	+5.27022e+000	+1.163e-002	+1.942e-002	+1.4240829e+002
+8.886861e+001	+5.85911e+000	+9.204874e+001	+5.85911e+000	+9.28e-003	+1.440e-002	+1.4471630e+002
+8.962369e+001	+5.69357e+000	+9.318135e+001	+5.69357e+000	+1.046e-002	+1.696e-002	+1.4709715e+002
+8.473144e+001	+4.88471e+000	+8.584297e+001	+4.88471e+000	+5.69e-003	+6.51e-003	+1.4956489e+002
+8.779892e+001	+6.72726e+000	+9.044421e+001	+6.72726e+000	+7.68e-003	+1.093e-002	+1.5196359e+002
+8.455840e+001	+5.89359e+000	+8.558342e+001	+5.89359e+000	+5.48e-003	+6.05e-003	+1.5423142e+002
+8.575393e+001	+5.67355e+000	+8.737672e+001	+5.67355e+000	+6.24e-003	+7.66e-003	+1.5650232e+002
+8.256060e+001	+6.82295e+000	+8.258672e+001	+6.82295e+000	+4.98e-003	+4.97e-003	+1.6014127e+002
+8.745285e+001	+6.50399e+000	+8.992509e+001	+6.50399e+000	+7.42e-003	+1.031e-002	+1.6255441e+002
+8.501459e+001	+6.65352e+000	+8.626770e+001	+6.65352e+000	+5.66e-003	+6.48e-003	+1.6481477e+002
