# Supplementary material for: Neuromotor Noise Is Malleable by Amplifying Perceived Errors
Source: PLoS Comput Biol. 2016 Aug 4;12(8):e1005044. doi: 10.1371/journal.pcbi.1005044 (PMC4973920; doi:10.1371/journal.pcbi.1005044)
Supplement: S1 Dataset — (ZIP) [file pcbi.1005044.s003.zip › DEA 1.5/S2/S2_D6_B3.txt]

+8.166395e+001	+8.35232e+000	+8.124174e+001	+8.35232e+000	+5.01e-003	+5.09e-003	+5.85076e+000
+8.027964e+001	+6.86897e+000	+7.916529e+001	+6.86897e+000	+5.40e-003	+6.01e-003	+9.27087e+000
+8.128641e+001	+5.71638e+000	+8.067544e+001	+5.71638e+000	+5.11e-003	+5.34e-003	+1.157303e+001
+8.407075e+001	+6.72405e+000	+8.485194e+001	+6.72405e+000	+5.27e-003	+5.57e-003	+1.389553e+001
+8.418086e+001	+6.61099e+000	+8.501711e+001	+6.61099e+000	+5.29e-003	+5.68e-003	+1.621723e+001
+8.597416e+001	+5.66001e+000	+8.770706e+001	+5.66001e+000	+6.38e-003	+8.03e-003	+1.846727e+001
+8.666631e+001	+6.82613e+000	+8.874529e+001	+6.82613e+000	+6.66e-003	+8.68e-003	+2.077477e+001
+8.845961e+001	+6.64339e+000	+9.143524e+001	+6.64339e+000	+8.39e-003	+1.252e-002	+2.305154e+001
+7.873803e+001	+6.19799e+000	+7.685287e+001	+6.19799e+000	+6.32e-003	+7.93e-003	+2.535155e+001
+8.416513e+001	+6.71847e+000	+8.499352e+001	+6.71847e+000	+5.27e-003	+5.62e-003	+2.768456e+001
+7.919423e+001	+5.54865e+000	+7.753716e+001	+5.54865e+000	+6.03e-003	+7.39e-003	+3.001966e+001
+8.392917e+001	+7.15749e+000	+8.463958e+001	+7.15749e+000	+5.21e-003	+5.43e-003	+3.238577e+001
+8.671350e+001	+6.79772e+000	+8.881608e+001	+6.79772e+000	+6.75e-003	+8.82e-003	+3.471407e+001
+8.301679e+001	+5.91120e+000	+8.327100e+001	+5.91120e+000	+5.07e-003	+5.06e-003	+3.704973e+001
+8.215160e+001	+6.91657e+000	+8.197322e+001	+6.91657e+000	+4.98e-003	+5.14e-003	+3.936686e+001
+8.498313e+001	+6.37748e+000	+8.622051e+001	+6.37748e+000	+5.73e-003	+6.42e-003	+4.166130e+001
+9.210914e+001	+7.26851e+000	+9.690953e+001	+7.26851e+000	+1.311e-002	+2.278e-002	+4.396440e+001
+7.908411e+001	+6.30517e+000	+7.737199e+001	+6.30517e+000	+6.05e-003	+7.30e-003	+4.630833e+001
+8.380332e+001	+6.53270e+000	+8.445081e+001	+6.53270e+000	+5.19e-003	+5.38e-003	+4.858247e+001
+9.143272e+001	+6.97200e+000	+9.589490e+001	+6.97200e+000	+1.226e-002	+2.088e-002	+5.083525e+001
+8.385052e+001	+6.99056e+000	+8.452160e+001	+6.99056e+000	+5.17e-003	+5.44e-003	+5.312928e+001
+8.350444e+001	+5.57146e+000	+8.400248e+001	+5.57146e+000	+5.11e-003	+5.35e-003	+5.530957e+001
+8.578539e+001	+6.91961e+000	+8.742391e+001	+6.91961e+000	+6.03e-003	+7.27e-003	+5.750741e+001
+8.644608e+001	+6.05309e+000	+8.841495e+001	+6.05309e+000	+6.63e-003	+8.64e-003	+5.976395e+001
+8.661912e+001	+5.52423e+000	+8.867450e+001	+5.52423e+000	+7.00e-003	+9.26e-003	+6.205026e+001
+9.152710e+001	+7.13397e+000	+9.603648e+001	+7.13397e+000	+1.227e-002	+2.095e-002	+6.436488e+001
+8.492020e+001	+5.44169e+000	+8.612613e+001	+5.44169e+000	+5.76e-003	+6.53e-003	+6.652607e+001
+8.471570e+001	+4.85487e+000	+8.581938e+001	+4.85487e+000	+5.68e-003	+6.50e-003	+6.866128e+001
+9.067764e+001	+6.78003e+000	+9.476229e+001	+6.78003e+000	+1.121e-002	+1.866e-002	+7.095176e+001
+8.208868e+001	+5.49702e+000	+8.187884e+001	+5.49702e+000	+5.05e-003	+4.99e-003	+7.326107e+001
+8.377186e+001	+5.03946e+000	+8.440361e+001	+5.03946e+000	+5.22e-003	+5.50e-003	+7.561232e+001
+8.877423e+001	+5.77492e+000	+9.190716e+001	+5.77492e+000	+9.21e-003	+1.424e-002	+7.791444e+001
+8.521909e+001	+5.72982e+000	+8.657445e+001	+5.72982e+000	+5.82e-003	+6.82e-003	+8.025946e+001
+8.127068e+001	+5.40079e+000	+8.065184e+001	+5.40079e+000	+5.10e-003	+5.29e-003	+8.260820e+001
+8.762589e+001	+6.96598e+000	+9.018465e+001	+6.96598e+000	+7.48e-003	+1.046e-002	+8.493065e+001
+8.543932e+001	+6.12684e+000	+8.690480e+001	+6.12684e+000	+5.90e-003	+7.00e-003	+8.726867e+001
+8.811354e+001	+7.40069e+000	+9.091613e+001	+7.40069e+000	+7.85e-003	+1.119e-002	+8.964250e+001
+8.663485e+001	+7.06608e+000	+8.869810e+001	+7.06608e+000	+6.61e-003	+8.55e-003	+9.205650e+001
+8.510897e+001	+6.46720e+000	+8.640928e+001	+6.46720e+000	+5.73e-003	+6.52e-003	+9.439845e+001
+8.328421e+001	+6.09216e+000	+8.367214e+001	+6.09216e+000	+5.05e-003	+5.15e-003	+9.681715e+001
+8.285948e+001	+5.91496e+000	+8.303504e+001	+5.91496e+000	+5.00e-003	+5.09e-003	+9.918846e+001
+7.928861e+001	+5.57944e+000	+7.767874e+001	+5.57944e+000	+5.96e-003	+7.28e-003	+1.0159912e+002
+8.265498e+001	+5.80014e+000	+8.272829e+001	+5.80014e+000	+5.02e-003	+5.10e-003	+1.0403010e+002
+8.561236e+001	+5.88626e+000	+8.716435e+001	+5.88626e+000	+6.06e-003	+7.34e-003	+1.0636748e+002
+8.201002e+001	+5.63363e+000	+8.176086e+001	+5.63363e+000	+5.05e-003	+5.07e-003	+1.0867249e+002
+8.353590e+001	+5.57327e+000	+8.404967e+001	+5.57327e+000	+5.12e-003	+5.34e-003	+1.1096765e+002
+8.408648e+001	+5.77006e+000	+8.487554e+001	+5.77006e+000	+5.38e-003	+5.63e-003	+1.1336887e+002
+8.380332e+001	+5.45821e+000	+8.445081e+001	+5.45821e+000	+5.20e-003	+5.45e-003	+1.1568391e+002
+8.665058e+001	+5.74067e+000	+8.872169e+001	+5.74067e+000	+6.89e-003	+9.16e-003	+1.1796841e+002
+8.677643e+001	+5.13716e+000	+8.891046e+001	+5.13716e+000	+7.22e-003	+9.89e-003	+1.2018101e+002
+8.998549e+001	+6.79298e+000	+9.372406e+001	+6.79298e+000	+1.027e-002	+1.649e-002	+1.2247016e+002
+8.484155e+001	+5.23245e+000	+8.600815e+001	+5.23245e+000	+5.76e-003	+6.50e-003	+1.2469779e+002
+8.347298e+001	+5.13759e+000	+8.395529e+001	+5.13759e+000	+5.12e-003	+5.29e-003	+1.2704934e+002
+8.745285e+001	+7.15548e+000	+8.992509e+001	+7.15548e+000	+7.33e-003	+9.99e-003	+1.3045079e+002
+9.001695e+001	+5.42270e+000	+9.377125e+001	+5.42270e+000	+1.132e-002	+1.880e-002	+1.3279836e+002
+8.927761e+001	+5.19050e+000	+9.266224e+001	+5.19050e+000	+1.040e-002	+1.677e-002	+1.3510059e+002
+8.984392e+001	+6.74313e+000	+9.351170e+001	+6.74313e+000	+1.006e-002	+1.612e-002	+1.3754575e+002
+8.094033e+001	+5.92471e+000	+8.015632e+001	+5.92471e+000	+5.23e-003	+5.46e-003	+1.3990277e+002
+8.282802e+001	+5.95043e+000	+8.298785e+001	+5.95043e+000	+5.02e-003	+5.04e-003	+1.4233643e+002
+8.336286e+001	+5.07260e+000	+8.379012e+001	+5.07260e+000	+5.10e-003	+5.23e-003	+1.4469563e+002
