# Supplementary material for: Neuromotor Noise Is Malleable by Amplifying Perceived Errors
Source: PLoS Comput Biol. 2016 Aug 4;12(8):e1005044. doi: 10.1371/journal.pcbi.1005044 (PMC4973920; doi:10.1371/journal.pcbi.1005044)
Supplement: S1 Dataset — (ZIP) [file pcbi.1005044.s003.zip › DEA 1.5/S2/S2_D6_B4.txt]

+7.892680e+001	+7.22597e+000	+7.713603e+001	+7.22597e+000	+6.05e-003	+7.31e-003	+7.41240e+000
+8.167968e+001	+7.28851e+000	+8.126534e+001	+7.28851e+000	+5.03e-003	+5.08e-003	+1.083890e+001
+8.918323e+001	+7.91686e+000	+9.252066e+001	+7.91686e+000	+8.78e-003	+1.335e-002	+1.318582e+001
+8.380332e+001	+6.62153e+000	+8.445081e+001	+6.62153e+000	+5.18e-003	+5.39e-003	+1.558275e+001
+8.070437e+001	+5.16106e+000	+7.980238e+001	+5.16106e+000	+5.28e-003	+5.71e-003	+1.790171e+001
+8.414940e+001	+5.69390e+000	+8.496992e+001	+5.69390e+000	+5.32e-003	+5.71e-003	+2.018208e+001
+8.687081e+001	+6.04631e+000	+8.905204e+001	+6.04631e+000	+7.00e-003	+9.40e-003	+2.248450e+001
+8.949784e+001	+5.35433e+000	+9.299258e+001	+5.35433e+000	+1.058e-002	+1.717e-002	+2.485850e+001
+8.411794e+001	+5.10944e+000	+8.492273e+001	+5.10944e+000	+5.36e-003	+5.73e-003	+2.714799e+001
+8.545505e+001	+5.58635e+000	+8.692839e+001	+5.58635e+000	+6.00e-003	+7.22e-003	+2.947225e+001
+8.923042e+001	+6.59268e+000	+9.259145e+001	+6.59268e+000	+9.33e-003	+1.456e-002	+3.180216e+001
+8.561236e+001	+4.72805e+000	+8.716435e+001	+4.72805e+000	+6.30e-003	+7.91e-003	+3.407379e+001
+8.890007e+001	+5.53581e+000	+9.209593e+001	+5.53581e+000	+9.56e-003	+1.499e-002	+3.646559e+001
+8.825511e+001	+5.96158e+000	+9.112849e+001	+5.96158e+000	+8.46e-003	+1.261e-002	+3.879306e+001
+8.589551e+001	+5.71047e+000	+8.758908e+001	+5.71047e+000	+6.28e-003	+7.82e-003	+4.123618e+001
+9.047314e+001	+6.15098e+000	+9.445554e+001	+6.15098e+000	+1.141e-002	+1.895e-002	+4.357858e+001
+8.727981e+001	+6.35385e+000	+8.966554e+001	+6.35385e+000	+7.34e-003	+1.004e-002	+4.633978e+001
+8.970234e+001	+6.44346e+000	+9.329933e+001	+6.44346e+000	+1.006e-002	+1.609e-002	+4.876142e+001
+8.254487e+001	+5.72848e+000	+8.256312e+001	+5.72848e+000	+4.97e-003	+4.97e-003	+5.117420e+001
+8.778319e+001	+5.85748e+000	+9.042061e+001	+5.85748e+000	+7.97e-003	+1.159e-002	+5.353738e+001
+8.072010e+001	+5.17628e+000	+7.982598e+001	+5.17628e+000	+5.27e-003	+5.70e-003	+5.594782e+001
+8.139652e+001	+4.94407e+000	+8.084061e+001	+4.94407e+000	+5.08e-003	+5.26e-003	+5.852441e+001
+8.208868e+001	+4.93205e+000	+8.187884e+001	+4.93205e+000	+5.06e-003	+5.01e-003	+6.092412e+001
+8.542359e+001	+6.59571e+000	+8.688120e+001	+6.59571e+000	+5.91e-003	+6.87e-003	+6.333657e+001
+8.897873e+001	+8.74728e+000	+9.221391e+001	+8.74728e+000	+8.43e-003	+1.255e-002	+6.569772e+001
+8.514043e+001	+5.65017e+000	+8.645647e+001	+5.65017e+000	+5.80e-003	+6.76e-003	+6.817164e+001
+8.701239e+001	+6.27608e+000	+8.926440e+001	+6.27608e+000	+7.06e-003	+9.54e-003	+7.053836e+001
+8.885288e+001	+6.89145e+000	+9.202514e+001	+6.89145e+000	+8.81e-003	+1.326e-002	+7.288288e+001
+8.040549e+001	+5.03919e+000	+7.935406e+001	+5.03919e+000	+5.41e-003	+6.06e-003	+7.525579e+001
+7.960322e+001	+5.25642e+000	+7.815066e+001	+5.25642e+000	+5.87e-003	+6.91e-003	+7.762607e+001
+8.451121e+001	+5.79332e+000	+8.551263e+001	+5.79332e+000	+5.47e-003	+6.03e-003	+8.004839e+001
+8.007514e+001	+5.90541e+000	+7.885854e+001	+5.90541e+000	+5.50e-003	+6.25e-003	+8.246047e+001
+8.174260e+001	+5.46662e+000	+8.135972e+001	+5.46662e+000	+5.11e-003	+5.12e-003	+8.477852e+001
+8.073583e+001	+5.74238e+000	+7.984957e+001	+5.74238e+000	+5.30e-003	+5.61e-003	+8.738703e+001
+8.145945e+001	+5.89015e+000	+8.093499e+001	+5.89015e+000	+5.06e-003	+5.22e-003	+8.970580e+001
+8.469997e+001	+6.10824e+000	+8.579578e+001	+6.10824e+000	+5.51e-003	+6.13e-003	+9.203656e+001
+8.149091e+001	+4.52221e+000	+8.098219e+001	+4.52221e+000	+5.08e-003	+5.24e-003	+9.434721e+001
+8.484155e+001	+6.52143e+000	+8.600815e+001	+6.52143e+000	+5.55e-003	+6.22e-003	+9.665453e+001
+8.657193e+001	+6.94766e+000	+8.860371e+001	+6.94766e+000	+6.58e-003	+8.48e-003	+9.891450e+001
+8.762589e+001	+5.20366e+000	+9.018465e+001	+5.20366e+000	+8.18e-003	+1.190e-002	+1.0122255e+002
+8.481009e+001	+6.20649e+000	+8.596096e+001	+6.20649e+000	+5.57e-003	+6.28e-003	+1.0359628e+002
+8.921469e+001	+5.83551e+000	+9.256785e+001	+5.83551e+000	+9.77e-003	+1.546e-002	+1.0584799e+002
+8.646181e+001	+7.53599e+000	+8.843854e+001	+7.53599e+000	+6.44e-003	+8.10e-003	+1.0805265e+002
+8.575393e+001	+6.50412e+000	+8.737672e+001	+6.50412e+000	+6.11e-003	+7.41e-003	+1.1037411e+002
+8.367748e+001	+5.68750e+000	+8.426204e+001	+5.68750e+000	+5.22e-003	+5.36e-003	+1.1268152e+002
+8.583258e+001	+6.78073e+000	+8.749470e+001	+6.78073e+000	+6.08e-003	+7.41e-003	+1.1497845e+002
+7.645708e+001	+4.20990e+000	+7.343144e+001	+4.20990e+000	+9.67e-003	+1.524e-002	+1.1718103e+002
+7.917849e+001	+5.48982e+000	+7.751356e+001	+5.48982e+000	+6.08e-003	+7.47e-003	+1.1958754e+002
+8.341006e+001	+5.72249e+000	+8.386091e+001	+5.72249e+000	+5.17e-003	+5.21e-003	+1.2197290e+002
+8.355163e+001	+6.18833e+000	+8.407327e+001	+6.18833e+000	+5.15e-003	+5.27e-003	+1.2429794e+002
+8.882142e+001	+5.57834e+000	+9.197795e+001	+5.57834e+000	+9.40e-003	+1.465e-002	+1.2665984e+002
+8.754723e+001	+5.96727e+000	+9.006667e+001	+5.96727e+000	+7.68e-003	+1.088e-002	+1.2896095e+002
+8.432244e+001	+5.80570e+000	+8.522948e+001	+5.80570e+000	+5.39e-003	+5.83e-003	+1.3135867e+002
+8.803488e+001	+6.88090e+000	+9.079815e+001	+6.88090e+000	+7.95e-003	+1.132e-002	+1.3366882e+002
+8.812927e+001	+6.13005e+000	+9.093973e+001	+6.13005e+000	+8.28e-003	+1.213e-002	+1.3607236e+002
+8.024818e+001	+4.64582e+000	+7.911810e+001	+4.64582e+000	+5.54e-003	+6.29e-003	+1.3852730e+002
+7.758969e+001	+5.51127e+000	+7.513036e+001	+5.51127e+000	+7.35e-003	+1.035e-002	+1.4108820e+002
+8.303252e+001	+5.11817e+000	+8.329460e+001	+5.11817e+000	+5.06e-003	+5.15e-003	+1.4344992e+002
+8.614720e+001	+5.84550e+000	+8.796662e+001	+5.84550e+000	+6.52e-003	+8.21e-003	+1.4578322e+002
+8.188418e+001	+4.66132e+000	+8.157209e+001	+4.66132e+000	+5.02e-003	+5.10e-003	+1.4926324e+002
