# Supplementary material for: Neuromotor Noise Is Malleable by Amplifying Perceived Errors
Source: PLoS Comput Biol. 2016 Aug 4;12(8):e1005044. doi: 10.1371/journal.pcbi.1005044 (PMC4973920; doi:10.1371/journal.pcbi.1005044)
Supplement: S1 Dataset — (ZIP) [file pcbi.1005044.s003.zip › DEA 1.5/S3/S3_D1_B1.txt]

+6.149718e+001	+4.80092e+000	+6.149718e+001	+4.80092e+000	+4.700e-002	+4.700e-002	+1.46456e+000
+6.382532e+001	+6.83620e+000	+6.382532e+001	+6.83620e+000	+3.275e-002	+3.275e-002	+4.44205e+000
+5.926342e+001	+3.84209e+000	+5.926342e+001	+3.84209e+000	+6.160e-002	+6.160e-002	+1.292612e+001
+6.056906e+001	+7.52274e+000	+6.056906e+001	+7.52274e+000	+4.072e-002	+4.072e-002	+1.794100e+001
+6.505232e+001	+8.00973e+000	+6.505232e+001	+8.00973e+000	+2.760e-002	+2.760e-002	+2.141518e+001
+5.918476e+001	+7.44227e+000	+5.918476e+001	+7.44227e+000	+4.515e-002	+4.515e-002	+2.618168e+001
+4.063825e+001	+4.96661e+000	+4.063825e+001	+4.96661e+000	+1.2728e-001	+1.2728e-001	+3.105515e+001
+5.652627e+001	+6.18325e+000	+5.652627e+001	+6.18325e+000	+5.781e-002	+5.781e-002	+3.532668e+001
+5.712404e+001	+8.39923e+000	+5.712404e+001	+8.39923e+000	+4.977e-002	+4.977e-002	+3.894394e+001
+5.315990e+001	+5.38935e+000	+5.315990e+001	+5.38935e+000	+7.390e-002	+7.390e-002	+4.194307e+001
+5.874430e+001	+5.90731e+000	+5.874430e+001	+5.90731e+000	+5.122e-002	+5.122e-002	+4.594764e+001
+6.653100e+001	+6.43493e+000	+6.653100e+001	+6.43493e+000	+2.643e-002	+2.643e-002	+4.979677e+001
+5.509478e+001	+6.31656e+000	+5.509478e+001	+6.31656e+000	+6.238e-002	+6.238e-002	+5.288310e+001
+6.649954e+001	+5.33861e+000	+6.649954e+001	+5.33861e+000	+2.923e-002	+2.923e-002	+5.588377e+001
+5.402509e+001	+5.09018e+000	+5.402509e+001	+5.09018e+000	+7.233e-002	+7.233e-002	+5.893327e+001
+6.577593e+001	+5.69692e+000	+6.577593e+001	+5.69692e+000	+3.017e-002	+3.017e-002	+6.182214e+001
+9.067764e+001	+6.81252e+000	+9.067764e+001	+6.81252e+000	+1.119e-002	+1.119e-002	+6.468020e+001
+8.696520e+001	+6.83427e+000	+8.696520e+001	+6.83427e+000	+6.89e-003	+6.89e-003	+6.752262e+001
+9.069337e+001	+8.69898e+000	+9.069337e+001	+8.69898e+000	+1.039e-002	+1.039e-002	+7.113942e+001
+8.878996e+001	+1.028088e+001	+8.878996e+001	+1.028088e+001	+7.95e-003	+7.95e-003	+7.404747e+001
+6.958276e+001	+8.06176e+000	+6.958276e+001	+8.06176e+000	+1.760e-002	+1.760e-002	+7.655314e+001
+7.639416e+001	+7.71478e+000	+7.639416e+001	+7.71478e+000	+7.93e-003	+7.93e-003	+7.899684e+001
+5.327001e+001	+6.75506e+000	+5.327001e+001	+6.75506e+000	+6.742e-002	+6.742e-002	+8.121191e+001
+6.568154e+001	+7.56967e+000	+6.568154e+001	+7.56967e+000	+2.663e-002	+2.663e-002	+8.342790e+001
+7.847061e+001	+8.87134e+000	+7.847061e+001	+8.87134e+000	+6.12e-003	+6.12e-003	+8.579055e+001
+9.130687e+001	+7.16400e+000	+9.130687e+001	+7.16400e+000	+1.198e-002	+1.198e-002	+8.816036e+001
+7.914703e+001	+7.05988e+000	+7.914703e+001	+7.05988e+000	+5.93e-003	+5.93e-003	+9.033430e+001
+8.517190e+001	+7.71432e+000	+8.517190e+001	+7.71432e+000	+5.71e-003	+5.71e-003	+9.292908e+001
+7.340532e+001	+6.78355e+000	+7.340532e+001	+6.78355e+000	+1.202e-002	+1.202e-002	+9.524246e+001
+8.460559e+001	+8.20147e+000	+8.460559e+001	+8.20147e+000	+5.39e-003	+5.39e-003	+9.737937e+001
+8.300106e+001	+6.50971e+000	+8.300106e+001	+6.50971e+000	+5.02e-003	+5.02e-003	+9.945499e+001
+7.062099e+001	+7.06943e+000	+7.062099e+001	+7.06943e+000	+1.647e-002	+1.647e-002	+1.0179882e+002
+9.210914e+001	+7.85434e+000	+9.210914e+001	+7.85434e+000	+1.277e-002	+1.277e-002	+1.0380116e+002
+1.0911404e+002	+8.22164e+000	+1.0911404e+002	+8.22164e+000	+5.772e-002	+5.772e-002	+1.0642453e+002
+7.137606e+001	+8.01113e+000	+7.137606e+001	+8.01113e+000	+1.444e-002	+1.444e-002	+1.0902581e+002
+1.1086015e+002	+7.80313e+000	+1.1086015e+002	+7.80313e+000	+6.546e-002	+6.546e-002	+1.1166164e+002
+6.827711e+001	+7.09120e+000	+6.827711e+001	+7.09120e+000	+2.125e-002	+2.125e-002	+1.1398129e+002
+8.702812e+001	+8.76133e+000	+8.702812e+001	+8.76133e+000	+6.83e-003	+6.83e-003	+1.1641473e+002
+8.985965e+001	+8.12624e+000	+8.985965e+001	+8.12624e+000	+9.50e-003	+9.50e-003	+1.1883999e+002
+8.853827e+001	+8.18545e+000	+8.853827e+001	+8.18545e+000	+8.09e-003	+8.09e-003	+1.2119287e+002
+7.689754e+001	+8.05128e+000	+7.689754e+001	+8.05128e+000	+7.35e-003	+7.35e-003	+1.2335696e+002
+8.021672e+001	+9.18262e+000	+8.021672e+001	+9.18262e+000	+5.52e-003	+5.52e-003	+1.2539677e+002
+6.017580e+001	+7.30211e+000	+6.017580e+001	+7.30211e+000	+4.238e-002	+4.238e-002	+1.2932458e+002
+5.500039e+001	+7.77786e+000	+5.500039e+001	+7.77786e+000	+5.822e-002	+5.822e-002	+1.3223647e+002
+6.561862e+001	+7.61988e+000	+6.561862e+001	+7.61988e+000	+2.672e-002	+2.672e-002	+1.3441110e+002
+5.883869e+001	+7.76402e+000	+5.883869e+001	+7.76402e+000	+4.553e-002	+4.553e-002	+1.3646985e+002
+8.462132e+001	+7.04076e+000	+8.462132e+001	+7.04076e+000	+5.43e-003	+5.43e-003	+1.3839147e+002
+6.978726e+001	+8.00753e+000	+6.978726e+001	+8.00753e+000	+1.730e-002	+1.730e-002	+1.4080298e+002
+6.212640e+001	+9.19544e+000	+6.212640e+001	+9.19544e+000	+3.372e-002	+3.372e-002	+1.4415894e+002
+7.151764e+001	+8.53121e+000	+7.151764e+001	+8.53121e+000	+1.390e-002	+1.390e-002	+1.4663684e+002
+6.498939e+001	+9.04413e+000	+6.498939e+001	+9.04413e+000	+2.662e-002	+2.662e-002	+1.4905721e+002
+5.943645e+001	+8.58730e+000	+5.943645e+001	+8.58730e+000	+4.221e-002	+4.221e-002	+1.5143616e+002
+5.762742e+001	+6.78833e+000	+5.762742e+001	+6.78833e+000	+5.195e-002	+5.195e-002	+1.5378072e+002
+6.399836e+001	+9.82973e+000	+6.399836e+001	+9.82973e+000	+2.831e-002	+2.831e-002	+1.5665419e+002
+8.790904e+001	+1.023038e+001	+8.790904e+001	+1.023038e+001	+7.27e-003	+7.27e-003	+1.5891416e+002
+8.688654e+001	+1.026307e+001	+8.688654e+001	+1.026307e+001	+6.45e-003	+6.45e-003	+1.6175277e+002
+7.955603e+001	+7.98231e+000	+7.955603e+001	+7.98231e+000	+5.76e-003	+5.76e-003	+1.6415509e+002
+8.625731e+001	+8.69237e+000	+8.625731e+001	+8.69237e+000	+6.16e-003	+6.16e-003	+1.6657239e+002
+7.787285e+001	+8.53127e+000	+7.787285e+001	+8.53127e+000	+6.70e-003	+6.70e-003	+1.6876938e+002
+7.469524e+001	+8.36984e+000	+7.469524e+001	+8.36984e+000	+9.52e-003	+9.52e-003	+1.7093917e+002
