# Supplementary material for: Neuromotor Noise Is Malleable by Amplifying Perceived Errors
Source: PLoS Comput Biol. 2016 Aug 4;12(8):e1005044. doi: 10.1371/journal.pcbi.1005044 (PMC4973920; doi:10.1371/journal.pcbi.1005044)
Supplement: S1 Dataset — (ZIP) [file pcbi.1005044.s003.zip › DEA 1.5/S3/S3_D1_B2.txt]

+8.333140e+001	+7.67026e+000	+8.333140e+001	+7.67026e+000	+5.18e-003	+5.18e-003	+2.56923e+000
+9.343052e+001	+1.013387e+001	+9.343052e+001	+1.013387e+001	+1.377e-002	+1.377e-002	+6.76711e+000
+8.569101e+001	+1.019590e+001	+8.569101e+001	+1.019590e+001	+5.77e-003	+5.77e-003	+9.13928e+000
+8.614720e+001	+9.90520e+000	+8.614720e+001	+9.90520e+000	+6.02e-003	+6.02e-003	+1.126931e+001
+6.206348e+001	+8.69680e+000	+6.206348e+001	+8.69680e+000	+3.450e-002	+3.450e-002	+1.350745e+001
+8.219879e+001	+8.68738e+000	+8.219879e+001	+8.68738e+000	+4.99e-003	+4.98e-003	+1.567182e+001
+8.429098e+001	+9.85681e+000	+8.429098e+001	+9.85681e+000	+5.30e-003	+5.30e-003	+1.781904e+001
+6.989738e+001	+8.51941e+000	+6.989738e+001	+8.51941e+000	+1.668e-002	+1.668e-002	+1.997531e+001
+8.841242e+001	+7.99866e+000	+8.841242e+001	+7.99866e+000	+8.01e-003	+8.01e-003	+2.214794e+001
+7.936726e+001	+8.70092e+000	+7.936726e+001	+8.70092e+000	+5.85e-003	+5.85e-003	+2.419970e+001
+8.350444e+001	+8.83492e+000	+8.350444e+001	+8.83492e+000	+5.21e-003	+5.21e-003	+2.650411e+001
+8.891580e+001	+8.69844e+000	+8.891580e+001	+8.69844e+000	+8.36e-003	+8.36e-003	+2.866196e+001
+9.844861e+001	+9.33917e+000	+9.844861e+001	+9.33917e+000	+2.396e-002	+2.397e-002	+3.119444e+001
+9.678116e+001	+9.45833e+000	+9.678116e+001	+9.45833e+000	+2.023e-002	+2.023e-002	+3.357223e+001
+8.223025e+001	+9.62958e+000	+8.223025e+001	+9.62958e+000	+5.02e-003	+5.02e-003	+3.580397e+001
+1.3069657e+002	+9.93915e+000	+1.3069657e+002	+9.93915e+000	+1.4662e-001	+1.4662e-001	+3.817529e+001
+5.478016e+001	+8.48366e+000	+5.478016e+001	+8.48366e+000	+5.744e-002	+5.744e-002	+4.130502e+001
+8.553370e+001	+1.052581e+001	+8.553370e+001	+1.052581e+001	+5.91e-003	+5.91e-003	+4.361777e+001
+9.690701e+001	+9.80733e+000	+9.690701e+001	+9.80733e+000	+2.026e-002	+2.026e-002	+4.603564e+001
+8.696520e+001	+1.035330e+001	+8.696520e+001	+1.035330e+001	+6.49e-003	+6.49e-003	+4.847246e+001
+7.796723e+001	+1.027216e+001	+7.796723e+001	+1.027216e+001	+6.36e-003	+6.36e-003	+5.085358e+001
+8.952930e+001	+1.004637e+001	+8.952930e+001	+1.004637e+001	+8.82e-003	+8.82e-003	+5.323629e+001
+6.977153e+001	+9.60093e+000	+6.977153e+001	+9.60093e+000	+1.639e-002	+1.639e-002	+5.543952e+001
+7.587505e+001	+8.52887e+000	+7.587505e+001	+8.52887e+000	+8.35e-003	+8.35e-003	+5.772924e+001
+8.411794e+001	+1.031380e+001	+8.411794e+001	+1.031380e+001	+5.38e-003	+5.38e-003	+6.005812e+001
+7.914703e+001	+8.99139e+000	+7.914703e+001	+8.99139e+000	+5.85e-003	+5.85e-003	+6.219826e+001
+7.496266e+001	+8.97486e+000	+7.496266e+001	+8.97486e+000	+9.21e-003	+9.21e-003	+6.431464e+001
+6.755350e+001	+8.45363e+000	+6.755350e+001	+8.45363e+000	+2.137e-002	+2.137e-002	+6.654207e+001
+7.707058e+001	+7.76605e+000	+7.707058e+001	+7.76605e+000	+7.25e-003	+7.25e-003	+6.890909e+001
+9.118103e+001	+8.99121e+000	+9.118103e+001	+8.99121e+000	+1.089e-002	+1.089e-002	+7.124321e+001
+9.443728e+001	+9.92433e+000	+9.443728e+001	+9.92433e+000	+1.551e-002	+1.551e-002	+7.451892e+001
+7.757396e+001	+8.91108e+000	+7.757396e+001	+8.91108e+000	+6.77e-003	+6.77e-003	+7.684161e+001
+8.907311e+001	+9.00617e+000	+8.907311e+001	+9.00617e+000	+8.42e-003	+8.42e-003	+7.912097e+001
+1.1012080e+002	+8.85268e+000	+1.1012080e+002	+8.85268e+000	+5.982e-002	+5.982e-002	+8.148043e+001
+7.645708e+001	+8.86034e+000	+7.645708e+001	+8.86034e+000	+7.61e-003	+7.61e-003	+8.379713e+001
+6.834004e+001	+8.81625e+000	+6.834004e+001	+8.81625e+000	+1.946e-002	+1.946e-002	+8.597723e+001
+6.841869e+001	+6.93165e+000	+6.841869e+001	+6.93165e+000	+2.113e-002	+2.113e-002	+8.813307e+001
+7.735373e+001	+7.22279e+000	+7.735373e+001	+7.22279e+000	+7.15e-003	+7.15e-003	+9.036009e+001
+9.648228e+001	+9.02623e+000	+9.648228e+001	+9.02623e+000	+2.000e-002	+2.000e-002	+9.248531e+001
+8.160102e+001	+8.99576e+000	+8.160102e+001	+8.99576e+000	+5.01e-003	+5.01e-003	+9.461906e+001
+8.973380e+001	+8.21785e+000	+8.973380e+001	+8.21785e+000	+9.37e-003	+9.37e-003	+9.660268e+001
+7.902119e+001	+9.03780e+000	+7.902119e+001	+9.03780e+000	+5.82e-003	+5.82e-003	+9.854963e+001
+6.741192e+001	+7.50910e+000	+6.741192e+001	+7.50910e+000	+2.264e-002	+2.264e-002	+1.0063621e+002
+8.353590e+001	+8.52590e+000	+8.353590e+001	+8.52590e+000	+5.12e-003	+5.12e-003	+1.0271150e+002
+8.592697e+001	+8.72126e+000	+8.592697e+001	+8.72126e+000	+6.13e-003	+6.13e-003	+1.0486272e+002
+7.812454e+001	+8.16484e+000	+7.812454e+001	+8.16484e+000	+6.52e-003	+6.52e-003	+1.0678838e+002
+8.663485e+001	+7.61371e+000	+8.663485e+001	+7.61371e+000	+6.50e-003	+6.50e-003	+1.0893717e+002
+9.383952e+001	+8.24506e+000	+9.383952e+001	+8.24506e+000	+1.540e-002	+1.540e-002	+1.1117371e+002
+7.205248e+001	+7.32367e+000	+7.205248e+001	+7.32367e+000	+1.372e-002	+1.372e-002	+1.1336324e+002
+8.224598e+001	+7.71144e+000	+8.224598e+001	+7.71144e+000	+5.00e-003	+5.00e-003	+1.1530211e+002
+7.222552e+001	+7.72612e+000	+7.222552e+001	+7.72612e+000	+1.325e-002	+1.325e-002	+1.1731060e+002
+8.781465e+001	+8.40883e+000	+8.781465e+001	+8.40883e+000	+7.49e-003	+7.49e-003	+1.1951937e+002
+1.1315683e+002	+8.06510e+000	+1.1315683e+002	+8.06510e+000	+7.356e-002	+7.356e-002	+1.2171828e+002
+7.071537e+001	+7.14081e+000	+7.071537e+001	+7.14081e+000	+1.625e-002	+1.625e-002	+1.2379908e+002
+8.787758e+001	+8.22585e+000	+8.787758e+001	+8.22585e+000	+7.42e-003	+7.42e-003	+1.2587716e+002
+8.795623e+001	+9.17585e+000	+8.795623e+001	+9.17585e+000	+7.35e-003	+7.35e-003	+1.2790498e+002
+7.560762e+001	+7.80380e+000	+7.560762e+001	+7.80380e+000	+8.67e-003	+8.67e-003	+1.2998616e+002
+6.937826e+001	+9.00336e+000	+6.937826e+001	+9.00336e+000	+1.742e-002	+1.742e-002	+1.3192772e+002
+9.563282e+001	+8.71071e+000	+9.563282e+001	+8.71071e+000	+1.844e-002	+1.844e-002	+1.3404319e+002
+8.727981e+001	+8.14062e+000	+8.727981e+001	+8.14062e+000	+6.96e-003	+6.96e-003	+1.3614184e+002
