# Supplementary material for: Neuromotor Noise Is Malleable by Amplifying Perceived Errors
Source: PLoS Comput Biol. 2016 Aug 4;12(8):e1005044. doi: 10.1371/journal.pcbi.1005044 (PMC4973920; doi:10.1371/journal.pcbi.1005044)
Supplement: S1 Dataset — (ZIP) [file pcbi.1005044.s003.zip › DEA 1.5/S3/S3_D1_B3.txt]

+1.1097026e+002	+7.98807e+000	+1.1097026e+002	+7.98807e+000	+6.529e-002	+6.529e-002	+2.10162e+000
+7.427051e+001	+8.76140e+000	+7.427051e+001	+8.76140e+000	+9.93e-003	+9.93e-003	+4.70819e+000
+8.687081e+001	+1.012172e+001	+8.687081e+001	+1.012172e+001	+6.45e-003	+6.45e-003	+6.88952e+000
+8.045268e+001	+7.96797e+000	+8.045268e+001	+7.96797e+000	+5.36e-003	+5.36e-003	+9.09255e+000
+1.0321502e+002	+8.85070e+000	+1.0321502e+002	+8.85070e+000	+3.705e-002	+3.705e-002	+1.129591e+001
+7.030637e+001	+7.84959e+000	+7.030637e+001	+7.84959e+000	+1.638e-002	+1.639e-002	+1.328750e+001
+7.596943e+001	+9.81190e+000	+7.596943e+001	+9.81190e+000	+8.02e-003	+8.02e-003	+1.615962e+001
+7.957176e+001	+9.01776e+000	+7.957176e+001	+9.01776e+000	+5.58e-003	+5.58e-003	+1.845760e+001
+7.394017e+001	+8.68849e+000	+7.394017e+001	+8.68849e+000	+1.035e-002	+1.035e-002	+2.095006e+001
+7.607954e+001	+8.09924e+000	+7.607954e+001	+8.09924e+000	+8.14e-003	+8.14e-003	+2.325901e+001
+7.803015e+001	+8.08577e+000	+7.803015e+001	+8.08577e+000	+6.53e-003	+6.53e-003	+2.559014e+001
+7.609528e+001	+8.48504e+000	+7.609528e+001	+8.48504e+000	+8.01e-003	+8.01e-003	+2.865722e+001
+8.385052e+001	+8.86855e+000	+8.385052e+001	+8.86855e+000	+5.25e-003	+5.25e-003	+3.093008e+001
+6.991311e+001	+7.52660e+000	+6.991311e+001	+7.52660e+000	+1.741e-002	+1.741e-002	+3.307308e+001
+7.592224e+001	+8.44408e+000	+7.592224e+001	+8.44408e+000	+8.33e-003	+8.33e-003	+3.532493e+001
+8.397636e+001	+7.85334e+000	+8.397636e+001	+7.85334e+000	+5.19e-003	+5.19e-003	+3.746131e+001
+6.736473e+001	+6.92577e+000	+6.736473e+001	+6.92577e+000	+2.355e-002	+2.355e-002	+3.959525e+001
+6.550851e+001	+6.46109e+000	+6.550851e+001	+6.46109e+000	+2.902e-002	+2.902e-002	+4.175100e+001
+9.256533e+001	+8.87826e+000	+9.256533e+001	+8.87826e+000	+1.293e-002	+1.293e-002	+4.394642e+001
+7.559189e+001	+6.72176e+000	+7.559189e+001	+6.72176e+000	+9.11e-003	+9.11e-003	+4.607777e+001
+9.225071e+001	+8.04235e+000	+9.225071e+001	+8.04235e+000	+1.285e-002	+1.285e-002	+4.834126e+001
+8.287521e+001	+8.12798e+000	+8.287521e+001	+8.12798e+000	+5.21e-003	+5.21e-003	+5.043440e+001
+8.834950e+001	+8.51300e+000	+8.834950e+001	+8.51300e+000	+7.92e-003	+7.92e-003	+5.255382e+001
+8.834950e+001	+8.56775e+000	+8.834950e+001	+8.56775e+000	+7.87e-003	+7.87e-003	+5.461999e+001
+8.677643e+001	+8.84232e+000	+8.677643e+001	+8.84232e+000	+6.47e-003	+6.47e-003	+5.669089e+001
+1.0198802e+002	+8.74806e+000	+1.0198802e+002	+8.74806e+000	+3.370e-002	+3.370e-002	+5.888754e+001
+8.142799e+001	+8.12155e+000	+8.142799e+001	+8.12155e+000	+5.24e-003	+5.24e-003	+6.102108e+001
+8.682362e+001	+8.34776e+000	+8.682362e+001	+8.34776e+000	+6.69e-003	+6.69e-003	+6.313102e+001
+7.576493e+001	+8.09614e+000	+7.576493e+001	+8.09614e+000	+8.48e-003	+8.48e-003	+6.524157e+001
+8.702812e+001	+9.03957e+000	+8.702812e+001	+9.03957e+000	+6.70e-003	+6.70e-003	+6.735622e+001
+8.948211e+001	+8.57852e+000	+8.948211e+001	+8.57852e+000	+9.04e-003	+9.04e-003	+6.944278e+001
+8.016953e+001	+9.73809e+000	+8.016953e+001	+9.73809e+000	+5.55e-003	+5.55e-003	+7.218608e+001
+9.072484e+001	+8.70122e+000	+9.072484e+001	+8.70122e+000	+1.041e-002	+1.041e-002	+7.433076e+001
+8.161675e+001	+8.36897e+000	+8.161675e+001	+8.36897e+000	+5.02e-003	+5.02e-003	+7.629619e+001
+8.391344e+001	+1.019306e+001	+8.391344e+001	+1.019306e+001	+5.15e-003	+5.15e-003	+7.833799e+001
+7.639416e+001	+7.67050e+000	+7.639416e+001	+7.67050e+000	+7.92e-003	+7.92e-003	+8.030066e+001
+8.334713e+001	+9.32749e+000	+8.334713e+001	+9.32749e+000	+5.12e-003	+5.12e-003	+8.230991e+001
+8.488874e+001	+8.26337e+000	+8.488874e+001	+8.26337e+000	+5.58e-003	+5.58e-003	+8.436570e+001
+8.794050e+001	+7.74723e+000	+8.794050e+001	+7.74723e+000	+7.60e-003	+7.60e-003	+8.645581e+001
+7.716496e+001	+8.36035e+000	+7.716496e+001	+8.36035e+000	+7.09e-003	+7.09e-003	+8.853963e+001
+7.634697e+001	+8.01809e+000	+7.634697e+001	+8.01809e+000	+7.90e-003	+7.90e-003	+9.066861e+001
+7.675597e+001	+8.19101e+000	+7.675597e+001	+8.19101e+000	+7.47e-003	+7.47e-003	+9.269324e+001
+8.279656e+001	+9.44838e+000	+8.279656e+001	+9.44838e+000	+5.05e-003	+5.05e-003	+9.477575e+001
+8.819219e+001	+7.98089e+000	+8.819219e+001	+7.98089e+000	+7.75e-003	+7.75e-003	+9.682874e+001
+7.340532e+001	+7.95584e+000	+7.340532e+001	+7.95584e+000	+1.140e-002	+1.140e-002	+9.872112e+001
+7.960322e+001	+7.56157e+000	+7.960322e+001	+7.56157e+000	+5.63e-003	+5.63e-003	+1.0091431e+002
+7.535593e+001	+6.31103e+000	+7.535593e+001	+6.31103e+000	+9.51e-003	+9.51e-003	+1.0297640e+002
+9.825985e+001	+8.18046e+000	+9.825985e+001	+8.18046e+000	+2.476e-002	+2.476e-002	+1.0505105e+002
+7.656720e+001	+8.25716e+000	+7.656720e+001	+8.25716e+000	+7.75e-003	+7.75e-003	+1.0695254e+002
+6.415567e+001	+7.05250e+000	+6.415567e+001	+7.05250e+000	+3.141e-002	+3.141e-002	+1.0880152e+002
+7.035357e+001	+8.42483e+000	+7.035357e+001	+8.42483e+000	+1.592e-002	+1.592e-002	+1.1253494e+002
+9.763062e+001	+1.035172e+001	+9.763062e+001	+1.035172e+001	+2.142e-002	+2.142e-002	+1.1531950e+002
+8.894727e+001	+1.044913e+001	+8.894727e+001	+1.044913e+001	+8.11e-003	+8.11e-003	+1.1738197e+002
+7.497839e+001	+9.46098e+000	+7.497839e+001	+9.46098e+000	+8.98e-003	+8.98e-003	+1.1940400e+002
+7.526155e+001	+9.10616e+000	+7.526155e+001	+9.10616e+000	+8.75e-003	+8.75e-003	+1.2137899e+002
+6.296013e+001	+7.79511e+000	+6.296013e+001	+7.79511e+000	+3.334e-002	+3.334e-002	+1.2340504e+002
+6.878049e+001	+7.90907e+000	+6.878049e+001	+7.90907e+000	+1.930e-002	+1.930e-002	+1.2542040e+002
+8.339432e+001	+9.60892e+000	+8.339432e+001	+9.60892e+000	+5.15e-003	+5.15e-003	+1.2736071e+002
+7.261879e+001	+9.09206e+000	+7.261879e+001	+9.09206e+000	+1.207e-002	+1.207e-002	+1.2935556e+002
+7.326375e+001	+8.92411e+000	+7.326375e+001	+8.92411e+000	+1.119e-002	+1.119e-002	+1.3135332e+002
