# Supplementary material for: Neuromotor Noise Is Malleable by Amplifying Perceived Errors
Source: PLoS Comput Biol. 2016 Aug 4;12(8):e1005044. doi: 10.1371/journal.pcbi.1005044 (PMC4973920; doi:10.1371/journal.pcbi.1005044)
Supplement: S1 Dataset — (ZIP) [file pcbi.1005044.s003.zip › DEA 1.5/S3/S3_D1_B4.txt]

+7.137606e+001	+8.46697e+000	+7.137606e+001	+8.46697e+000	+1.416e-002	+1.416e-002	+2.04529e+000
+6.321182e+001	+8.14054e+000	+6.321182e+001	+8.14054e+000	+3.214e-002	+3.214e-002	+4.09036e+000
+8.831804e+001	+9.31328e+000	+8.831804e+001	+9.31328e+000	+7.74e-003	+7.74e-003	+6.08956e+000
+8.363029e+001	+9.39373e+000	+8.363029e+001	+9.39373e+000	+5.17e-003	+5.17e-003	+8.14641e+000
+8.641462e+001	+9.51271e+000	+8.641462e+001	+9.51271e+000	+6.27e-003	+6.27e-003	+1.017728e+001
+8.886861e+001	+9.50541e+000	+8.886861e+001	+9.50541e+000	+8.13e-003	+8.13e-003	+1.217417e+001
+7.134460e+001	+8.18602e+000	+7.134460e+001	+8.18602e+000	+1.435e-002	+1.435e-002	+1.407961e+001
+7.129741e+001	+8.40130e+000	+7.129741e+001	+8.40130e+000	+1.439e-002	+1.439e-002	+1.606242e+001
+8.466851e+001	+9.96939e+000	+8.466851e+001	+9.96939e+000	+5.57e-003	+5.57e-003	+1.807361e+001
+1.0017899e+002	+1.010598e+001	+1.0017899e+002	+1.010598e+001	+2.748e-002	+2.748e-002	+2.005829e+001
+7.554470e+001	+1.046048e+001	+7.554470e+001	+1.046048e+001	+8.35e-003	+8.35e-003	+2.192288e+001
+7.331094e+001	+9.98696e+000	+7.331094e+001	+9.98696e+000	+1.081e-002	+1.081e-002	+2.824821e+001
+1.1787604e+002	+9.42262e+000	+1.1787604e+002	+9.42262e+000	+8.894e-002	+8.894e-002	+3.066232e+001
+1.0901965e+002	+9.83298e+000	+1.0901965e+002	+9.83298e+000	+5.395e-002	+5.395e-002	+3.319441e+001
+7.394017e+001	+9.95342e+000	+7.394017e+001	+9.95342e+000	+1.004e-002	+1.004e-002	+3.553373e+001
+1.0035203e+002	+8.98415e+000	+1.0035203e+002	+8.98415e+000	+2.897e-002	+2.897e-002	+3.790123e+001
+5.802069e+001	+7.62969e+000	+5.802069e+001	+7.62969e+000	+4.843e-002	+4.843e-002	+4.013789e+001
+8.737419e+001	+8.94013e+000	+8.737419e+001	+8.94013e+000	+6.90e-003	+6.90e-003	+4.236564e+001
+9.571147e+001	+9.32714e+000	+9.571147e+001	+9.32714e+000	+1.822e-002	+1.822e-002	+4.470256e+001
+8.801915e+001	+9.99843e+000	+8.801915e+001	+9.99843e+000	+7.31e-003	+7.31e-003	+4.691958e+001
+8.287521e+001	+9.13627e+000	+8.287521e+001	+9.13627e+000	+5.18e-003	+5.18e-003	+4.898416e+001
+7.499413e+001	+7.92880e+000	+7.499413e+001	+7.92880e+000	+9.33e-003	+9.33e-003	+5.115401e+001
+8.414940e+001	+8.52512e+000	+8.414940e+001	+8.52512e+000	+5.22e-003	+5.22e-003	+5.337190e+001
+9.525528e+001	+9.18224e+000	+9.525528e+001	+9.18224e+000	+1.738e-002	+1.738e-002	+5.541277e+001
+6.623212e+001	+6.27242e+000	+6.623212e+001	+6.27242e+000	+2.751e-002	+2.751e-002	+5.748119e+001
+8.145945e+001	+9.29224e+000	+8.145945e+001	+9.29224e+000	+5.10e-003	+5.10e-003	+5.977065e+001
+9.928234e+001	+9.18942e+000	+9.928234e+001	+9.18942e+000	+2.609e-002	+2.609e-002	+6.196652e+001
+1.0533867e+002	+1.006350e+001	+1.0533867e+002	+1.006350e+001	+4.166e-002	+4.166e-002	+6.401724e+001
+7.713350e+001	+8.81539e+000	+7.713350e+001	+8.81539e+000	+7.14e-003	+7.14e-003	+6.612713e+001
+7.666158e+001	+9.23168e+000	+7.666158e+001	+9.23168e+000	+7.38e-003	+7.38e-003	+6.824344e+001
+6.670404e+001	+8.33885e+000	+6.670404e+001	+8.33885e+000	+2.332e-002	+2.332e-002	+7.210452e+001
+8.048414e+001	+9.51041e+000	+8.048414e+001	+9.51041e+000	+5.23e-003	+5.23e-003	+7.408337e+001
+7.864365e+001	+1.003263e+001	+7.864365e+001	+1.003263e+001	+5.97e-003	+5.97e-003	+7.608540e+001
+7.751104e+001	+8.17283e+000	+7.751104e+001	+8.17283e+000	+6.91e-003	+6.91e-003	+7.812104e+001
+6.849734e+001	+7.71020e+000	+6.849734e+001	+7.71020e+000	+2.006e-002	+2.006e-002	+8.009281e+001
+6.901646e+001	+7.07502e+000	+6.901646e+001	+7.07502e+000	+1.967e-002	+1.967e-002	+8.210272e+001
+7.935153e+001	+8.44703e+000	+7.935153e+001	+8.44703e+000	+5.78e-003	+5.78e-003	+8.421124e+001
+8.119203e+001	+7.90928e+000	+8.119203e+001	+7.90928e+000	+5.09e-003	+5.09e-003	+8.622590e+001
+7.623685e+001	+7.52456e+000	+7.623685e+001	+7.52456e+000	+8.12e-003	+8.12e-003	+8.995644e+001
+8.212014e+001	+8.80921e+000	+8.212014e+001	+8.80921e+000	+4.98e-003	+4.97e-003	+9.200863e+001
+8.554943e+001	+9.26960e+000	+8.554943e+001	+9.26960e+000	+5.85e-003	+5.85e-003	+9.423587e+001
+9.805535e+001	+9.28054e+000	+9.805535e+001	+9.28054e+000	+2.318e-002	+2.318e-002	+9.628662e+001
+6.017580e+001	+4.99552e+000	+6.017580e+001	+4.99552e+000	+5.048e-002	+5.048e-002	+1.0010468e+002
+1.0124868e+002	+1.013271e+001	+1.0124868e+002	+1.013271e+001	+3.007e-002	+3.007e-002	+1.0224164e+002
+9.508224e+001	+9.20482e+000	+9.508224e+001	+9.20482e+000	+1.710e-002	+1.710e-002	+1.0426863e+002
+9.023718e+001	+1.022940e+001	+9.023718e+001	+1.022940e+001	+9.59e-003	+9.59e-003	+1.0622163e+002
+9.358783e+001	+8.81292e+000	+9.358783e+001	+8.81292e+000	+1.461e-002	+1.461e-002	+1.0829750e+002
+7.637843e+001	+9.17470e+000	+7.637843e+001	+9.17470e+000	+7.72e-003	+7.72e-003	+1.1027190e+002
+7.167495e+001	+8.49892e+000	+7.167495e+001	+8.49892e+000	+1.372e-002	+1.372e-002	+1.1224460e+002
+9.638789e+001	+9.96152e+000	+9.638789e+001	+9.96152e+000	+1.911e-002	+1.911e-002	+1.1434904e+002
+7.747958e+001	+8.33230e+000	+7.747958e+001	+8.33230e+000	+6.99e-003	+6.99e-003	+1.1635428e+002
+8.691800e+001	+9.52509e+000	+8.691800e+001	+9.52509e+000	+6.66e-003	+6.66e-003	+1.1845834e+002
+8.479436e+001	+9.13650e+000	+8.479436e+001	+9.13650e+000	+5.42e-003	+5.42e-003	+1.2060547e+002
+7.615820e+001	+7.15079e+000	+7.615820e+001	+7.15079e+000	+8.27e-003	+8.27e-003	+1.2281218e+002
+9.018999e+001	+8.41848e+000	+9.018999e+001	+8.41848e+000	+9.83e-003	+9.83e-003	+1.2509677e+002
+7.765262e+001	+9.31261e+000	+7.765262e+001	+9.31261e+000	+6.65e-003	+6.65e-003	+1.2753495e+002
+8.742139e+001	+9.10721e+000	+8.742139e+001	+9.10721e+000	+6.92e-003	+6.92e-003	+1.2976345e+002
+9.610474e+001	+8.64061e+000	+9.610474e+001	+8.64061e+000	+1.945e-002	+1.945e-002	+1.3190892e+002
+8.369321e+001	+9.19851e+000	+8.369321e+001	+9.19851e+000	+5.11e-003	+5.11e-003	+1.3407140e+002
+8.764162e+001	+9.01553e+000	+8.764162e+001	+9.01553e+000	+7.26e-003	+7.26e-003	+1.3622296e+002
