# Supplementary material for: Neuromotor Noise Is Malleable by Amplifying Perceived Errors
Source: PLoS Comput Biol. 2016 Aug 4;12(8):e1005044. doi: 10.1371/journal.pcbi.1005044 (PMC4973920; doi:10.1371/journal.pcbi.1005044)
Supplement: S1 Dataset — (ZIP) [file pcbi.1005044.s003.zip › DEA 1.5/S3/S3_D2_B1.txt]

+9.297433e+001	+8.98896e+000	+9.297433e+001	+8.98896e+000	+1.357e-002	+1.357e-002	+1.51188e+000
+9.004842e+001	+1.026562e+001	+9.004842e+001	+1.026562e+001	+9.25e-003	+9.26e-003	+3.68561e+000
+8.690227e+001	+1.022925e+001	+8.690227e+001	+1.022925e+001	+6.46e-003	+6.46e-003	+5.86096e+000
+8.539213e+001	+1.063012e+001	+8.539213e+001	+1.063012e+001	+5.77e-003	+5.77e-003	+7.97826e+000
+9.136980e+001	+9.94833e+000	+9.136980e+001	+9.94833e+000	+1.088e-002	+1.088e-002	+1.018572e+001
+9.484628e+001	+1.127268e+001	+9.484628e+001	+1.127268e+001	+1.572e-002	+1.571e-002	+1.229454e+001
+9.766208e+001	+9.74767e+000	+9.766208e+001	+9.74767e+000	+2.195e-002	+2.195e-002	+1.433649e+001
+7.629977e+001	+1.059172e+001	+7.629977e+001	+1.059172e+001	+7.66e-003	+7.66e-003	+1.634615e+001
+8.134933e+001	+9.92625e+000	+8.134933e+001	+9.92625e+000	+5.18e-003	+5.18e-003	+1.838395e+001
+9.888907e+001	+1.116273e+001	+9.888907e+001	+1.116273e+001	+2.368e-002	+2.368e-002	+2.036987e+001
+7.983918e+001	+1.066513e+001	+7.983918e+001	+1.066513e+001	+5.63e-003	+5.63e-003	+2.231732e+001
+1.0892527e+002	+1.252330e+001	+1.0892527e+002	+1.252330e+001	+5.040e-002	+5.040e-002	+2.825079e+001
+1.0252287e+002	+1.198799e+001	+1.0252287e+002	+1.198799e+001	+3.195e-002	+3.195e-002	+3.069326e+001
+8.529774e+001	+1.228121e+001	+8.529774e+001	+1.228121e+001	+5.96e-003	+5.97e-003	+3.287457e+001
+1.0964888e+002	+1.167895e+001	+1.0964888e+002	+1.167895e+001	+5.363e-002	+5.363e-002	+3.503587e+001
+8.392917e+001	+1.096212e+001	+8.392917e+001	+1.096212e+001	+5.17e-003	+5.17e-003	+3.719474e+001
+7.908411e+001	+1.072578e+001	+7.908411e+001	+1.072578e+001	+5.78e-003	+5.78e-003	+3.945242e+001
+9.973853e+001	+1.158593e+001	+9.973853e+001	+1.158593e+001	+2.542e-002	+2.542e-002	+4.162197e+001
+8.301679e+001	+1.109119e+001	+8.301679e+001	+1.109119e+001	+5.34e-003	+5.34e-003	+4.373629e+001
+9.056753e+001	+1.075992e+001	+9.056753e+001	+1.075992e+001	+9.88e-003	+9.88e-003	+4.576677e+001
+7.285475e+001	+9.29111e+000	+7.285475e+001	+9.29111e+000	+1.161e-002	+1.161e-002	+4.774878e+001
+9.155856e+001	+1.033849e+001	+9.155856e+001	+1.033849e+001	+1.115e-002	+1.115e-002	+4.978219e+001
+7.898973e+001	+1.037882e+001	+7.898973e+001	+1.037882e+001	+5.80e-003	+5.80e-003	+5.185215e+001
+8.194710e+001	+1.091698e+001	+8.194710e+001	+1.091698e+001	+5.07e-003	+5.07e-003	+5.384611e+001
+9.383952e+001	+1.153932e+001	+9.383952e+001	+1.153932e+001	+1.404e-002	+1.404e-002	+5.590259e+001
+7.752677e+001	+1.086729e+001	+7.752677e+001	+1.086729e+001	+6.64e-003	+6.64e-003	+5.804440e+001
+7.600089e+001	+9.64555e+000	+7.600089e+001	+9.64555e+000	+7.95e-003	+7.95e-003	+6.003491e+001
+8.419659e+001	+1.115825e+001	+8.419659e+001	+1.115825e+001	+5.32e-003	+5.32e-003	+6.223511e+001
+8.142799e+001	+1.114940e+001	+8.142799e+001	+1.114940e+001	+5.03e-003	+5.03e-003	+6.426624e+001
+1.0823312e+002	+1.051251e+001	+1.0823312e+002	+1.051251e+001	+5.030e-002	+5.030e-002	+6.641574e+001
+7.139179e+001	+1.076588e+001	+7.139179e+001	+1.076588e+001	+1.331e-002	+1.331e-002	+6.836377e+001
+6.574447e+001	+9.16990e+000	+6.574447e+001	+9.16990e+000	+2.474e-002	+2.474e-002	+7.041368e+001
+6.706585e+001	+8.30640e+000	+6.706585e+001	+8.30640e+000	+2.258e-002	+2.258e-002	+7.231003e+001
+9.243948e+001	+1.086301e+001	+9.243948e+001	+1.086301e+001	+1.211e-002	+1.211e-002	+7.419404e+001
+8.945065e+001	+1.190789e+001	+8.945065e+001	+1.190789e+001	+8.58e-003	+8.58e-003	+7.625300e+001
+8.792477e+001	+1.202542e+001	+8.792477e+001	+1.202542e+001	+7.26e-003	+7.26e-003	+7.843003e+001
+8.127068e+001	+1.068418e+001	+8.127068e+001	+1.068418e+001	+5.22e-003	+5.22e-003	+8.038254e+001
+7.840769e+001	+1.207809e+001	+7.840769e+001	+1.207809e+001	+6.08e-003	+6.08e-003	+8.245256e+001
+9.261252e+001	+1.127656e+001	+9.261252e+001	+1.127656e+001	+1.224e-002	+1.224e-002	+8.446087e+001
+7.607954e+001	+1.083743e+001	+7.607954e+001	+1.083743e+001	+7.94e-003	+7.94e-003	+8.649025e+001
+8.292240e+001	+1.150164e+001	+8.292240e+001	+1.150164e+001	+5.13e-003	+5.13e-003	+8.850569e+001
+8.287521e+001	+1.201448e+001	+8.287521e+001	+1.201448e+001	+5.04e-003	+5.04e-003	+9.050319e+001
+6.310171e+001	+1.085608e+001	+6.310171e+001	+1.085608e+001	+2.983e-002	+2.983e-002	+9.247001e+001
+8.227744e+001	+9.90157e+000	+8.227744e+001	+9.90157e+000	+5.09e-003	+5.09e-003	+9.431565e+001
+7.960322e+001	+1.061992e+001	+7.960322e+001	+1.061992e+001	+5.50e-003	+5.50e-003	+9.626646e+001
+8.487301e+001	+1.154787e+001	+8.487301e+001	+1.154787e+001	+5.45e-003	+5.45e-003	+9.820746e+001
+9.064618e+001	+1.113518e+001	+9.064618e+001	+1.113518e+001	+9.76e-003	+9.76e-003	+1.0010558e+002
+9.369794e+001	+1.080047e+001	+9.369794e+001	+1.080047e+001	+1.400e-002	+1.400e-002	+1.0200199e+002
+7.779419e+001	+1.169987e+001	+7.779419e+001	+1.169987e+001	+6.48e-003	+6.48e-003	+1.0398520e+002
+1.0733647e+002	+1.100799e+001	+1.0733647e+002	+1.100799e+001	+4.676e-002	+4.676e-002	+1.0613739e+002
+8.845961e+001	+1.265297e+001	+8.845961e+001	+1.265297e+001	+7.61e-003	+7.61e-003	+1.0822910e+002
+9.416986e+001	+1.105112e+001	+9.416986e+001	+1.105112e+001	+1.480e-002	+1.480e-002	+1.1043510e+002
+7.581212e+001	+1.068047e+001	+7.581212e+001	+1.068047e+001	+7.96e-003	+7.96e-003	+1.1254646e+002
+9.786658e+001	+1.030983e+001	+9.786658e+001	+1.030983e+001	+2.204e-002	+2.204e-002	+1.1463901e+002
+6.988164e+001	+9.77085e+000	+6.988164e+001	+9.77085e+000	+1.604e-002	+1.604e-002	+1.1659141e+002
+9.799242e+001	+1.212517e+001	+9.799242e+001	+1.212517e+001	+2.131e-002	+2.131e-002	+1.1857608e+002
+7.271317e+001	+1.053222e+001	+7.271317e+001	+1.053222e+001	+1.146e-002	+1.146e-002	+1.2055253e+002
+1.0297906e+002	+1.128284e+001	+1.0297906e+002	+1.128284e+001	+3.369e-002	+3.369e-002	+1.2253472e+002
+8.018526e+001	+1.227310e+001	+8.018526e+001	+1.227310e+001	+5.58e-003	+5.58e-003	+1.2473355e+002
+7.523009e+001	+1.135319e+001	+7.523009e+001	+1.135319e+001	+8.53e-003	+8.53e-003	+1.2675323e+002
