# Supplementary material for: Neuromotor Noise Is Malleable by Amplifying Perceived Errors
Source: PLoS Comput Biol. 2016 Aug 4;12(8):e1005044. doi: 10.1371/journal.pcbi.1005044 (PMC4973920; doi:10.1371/journal.pcbi.1005044)
Supplement: S1 Dataset — (ZIP) [file pcbi.1005044.s003.zip › DEA 1.5/S3/S3_D2_B2.txt]

+8.435390e+001	+1.224680e+001	+8.435390e+001	+1.224680e+001	+5.34e-003	+5.34e-003	+1.83298e+000
+8.421232e+001	+1.166005e+001	+8.421232e+001	+1.166005e+001	+5.25e-003	+5.25e-003	+4.00826e+000
+8.336286e+001	+1.148913e+001	+8.336286e+001	+1.148913e+001	+5.05e-003	+5.05e-003	+6.19597e+000
+7.636270e+001	+1.144302e+001	+7.636270e+001	+1.144302e+001	+7.71e-003	+7.71e-003	+8.32266e+000
+8.073583e+001	+1.044354e+001	+8.073583e+001	+1.044354e+001	+5.24e-003	+5.24e-003	+1.046226e+001
+8.956076e+001	+1.067913e+001	+8.956076e+001	+1.067913e+001	+8.64e-003	+8.64e-003	+1.314509e+001
+8.655620e+001	+1.054359e+001	+8.655620e+001	+1.054359e+001	+6.31e-003	+6.31e-003	+1.520035e+001
+8.594270e+001	+1.107255e+001	+8.594270e+001	+1.107255e+001	+5.87e-003	+5.87e-003	+1.732334e+001
+7.217833e+001	+1.046000e+001	+7.217833e+001	+1.046000e+001	+1.220e-002	+1.220e-002	+1.939843e+001
+9.190464e+001	+9.46399e+000	+9.190464e+001	+9.46399e+000	+1.185e-002	+1.184e-002	+2.161829e+001
+6.890634e+001	+1.027713e+001	+6.890634e+001	+1.027713e+001	+1.763e-002	+1.763e-002	+2.375490e+001
+7.771554e+001	+1.012086e+001	+7.771554e+001	+1.012086e+001	+6.71e-003	+6.70e-003	+2.564796e+001
+8.411794e+001	+1.147467e+001	+8.411794e+001	+1.147467e+001	+5.19e-003	+5.19e-003	+2.766223e+001
+6.942545e+001	+1.086575e+001	+6.942545e+001	+1.086575e+001	+1.653e-002	+1.653e-002	+2.968445e+001
+7.776273e+001	+9.62530e+000	+7.776273e+001	+9.62530e+000	+6.59e-003	+6.59e-003	+3.166527e+001
+8.256060e+001	+1.068578e+001	+8.256060e+001	+1.068578e+001	+5.08e-003	+5.08e-003	+3.366832e+001
+8.251341e+001	+1.013732e+001	+8.251341e+001	+1.013732e+001	+5.12e-003	+5.12e-003	+3.572399e+001
+7.796723e+001	+1.015470e+001	+7.796723e+001	+1.015470e+001	+6.35e-003	+6.35e-003	+3.773243e+001
+8.309544e+001	+9.33849e+000	+8.309544e+001	+9.33849e+000	+5.07e-003	+5.07e-003	+3.978838e+001
+9.063045e+001	+1.151602e+001	+9.063045e+001	+1.151602e+001	+9.77e-003	+9.78e-003	+4.207098e+001
+1.0094980e+002	+1.093172e+001	+1.0094980e+002	+1.093172e+001	+2.874e-002	+2.874e-002	+4.426417e+001
+7.383005e+001	+1.138115e+001	+7.383005e+001	+1.138115e+001	+1.001e-002	+1.001e-002	+4.626121e+001
+8.886861e+001	+1.101755e+001	+8.886861e+001	+1.101755e+001	+8.17e-003	+8.17e-003	+4.831426e+001
+6.863892e+001	+1.020710e+001	+6.863892e+001	+1.020710e+001	+1.808e-002	+1.808e-002	+5.037049e+001
+9.361929e+001	+1.023152e+001	+9.361929e+001	+1.023152e+001	+1.404e-002	+1.403e-002	+5.232607e+001
+9.083495e+001	+1.104513e+001	+9.083495e+001	+1.104513e+001	+1.019e-002	+1.019e-002	+5.438445e+001
+9.305298e+001	+1.020373e+001	+9.305298e+001	+1.020373e+001	+1.318e-002	+1.318e-002	+5.643484e+001
+7.615820e+001	+1.064137e+001	+7.615820e+001	+1.064137e+001	+7.92e-003	+7.92e-003	+5.857804e+001
+8.149091e+001	+1.008692e+001	+8.149091e+001	+1.008692e+001	+5.03e-003	+5.03e-003	+6.073273e+001
+8.009088e+001	+1.029873e+001	+8.009088e+001	+1.029873e+001	+5.51e-003	+5.51e-003	+6.281896e+001
+7.779419e+001	+1.076049e+001	+7.779419e+001	+1.076049e+001	+6.46e-003	+6.46e-003	+6.497783e+001
+7.829757e+001	+1.195757e+001	+7.829757e+001	+1.195757e+001	+6.34e-003	+6.34e-003	+6.711292e+001
+7.500986e+001	+9.84965e+000	+7.500986e+001	+9.84965e+000	+8.90e-003	+8.90e-003	+6.936776e+001
+8.243475e+001	+1.198332e+001	+8.243475e+001	+1.198332e+001	+5.41e-003	+5.41e-003	+7.147480e+001
+8.751577e+001	+1.269607e+001	+8.751577e+001	+1.269607e+001	+7.01e-003	+7.01e-003	+7.375719e+001
+9.276983e+001	+1.056615e+001	+9.276983e+001	+1.056615e+001	+1.265e-002	+1.265e-002	+7.585198e+001
+8.671350e+001	+1.201000e+001	+8.671350e+001	+1.201000e+001	+6.47e-003	+6.46e-003	+7.789545e+001
+8.682362e+001	+1.004204e+001	+8.682362e+001	+1.004204e+001	+6.42e-003	+6.42e-003	+7.999405e+001
+8.923042e+001	+1.062840e+001	+8.923042e+001	+1.062840e+001	+8.54e-003	+8.54e-003	+8.215553e+001
+7.508851e+001	+1.030068e+001	+7.508851e+001	+1.030068e+001	+8.87e-003	+8.87e-003	+8.430348e+001
+9.674970e+001	+1.087641e+001	+9.674970e+001	+1.087641e+001	+1.942e-002	+1.942e-002	+8.633510e+001
+9.478336e+001	+1.053913e+001	+9.478336e+001	+1.053913e+001	+1.590e-002	+1.590e-002	+8.831618e+001
+8.503032e+001	+1.199949e+001	+8.503032e+001	+1.199949e+001	+5.57e-003	+5.57e-003	+9.037985e+001
+8.054707e+001	+1.109278e+001	+8.054707e+001	+1.109278e+001	+5.44e-003	+5.44e-003	+9.239024e+001
+9.094507e+001	+9.91034e+000	+9.094507e+001	+9.91034e+000	+1.035e-002	+1.035e-002	+9.456834e+001
+8.748431e+001	+1.102223e+001	+8.748431e+001	+1.102223e+001	+7.01e-003	+7.01e-003	+9.682945e+001
+7.689754e+001	+9.95118e+000	+7.689754e+001	+9.95118e+000	+7.12e-003	+7.12e-003	+9.901503e+001
+9.399682e+001	+1.081497e+001	+9.399682e+001	+1.081497e+001	+1.453e-002	+1.453e-002	+1.0178966e+002
+7.139179e+001	+9.95584e+000	+7.139179e+001	+9.95584e+000	+1.350e-002	+1.350e-002	+1.0379856e+002
+9.410694e+001	+1.207475e+001	+9.410694e+001	+1.207475e+001	+1.428e-002	+1.428e-002	+1.0577623e+002
+5.290821e+001	+8.78886e+000	+5.290821e+001	+8.78886e+000	+6.339e-002	+6.339e-002	+1.0773444e+002
+8.797196e+001	+1.078266e+001	+8.797196e+001	+1.078266e+001	+7.33e-003	+7.33e-003	+1.0985427e+002
+8.595843e+001	+1.085025e+001	+8.595843e+001	+1.085025e+001	+5.90e-003	+5.90e-003	+1.1202011e+002
+8.932480e+001	+1.138464e+001	+8.932480e+001	+1.138464e+001	+8.34e-003	+8.34e-003	+1.1411499e+002
+8.902592e+001	+1.034016e+001	+8.902592e+001	+1.034016e+001	+8.34e-003	+8.34e-003	+1.1620576e+002
+7.411321e+001	+1.012195e+001	+7.411321e+001	+1.012195e+001	+9.91e-003	+9.91e-003	+1.1820572e+002
+1.0209814e+002	+1.161478e+001	+1.0209814e+002	+1.161478e+001	+3.115e-002	+3.115e-002	+1.2071622e+002
+7.815600e+001	+1.029199e+001	+7.815600e+001	+1.029199e+001	+6.46e-003	+6.46e-003	+1.2273169e+002
+9.821265e+001	+1.125372e+001	+9.821265e+001	+1.125372e+001	+2.216e-002	+2.216e-002	+1.2485132e+002
+8.693373e+001	+1.155071e+001	+8.693373e+001	+1.155071e+001	+6.48e-003	+6.48e-003	+1.2697250e+002
